# Supplementary material for: Distinct pathway-based effects of blood pressure and body mass index on cardiovascular traits: comparison of novel Mendelian randomization approaches
Source: Genome Med. 2025 May 15;17:54. doi: 10.1186/s13073-025-01472-2 (PMC12079859; doi:10.1186/s13073-025-01472-2)
Supplement: Supplementary file 1 — Additional file 1: Supplementary tables. [file 13073_2025_1472_MOESM1_ESM.xlsx]

## Sheet: Legend
Table S1	Exposure and outcome datasets used in the study
Table S2	UK Biobank phenotypes used in one sample MR analyses
Table S3	Inheritance mode (autosomal dominant or recessive) of enriched Mendelian disease categories
Table S4	MendelVar enrichment results for DBP using Human Phenotype Ontology
Table S5	MendelVar enrichment results for SBP using Human Phenotype Ontology
Table S6	Summary statistics for all genetic instruments for DBP including Pathway and Tissue annotations
Table S7	Summary statistics for all genetic instruments for SBP including Pathway and Tissue annotations
Table S8	MendelVar enrichment results for BMI using Disease Ontology [slim]
Table S9	Summary statistics for all genetic instruments for BMI including Pathway annotations
Table S10	Colocalisation results for DBP using artery and kidney (nephro) tissues
Table S11	Colocalisation results for SBP using artery and kidney (nephro) tissues
Table S12	One sample MR analyses using all SNPs for DBP and SBP
Table S13	One sample MR (univariable or multivariable) analyses using all or specific Pathway partitioned SNPs for DBP and SBP
Table S14	One sample MR (univariable or multivariable) analyses using all or specific Tissue partitioned SNPs for DBP and SBP
Table S15	Two sample MR analyses using all SNPs for DBP and SBP
Table S16	Two sample MR (univariable) analyses using all or specific Pathway partitioned SNPs for DBP and SBP
Table S17	Two sample MR (univariable or multivariable) analyses using all or specific Tissue partitioned SNPs for DBP and SBP
Table S18	Comparison of absolute effect sizes among the exposures (mean, SE, 95% CI) for SBP, DBP, BMI (all SNPs, and all/specific Pathway/Tissue partitions).
Table S19	Sensitivity analyses for two sample MR analyses using all SNPs for DBP and SBP - mean F-stats, R2, Cochran's Q, average Cochran's Q, and I2
Table S20	Sensitivity analyses for two sample MR (univariable) analyses using all or specific Pathway partitioned SNPs for DBP and SBP - mean F-stats, R2, Cochran's Q, average Cochran's Q, and I2
Table S21	Sensitivity analyses for two sample MR (univariable) analyses using all or specific Tissue partitioned SNPs for DBP and SBP - mean F-stats, R2, Cochran's Q, average Cochran's Q, and I2
Table S22	One sample MR (univariable or multivariable) analyses using all or specific negative control (mode of inheritance) Pathway partitioned SNPs for DBP and SBP
Table S23	Two sample MR (univariable) analyses using all or specific negative control (mode of inheritance) Pathway partitioned SNPs for DBP and SBP
Table S24	Sensitivity analyses for two sample MR (univariable) analyses using all or specific Pathway partitioned SNPs for DBP and SBP - mean F-stats, R2, Cochran's Q, average Cochran's Q, and I2
Table S25	One sample MR analyses using all SNPs for BMI
Table S26	One sample MR (univariable or multivariable) analyses using all or specific Pathway partitioned SNPs for BMI
Table S27	Two sample MR analyses using all SNPs for BMI
Table S28	Two sample MR (univariable) analyses using all or specific Pathway partitioned SNPs for BMI
Table S29	Replication of Leyden et al. (2022) one sample MR analyses using all SNPs for BMI
Table S30	Replication of Leyden et al. (2022) one sample MR (univariable or multivariable) analyses using all Tissue partitioned SNPs for BMI
Table S31	Replication of Leyden et al. (2022) two sample MR (univariable or multivariable) analyses using all or specific Tissue partitioned SNPs for BMI
Table S32	Sensitivity analyses for two sample MR (univariable) analyses using all or specific Leyden Tissue partitioned SNPs for BMI - mean F-stats, R2, Cochran's Q, average Cochran's Q and I2
Table S33	Sensitivity analyses for two sample MR analyses using all SNPs for BMI - mean F-stats, R2, Cochran's Q, average Cochran's Q and I2
Table S34	Sensitivity analyses for two sample MR (univariable) analyses using all or specific Pathway partitioned SNPs for BMI - mean F-stats, R2, Cochran's Q, average Cochran's Q and I2
Table S35	95% confidence intervals and p-values for observed differences in effect sizes between SNP subsets in all SNP MR analyses determined using random SNP sampling

## Sheet: Table S1
Open GWAS ID	Outcome	Study	N (cases)	N (controls)	Total	PMID	DOI	UKB overlap?
ieu-b-40	body mass index (BMI)	Yengo et al, 2018	N/A	N/A	681275	30124842	10.1093/hmg/ddy271	Y
ieu-b-38	systolic blood pressure (SBP)	Evangelou et al, 2018	N/A	N/A	757601	30224653	10.1038/s41588-018-0205-x	Y
ieu-b-39	diastolic blood pressure (DBP)	Evangelou et al, 2018	N/A	N/A	757601	30224653	10.1038/s41588-018-0205-x	Y
ieu-a-26	Type 2 diabetes (T2D)	Morris et al, 2012	12171	56862	69033	22885922	10.1038/ng.2383	N
ieu-a-7	﻿Coronary heart disease (CHD)	Nikpay et al, 2015	﻿60,801	123504	184305	26343387	10.1038/ng.3396	N
ieu-a-798	Myocardial infarction (MI)	Nikpay et al, 2015	43676	128199	171875	26343387	10.1038/ng.3396	N
ebi-a-GCST006414	Atrial fibrillation (AF)	Nielsen JB et al, 2018	60620	970216	1030836	30061737	10.1038/s41588-018-0171-3	Y
ebi-a-GCST009541	Heart failure (HF)	Shah S et al, 2020	47309	930014	977323	31919418	10.1038/s41467-019-13690-5	N
ebi-a-GCST006906	Stroke (STROKE)	Malik et al , 2018	40585	406111	446696	29531354	10.1038/s41588-018-0058-3	N
N/A	Left ventricular end-diastolic volume (LVEDV)	Pirruccello et al, 2020	N/A	N/A	36041	32382064	10.1038/s41467-020-15823-7	Y
N/A	Left ventricular end-systolic volume (LVESV)	Pirruccello et al, 2020	N/A	N/A	36041	32382064	10.1038/s41467-020-15823-7	Y
N/A	Left ventricular ejection fraction (LVEF)	Pirruccello et al, 2020	N/A	N/A	36041	32382064	10.1038/s41467-020-15823-7	Y
N/A	Stroke volume (SV)	Pirruccello et al, 2020	N/A	N/A	36041	32382064	10.1038/s41467-020-15823-7	Y
N/A	Early-onset age-related macular degeneration (AMD)	Winkler et al, 2020	14034	91,214	105248	32843070	10.1186/s12920-020-00760-7	Y

## Sheet: Table S2
UK Biobank field	Outcome	N (cases)	N (controls)	Total
41270 (ICD 10 code: E11)	Type 2 diabetes	24666	310181	334847
41270 (ICD 10 code: I25)	﻿Coronary heart disease	32467	302380	334847
41270 (ICD 10 code: I21)	Acute myocardial infarction	10778	324069	334847
41270 (ICD 10 code: I48)	Atrial fibrillation	25018	309829	334847
41270 (ICD 10 code: I50)	Heart failure	11260	323587	334847
41270 (ICD 10 code: I63)	Stroke	5939	328908	334847
41270 (ICD 10 code: H35)	Other retinal disorders (AMD)	7744	327103	334847
22420	LV ejection fraction	27472	307375	334847
22421	LV end diastolic volume	27571	307276	334847
22422	LV end systolic volume	27447	307400	334847
22423	LV stroke volume	27661	307186	334847

## Sheet: Table S3
systolic BP		renal	vessel	χ2	p-val
	dominant	33	37	0.7144	0.397977
	recessive	38	32
diastolic BP		renal	vessel	χ2	p-val
	dominant	36	30	2.2234	0.135936
	recessive	45	22
BMI		mental	metabolic	χ2	p-val
	dominant	23	10	10.2671	0.001354
	recessive	12	26

## Sheet: Table S4
Gene_set_size	Overlap_size	Overlapping_genes_hgnc_id	Overlapping_genes_hgnc_names	Empirical_p_value	Bootstrapped_p_value	Gene_set_ID	Gene_set_description
330	37	21708, 2592, 11362, 9476, 20456, 19351, 2514, 11586, 26661, 7207, 7217, 3416, 11598, 11768, 4944, 11730, 175, 25896, 1582, 12744, 16466, 25671, 19191, 2203, 2202, 15714, 3603, 1005, 29605, 961, 7876, 6266, 2323, 4685, 12858, 1391, 7436, 2591	CCM2, CYP11B2, STAT1, HTRA1, TRAF7, BICC1, CTNNB1, TBL2, RNF168, MPDU1, MPL, EPOR, TBX20, TGFB2, HLA-DQB1, TERT, ACVRL1, ORAI1, CCND1, MLXIPL, SUFU, RNASEH2B, DOCK8, COL4A2, COL4A1, LRPPRC, FBN1, BCL7B, SH2B3, BAZ1B, NOS3, KCNJ5, CPS1, GUCY1A1, ZAP70, CACNA1D, MTHFR, CYP11B1	3.99992e-05	0.112889	100659	Abnormal cerebral vascular morphology
1728	139	3431, 26784, 219, 11362, 9476, 20456, 14000, 25835, 9350, 7523, 4718, 16700, 11465, 17089, 21666, 16235, 16466, 30212, 1390, 9412, 333, 26270, 25230, 6993, 5102, 4886, 7160, 10898, 9965, 1391, 10416, 16762, 26031, 21708, 20318, 19687, 11586, 30664, 7217, 3416, 11598, 7728, 28625, 600, 11730, 175, 8632, 393, 12744, 12712, 12665, 2202, 2205, 4263, 3688, 14202, 11992, 14347, 3604, 16067, 4713, 6266,…	ERBB3, C12orf65, ADAMTS3, STAT1, HTRA1, TRAF7, PRDM16, THSD4, PRDM6, TRIM37, H1-4, ZFPM2, SUPT16H, SYNE1, MUCL3, DNAJC5, SUFU, TANC2, CACNA1C, PRKCZ, AGT, PIEZO2, AHDC1, MEF2A, HOXA13, HFE, MMP14, SKIV2L, RERE, CACNA1D, RPS27, ZNF423, PIGV, CCM2, SMOC1, EIF2AK4, TBL2, CLPB, MPL, EPOR, TBX20, NEDD4L, NDUFAF6, APOA1, TERT, ACVRL1, PBX1, AKT3, MLXIPL, VPS33B, VCL, COL4A1, CERT1, GHR, FGFR1, JPH2, TO…	3.99992e-05	0.112889	30680	Abnormality of cardiovascular system morphology
2329	171	3377, 3431, 26784, 219, 11362, 9476, 20456, 6546, 14000, 1033, 19124, 26661, 11241, 2077, 4944, 2689, 15983, 15492, 17089, 11609, 2024, 16235, 1081, 16466, 6481, 1390, 18143, 103, 4886, 6641, 11621, 7160, 25361, 10898, 987, 18623, 1391, 10416, 4942, 2079, 4431, 16762, 26031, 8620, 19687, 11586, 1789, 30664, 6511, 13780, 7217, 15946, 11598, 28625, 600, 11730, 175, 6954, 12679, 11892, 25896, 7027, …	EPB41, ERBB3, C12orf65, ADAMTS3, STAT1, HTRA1, TRAF7, COG2, PRDM16, BDNF, FIP1L1, RNF168, SPI1, CLN6, HLA-DQB1, DBH, WNT3A, ANKH, SYNE1, TBXAS1, CLCN6, DNAJC5, BNC1, SUFU, LAMA1, CACNA1C, DAAM2, CNNM2, HFE, LMO1, HNF1A, MMP14, ARHGAP24, SKIV2L, BCKDHB, COG8, CACNA1D, RPS27, HLA-DQA1, CLN8, GOSR2, ZNF423, PIGV, PAX6, EIF2AK4, TBL2, CDKN2C, CLPB, LARGE1, GFM1, MPL, RP1L1, TBX20, NDUFAF6, APOA1, TER…	3.99992e-05	0.112889	1939	Abnormality of metabolism/homeostasis
6	4	16235, 2077, 2079, 9476	DNAJC5, CLN6, CLN8, HTRA1	5.99988e-05	0.145085	3657	Granular osmiophilic deposits (GROD) in cells
1059	89	12313, 28216, 16762, 3431, 26031, 11110, 219, 20318, 11362, 14000, 19351, 2514, 11586, 12782, 1789, 30664, 26002, 25928, 10671, 7207, 7523, 6341, 8616, 2214, 600, 11730, 10414, 9069, 175, 6954, 6091, 1785, 8632, 13394, 1615, 8966, 26821, 12679, 6717, 393, 1582, 12744, 9817, 16466, 12712, 9386, 9412, 333, 26270, 15917, 2202, 9820, 18143, 9644, 3688, 9314, 3603, 4948, 1005, 15888, 9016, 11036, 961,…	JMJD1C, COX14, ZNF423, ERBB3, PIGV, ARID1A, ADAMTS3, SMOC1, STAT1, PRDM16, BICC1, CTNNB1, TBL2, WNT3, CDKN2C, CLPB, CASZ1, WDR73, SDCCAG8, MPDU1, TRIM37, KISS1, PAX2, COL7A1, APOA1, TERT, RPS26, PLEC, ACVRL1, MCPH1, INSR, CDKN1B, PBX1, NPHS2, CCT2, PIGL, CCDC141, VDR, LTBP4, AKT3, CCND1, MLXIPL, RAD51, SUFU, VPS33B, PRKAG2, PRKCZ, AGT, PIEZO2, PLCB1, COL4A1, RAD51C, DAAM2, PTPN11, FGFR1, PPP3CA, …	7.99984e-05	0.172683	12210	Abnormal renal morphology
3610	264	3431, 11737, 26784, 219, 11362, 9476, 20456, 6546, 17416, 14000, 1402, 7994, 52391, 1033, 19124, 10671, 26661, 13921, 7523, 11241, 2077, 4944, 4718, 2460, 2689, 15983, 16700, 15492, 19691, 11465, 17089, 10555, 11609, 2024, 16235, 1081, 4785, 10725, 16466, 6481, 30212, 1390, 9412, 333, 26270, 18143, 25230, 103, 4886, 18561, 6641, 11621, 7160, 25361, 9171, 10898, 17019, 987, 18623, 9965, 19347, 139…	ERBB3, TEX14, C12orf65, ADAMTS3, STAT1, HTRA1, TRAF7, COG2, ADGRV1, PRDM16, CACNB2, NRCAM, MYMX, BDNF, FIP1L1, SDCCAG8, RNF168, ABHD16A, TRIM37, SPI1, CLN6, HLA-DQB1, H1-4, CSNK2B, DBH, WNT3A, ZFPM2, ANKH, MECR, SUPT16H, SYNE1, ATXN2, TBXAS1, CLCN6, DNAJC5, BNC1, H4C11, SEMA3C, SUFU, LAMA1, TANC2, CACNA1C, PRKCZ, AGT, PIEZO2, DAAM2, AHDC1, CNNM2, HFE, BLOC1S5, LMO1, HNF1A, MMP14, ARHGAP24, PODXL,…	7.99984e-05	0.172683	707	Abnormality of the nervous system
26	7	11730, 9069, 4886, 812, 7910, 2214, 15888	TERT, PLEC, HFE, ATP2A2, NPM1, COL7A1, RTEL1	9.9998e-05	0.20038	200037	Skin vesicle
350	39	21708, 2592, 9476, 20456, 2514, 1789, 12827, 26661, 7217, 8616, 3416, 11730, 175, 1785, 13394, 11892, 25896, 1984, 1582, 16466, 25671, 3467, 18143, 3688, 103, 4948, 29605, 25361, 6266, 17797, 12011, 7788, 1391, 4932, 7436, 28958, 2591, 25489, 17175	CCM2, CYP11B2, HTRA1, TRAF7, CTNNB1, CDKN2C, XPR1, RNF168, MPL, PAX2, EPOR, TERT, ACVRL1, CDKN1B, NPHS2, TNF, ORAI1, CISH, CCND1, SUFU, RNASEH2B, ESR1, DAAM2, FGFR1, CNNM2, HLA-DRB1, SH2B3, ARHGAP24, KCNJ5, MAP3K20, TPM2, NFIX, CACNA1D, HLA-B, MTHFR, NUP93, CYP11B1, YEATS2, PLCE1	9.9998e-05	0.20038	2315	Headache
522	51	12313, 3498, 21708, 2592, 20456, 19687, 2514, 12782, 8805, 1789, 12827, 19124, 26661, 7207, 7217, 3416, 7728, 600, 11768, 11730, 20859, 9069, 175, 7413, 1785, 2548, 25896, 11609, 1582, 16466, 12712, 19191, 23147, 2203, 2202, 9644, 3603, 4886, 18561, 4948, 29605, 24212, 7227, 9016, 6266, 7910, 18623, 7788, 1391, 4932, 23151, 2591	JMJD1C, MECOM, CCM2, CYP11B2, TRAF7, EIF2AK4, CTNNB1, WNT3, PDGFRL, CDKN2C, XPR1, FIP1L1, RNF168, MPDU1, MPL, EPOR, NEDD4L, APOA1, TGFB2, TERT, SLC39A13, PLEC, ACVRL1, MTAP, CDKN1B, CUBN, ORAI1, TBXAS1, CCND1, SUFU, VPS33B, DOCK8, UNC13D, COL4A2, COL4A1, PTPN11, FBN1, HFE, BLOC1S5, HLA-DRB1, SH2B3, CISD2, MRAS, PKHD1, KCNJ5, NPM1, COG8, NFIX, CACNA1D, HLA-B, FERMT3, CYP11B1	9.9998e-05	0.20038	1892	Abnormal bleeding
511	52	12313, 11362, 9476, 20456, 14000, 25835, 19351, 11586, 2605, 257, 12306, 26002, 7217, 3416, 11598, 600, 11768, 10414, 393, 21666, 12744, 9817, 29136, 30212, 25671, 9412, 2202, 9820, 6993, 9644, 4263, 3688, 17380, 3603, 14347, 2989, 29605, 1005, 4948, 3604, 7227, 28295, 961, 7160, 6266, 6196, 4685, 9965, 12011, 4932, 10416, 610	JMJD1C, STAT1, HTRA1, TRAF7, PRDM16, THSD4, BICC1, TBL2, CYP27A1, ADK, TRIP12, CASZ1, MPL, EPOR, TBX20, APOA1, TGFB2, RPS26, AKT3, MUCL3, MLXIPL, RAD51, KDM4B, TANC2, RNASEH2B, PRKCZ, COL4A1, RAD51C, MEF2A, PTPN11, GHR, FGFR1, ANAPC7, FBN1, BCAS3, DOCK3, SH2B3, BCL7B, HLA-DRB1, FBN2, MRAS, CCDC32, BAZ1B, MMP14, KCNJ5, JARID2, GUCY1A1, RERE, TPM2, HLA-B, RPS27, APOC3	9.9998e-05	0.20038	11004	Abnormal systemic arterial morphology
809	78	28216, 3431, 26031, 11110, 26784, 8490, 8620, 14000, 2514, 7994, 13664, 555, 12306, 26002, 25928, 7207, 8740, 7523, 15946, 13488, 7728, 11730, 29040, 4718, 2460, 8632, 9549, 8966, 11465, 17089, 2024, 4785, 16466, 6481, 29136, 30212, 1390, 9412, 19191, 26270, 20862, 2202, 2205, 25230, 15714, 29106, 9644, 3688, 17380, 9314, 3603, 11509, 14347, 18561, 2989, 15888, 19309, 28295, 20499, 15673, 17327, …	COX14, ERBB3, PIGV, ARID1A, C12orf65, ORC4, PAX6, PRDM16, CTNNB1, NRCAM, MACF1, AP1G1, TRIP12, CASZ1, WDR73, MPDU1, CHMP1A, TRIM37, RP1L1, VPS4A, NEDD4L, TERT, SZT2, H1-4, CSNK2B, PBX1, PSMC3, PIGL, SUPT16H, SYNE1, CLCN6, H4C11, SUFU, LAMA1, KDM4B, TANC2, CACNA1C, PRKCZ, DOCK8, PIEZO2, SLC39A8, COL4A1, CERT1, AHDC1, LRPPRC, DDHD2, PTPN11, FGFR1, ANAPC7, PPP3CA, FBN1, SYT1, BCAS3, BLOC1S5, DOCK3, …	9.9998e-05	0.20038	32012	Heterotropia
988	84	12313, 3431, 11110, 21708, 219, 20318, 11362, 9476, 20456, 14000, 19687, 25835, 19351, 2514, 11586, 8805, 2605, 257, 12306, 26002, 7207, 9350, 7217, 3416, 11598, 7728, 600, 11768, 20859, 10414, 175, 16700, 8966, 11597, 6717, 393, 21666, 12744, 9369, 9817, 7800, 16466, 29136, 30212, 1390, 25671, 9412, 19191, 333, 2202, 9820, 2205, 6993, 9644, 4263, 3688, 17380, 3603, 11509, 14347, 2989, 29605, 100…	JMJD1C, ERBB3, ARID1A, CCM2, ADAMTS3, SMOC1, STAT1, HTRA1, TRAF7, PRDM16, EIF2AK4, THSD4, BICC1, CTNNB1, TBL2, PDGFRL, CYP27A1, ADK, TRIP12, CASZ1, MPDU1, PRDM6, MPL, EPOR, TBX20, NEDD4L, APOA1, TGFB2, SLC39A13, RPS26, ACVRL1, ZFPM2, PIGL, TBX2, LTBP4, AKT3, MUCL3, MLXIPL, PRIM1, RAD51, NFKBIL1, SUFU, KDM4B, TANC2, CACNA1C, RNASEH2B, PRKCZ, DOCK8, AGT, COL4A1, RAD51C, CERT1, MEF2A, PTPN11, GHR, F…	0.000119998	0.228077	33353	Abnormal blood vessel morphology
1547	122	3431, 26784, 12781, 14000, 52391, 1033, 19124, 26661, 7523, 4944, 17089, 10725, 16466, 30212, 9412, 26270, 25230, 4886, 11621, 10898, 987, 18623, 9965, 10416, 4942, 20318, 11586, 1789, 30664, 7945, 7217, 10560, 28625, 600, 11730, 29040, 12679, 12744, 12712, 20862, 23147, 3688, 29427, 11992, 14347, 15888, 3604, 15673, 4713, 2323, 17797, 4317, 15573, 28072, 17085, 2593, 7961, 29418, 838, 9863, 2058…	ERBB3, C12orf65, WNT2B, PRDM16, MYMX, BDNF, FIP1L1, RNF168, TRIM37, HLA-DQB1, SYNE1, SEMA3C, SUFU, TANC2, PRKCZ, PIEZO2, AHDC1, HFE, HNF1A, SKIV2L, BCKDHB, COG8, RERE, RPS27, HLA-DQA1, SMOC1, TBL2, CDKN2C, CLPB, NPR3, MPL, ATXN7, NDUFAF6, APOA1, TERT, SZT2, VDR, MLXIPL, VPS33B, SLC39A8, UNC13D, FGFR1, SH3TC2, TOP3A, BCAS3, RTEL1, FBN2, PHIP, H19, CPS1, MAP3K20, GLI1, SETBP1, LYRM7, EXOC6B, CYP17A…	0.000119998	0.228077	4325	Decreased body weight
114	18	11730, 6266, 175, 7910, 2592, 25896, 11609, 1391, 4932, 23151, 18561, 4948, 29605, 2591, 19124, 7217, 12712, 3416	TERT, KCNJ5, ACVRL1, NPM1, CYP11B2, ORAI1, TBXAS1, CACNA1D, HLA-B, FERMT3, BLOC1S5, HLA-DRB1, SH2B3, CYP11B1, FIP1L1, MPL, VPS33B, EPOR	0.000139997	0.251275	421	Epistaxis
991	84	12313, 3431, 11110, 21708, 219, 20318, 11362, 9476, 20456, 14000, 19687, 25835, 19351, 2514, 11586, 8805, 2605, 257, 12306, 26002, 7207, 9350, 7217, 3416, 11598, 7728, 600, 11768, 20859, 10414, 175, 16700, 8966, 11597, 6717, 393, 21666, 12744, 9369, 9817, 7800, 16466, 29136, 30212, 1390, 25671, 9412, 19191, 333, 2202, 9820, 2205, 6993, 9644, 4263, 3688, 17380, 3603, 11509, 14347, 2989, 29605, 100…	JMJD1C, ERBB3, ARID1A, CCM2, ADAMTS3, SMOC1, STAT1, HTRA1, TRAF7, PRDM16, EIF2AK4, THSD4, BICC1, CTNNB1, TBL2, PDGFRL, CYP27A1, ADK, TRIP12, CASZ1, MPDU1, PRDM6, MPL, EPOR, TBX20, NEDD4L, APOA1, TGFB2, SLC39A13, RPS26, ACVRL1, ZFPM2, PIGL, TBX2, LTBP4, AKT3, MUCL3, MLXIPL, PRIM1, RAD51, NFKBIL1, SUFU, KDM4B, TANC2, CACNA1C, RNASEH2B, PRKCZ, DOCK8, AGT, COL4A1, RAD51C, CERT1, MEF2A, PTPN11, GHR, F…	0.000139997	0.251275	25015	Abnormal vascular morphology
1218	106	26784, 9476, 20456, 17416, 7994, 10671, 26661, 7523, 2077, 4944, 19691, 17089, 10555, 16235, 1081, 16466, 6481, 30212, 26270, 25230, 9171, 17019, 987, 18623, 19347, 13542, 4942, 2079, 4431, 16762, 26031, 8620, 11586, 30664, 6511, 2135, 10560, 28625, 11730, 29040, 25896, 12744, 12712, 23147, 2202, 2205, 3688, 29427, 11992, 14347, 15888, 17327, 12730, 2323, 4787, 26113, 28072, 838, 12306, 25928, 63…	C12orf65, HTRA1, TRAF7, ADGRV1, NRCAM, SDCCAG8, RNF168, TRIM37, CLN6, HLA-DQB1, MECR, SYNE1, ATXN2, DNAJC5, BNC1, SUFU, LAMA1, TANC2, PIEZO2, AHDC1, PODXL, PRICKLE1, BCKDHB, COG8, CUX2, ATP10A, HLA-DQA1, CLN8, GOSR2, ZNF423, PIGV, PAX6, TBL2, CLPB, LARGE1, SBF2, ATXN7, NDUFAF6, TERT, SZT2, ORAI1, MLXIPL, VPS33B, UNC13D, COL4A1, CERT1, FGFR1, SH3TC2, TOP3A, BCAS3, RTEL1, WAC, WARS2, CPS1, H4C3, TC…	0.000139997	0.251275	11443	Abnormality of coordination
1629	124	3431, 219, 20456, 17416, 14000, 7994, 1033, 19124, 10671, 2689, 15492, 1081, 10725, 16466, 30212, 1390, 9412, 26270, 25230, 1144, 103, 987, 9965, 1391, 26031, 8620, 11586, 7217, 15946, 2135, 3416, 7728, 28625, 11730, 8632, 12679, 7027, 12744, 17090, 12712, 12665, 20862, 23147, 2205, 18810, 3688, 29427, 11992, 14347, 15888, 17327, 6266, 11167, 29536, 17797, 2591, 15573, 28072, 17085, 12827, 257, 1…	ERBB3, ADAMTS3, TRAF7, ADGRV1, PRDM16, NRCAM, BDNF, FIP1L1, SDCCAG8, DBH, ANKH, BNC1, SEMA3C, SUFU, TANC2, CACNA1C, PRKCZ, PIEZO2, AHDC1, BTRC, CNNM2, BCKDHB, RERE, CACNA1D, PIGV, PAX6, TBL2, MPL, RP1L1, SBF2, EPOR, NEDD4L, NDUFAF6, TERT, PBX1, VDR, MERTK, MLXIPL, ARHGEF18, VPS33B, VCL, SLC39A8, UNC13D, CERT1, CATSPER2, FGFR1, SH3TC2, TOP3A, BCAS3, RTEL1, WAC, KCNJ5, SNTA1, MAPKBP1, MAP3K20, CYP1…	0.000159997	0.275972	31704	Abnormal ear physiology
115	19	1390, 11598, 4944, 11730, 6266, 2689, 175, 11167, 16643, 6278, 20456, 19687, 1402, 7197, 4948, 29605, 16466, 7217, 11621	CACNA1C, TBX20, HLA-DQB1, TERT, KCNJ5, DBH, ACVRL1, SNTA1, SLMAP, KCNK3, TRAF7, EIF2AK4, CACNB2, MOG, HLA-DRB1, SH2B3, SUFU, MPL, HNF1A	0.000179996	0.30047	1279	Syncope
3505	251	3377, 3431, 26784, 219, 11362, 9476, 20456, 6546, 17416, 14000, 25835, 7994, 52391, 1033, 19124, 10671, 26661, 13921, 7523, 2077, 4944, 4718, 2460, 2689, 15983, 16700, 15492, 19691, 11465, 17089, 10555, 11609, 2024, 16235, 1081, 4785, 10725, 16466, 6481, 30212, 1390, 9412, 333, 26270, 25230, 1144, 5102, 103, 4886, 11621, 7160, 9171, 10898, 987, 18623, 9965, 19367, 19347, 1391, 13542, 23151, 7330,…	EPB41, ERBB3, C12orf65, ADAMTS3, STAT1, HTRA1, TRAF7, COG2, ADGRV1, PRDM16, THSD4, NRCAM, MYMX, BDNF, FIP1L1, SDCCAG8, RNF168, ABHD16A, TRIM37, CLN6, HLA-DQB1, H1-4, CSNK2B, DBH, WNT3A, ZFPM2, ANKH, MECR, SUPT16H, SYNE1, ATXN2, TBXAS1, CLCN6, DNAJC5, BNC1, H4C11, SEMA3C, SUFU, LAMA1, TANC2, CACNA1C, PRKCZ, AGT, PIEZO2, AHDC1, BTRC, HOXA13, CNNM2, HFE, HNF1A, MMP14, PODXL, SKIV2L, BCKDHB, COG8, RE…	0.000179996	0.30047	33127	Abnormality of the musculoskeletal system
14	5	16466, 26690, 7523, 20456, 11730	SUFU, CEP120, TRIM37, TRAF7, TERT	0.000219996	0.339866	10828	Hemifacial spasm
67	12	24212, 9016, 59, 29536, 2592, 1391, 11621, 6266, 6091, 2591, 3688, 10671	CISD2, PKHD1, ABCC8, MAPKBP1, CYP11B2, CACNA1D, HNF1A, KCNJ5, INSR, CYP11B1, FGFR1, SDCCAG8	0.000239995	0.359964	1959	Polydipsia
68	12	24212, 9016, 59, 29536, 2592, 1391, 11621, 6266, 6091, 2591, 3688, 10671	CISD2, PKHD1, ABCC8, MAPKBP1, CYP11B2, CACNA1D, HNF1A, KCNJ5, INSR, CYP11B1, FGFR1, SDCCAG8	0.000239995	0.359964	30082	Abnormal drinking behavior
372	40	4431, 28216, 11257, 16762, 26784, 9476, 8620, 838, 7994, 30664, 25928, 26661, 7207, 7523, 13488, 2077, 28625, 4944, 19691, 16466, 30212, 23147, 11460, 15714, 11509, 987, 12730, 2323, 4787, 4396, 20444, 18806, 4942, 23166, 26690, 2079, 16380, 26113, 28072, 16935	GOSR2, COX14, SPR, ZNF423, C12orf65, HTRA1, PAX6, ATP5F1E, NRCAM, CLPB, WDR73, RNF168, MPDU1, TRIM37, VPS4A, CLN6, NDUFAF6, HLA-DQB1, MECR, SUFU, TANC2, UNC13D, SUOX, LRPPRC, SYT1, BCKDHB, WARS2, CPS1, H4C3, GNB1, MBD5, CAMTA1, HLA-DQA1, PNPT1, CEP120, CLN8, TRIM32, TCTN1, LYRM7, ATG7	0.000239995	0.359964	10867	Dyssynergia
31	8	2592, 1789, 1391, 6266, 2026, 6091, 2591, 1785	CYP11B2, CDKN2C, CACNA1D, KCNJ5, CLCNKA, INSR, CYP11B1, CDKN1B	0.000279994	0.39926	847	Abnormality of renin-angiotensin system
123	16	28625, 28216, 11768, 11730, 12665, 9069, 7910, 19367, 19687, 9863, 3603, 29605, 19124, 15888, 3416, 11598	NDUFAF6, COX14, TGFB2, TERT, VCL, PLEC, NPM1, FAM13A, EIF2AK4, RAPSN, FBN1, SH2B3, FIP1L1, RTEL1, EPOR, TBX20	0.000279994	0.39926	2875	Exertional dyspnea
1831	139	3431, 11737, 26784, 12781, 20456, 14000, 52391, 1033, 19124, 10671, 26661, 7523, 4944, 4718, 17089, 10725, 16466, 30212, 9412, 26270, 25230, 4886, 11621, 10898, 987, 18623, 9965, 13542, 10416, 4942, 20318, 8620, 11586, 1789, 30664, 7945, 7217, 15946, 10560, 28625, 600, 11730, 29040, 12679, 7027, 12744, 17090, 12712, 20862, 23147, 234, 2205, 4263, 3688, 29427, 11992, 14347, 15888, 3604, 15673, 471…	ERBB3, TEX14, C12orf65, WNT2B, TRAF7, PRDM16, MYMX, BDNF, FIP1L1, SDCCAG8, RNF168, TRIM37, HLA-DQB1, H1-4, SYNE1, SEMA3C, SUFU, TANC2, PRKCZ, PIEZO2, AHDC1, HFE, HNF1A, SKIV2L, BCKDHB, COG8, RERE, ATP10A, RPS27, HLA-DQA1, SMOC1, PAX6, TBL2, CDKN2C, CLPB, NPR3, MPL, RP1L1, ATXN7, NDUFAF6, APOA1, TERT, SZT2, VDR, MERTK, MLXIPL, ARHGEF18, VPS33B, SLC39A8, UNC13D, ADCY3, CERT1, GHR, FGFR1, SH3TC2, TO…	0.000279994	0.39926	4323	Abnormality of body weight
185	23	11768, 4944, 175, 21708, 2323, 4685, 2202, 9476, 12858, 15714, 25896, 3603, 11586, 7436, 1582, 29605, 1005, 12744, 7207, 961, 7217, 7876, 11598	TGFB2, HLA-DQB1, ACVRL1, CCM2, CPS1, GUCY1A1, COL4A1, HTRA1, ZAP70, LRPPRC, ORAI1, FBN1, TBL2, MTHFR, CCND1, SH2B3, BCL7B, MLXIPL, MPDU1, BAZ1B, MPL, NOS3, TBX20	0.000299994	0.418958	1297	Stroke
2523	186	3377, 3431, 219, 11362, 9476, 20456, 14000, 7994, 1033, 19124, 10671, 26661, 13921, 7523, 4944, 4718, 16700, 17089, 11609, 2024, 1081, 4785, 16466, 30212, 1390, 9412, 333, 26270, 5102, 4886, 18561, 11621, 7160, 10898, 17019, 987, 18623, 9965, 19347, 13542, 23151, 10416, 4942, 16762, 26031, 21708, 20318, 8620, 19687, 11586, 1789, 30664, 7217, 15946, 2135, 3416, 11598, 7728, 28625, 600, 11730, 2904…	EPB41, ERBB3, ADAMTS3, STAT1, HTRA1, TRAF7, PRDM16, NRCAM, BDNF, FIP1L1, SDCCAG8, RNF168, ABHD16A, TRIM37, HLA-DQB1, H1-4, ZFPM2, SYNE1, TBXAS1, CLCN6, BNC1, H4C11, SUFU, TANC2, CACNA1C, PRKCZ, AGT, PIEZO2, HOXA13, HFE, BLOC1S5, HNF1A, MMP14, SKIV2L, PRICKLE1, BCKDHB, COG8, RERE, CUX2, ATP10A, FERMT3, RPS27, HLA-DQA1, ZNF423, PIGV, CCM2, SMOC1, PAX6, EIF2AK4, TBL2, CDKN2C, CLPB, MPL, RP1L1, SBF2,…	0.000299994	0.418958	1574	Abnormality of the integument
2831	209	3431, 11737, 26784, 219, 11362, 9476, 20456, 6546, 17416, 14000, 7994, 1033, 26661, 13921, 7523, 11241, 2077, 4944, 4718, 2460, 16700, 15492, 19691, 11465, 17089, 10555, 2024, 16235, 1081, 4785, 16466, 6481, 30212, 1390, 9412, 333, 26270, 25230, 103, 4886, 6641, 9171, 17019, 987, 18623, 9965, 19347, 1391, 13542, 7330, 10416, 4942, 20153, 2079, 16762, 26031, 21708, 20318, 8620, 11586, 1789, 30664,…	ERBB3, TEX14, C12orf65, ADAMTS3, STAT1, HTRA1, TRAF7, COG2, ADGRV1, PRDM16, NRCAM, BDNF, RNF168, ABHD16A, TRIM37, SPI1, CLN6, HLA-DQB1, H1-4, CSNK2B, ZFPM2, ANKH, MECR, SUPT16H, SYNE1, ATXN2, CLCN6, DNAJC5, BNC1, H4C11, SUFU, LAMA1, TANC2, CACNA1C, PRKCZ, AGT, PIEZO2, AHDC1, CNNM2, HFE, LMO1, PODXL, PRICKLE1, BCKDHB, COG8, RERE, CUX2, CACNA1D, ATP10A, MSI1, RPS27, HLA-DQA1, CHD8, CLN8, ZNF423, PI…	0.000299994	0.418958	12639	Abnormal nervous system morphology
3404	247	3431, 26784, 219, 9476, 20456, 6546, 17416, 14000, 1402, 7994, 52391, 1033, 19124, 10671, 26661, 13921, 7523, 2077, 4944, 4718, 2460, 2689, 15983, 16700, 15492, 19691, 11465, 17089, 10555, 11609, 2024, 16235, 1081, 4785, 10725, 16466, 6481, 30212, 1390, 9412, 26270, 18143, 25230, 103, 4886, 18561, 11621, 7160, 25361, 9171, 10898, 17019, 987, 18623, 9965, 19347, 1391, 13542, 7330, 10416, 4942, 201…	ERBB3, C12orf65, ADAMTS3, HTRA1, TRAF7, COG2, ADGRV1, PRDM16, CACNB2, NRCAM, MYMX, BDNF, FIP1L1, SDCCAG8, RNF168, ABHD16A, TRIM37, CLN6, HLA-DQB1, H1-4, CSNK2B, DBH, WNT3A, ZFPM2, ANKH, MECR, SUPT16H, SYNE1, ATXN2, TBXAS1, CLCN6, DNAJC5, BNC1, H4C11, SEMA3C, SUFU, LAMA1, TANC2, CACNA1C, PRKCZ, PIEZO2, DAAM2, AHDC1, CNNM2, HFE, BLOC1S5, HNF1A, MMP14, ARHGAP24, PODXL, SKIV2L, PRICKLE1, BCKDHB, COG8…	0.000299994	0.418958	12638	Abnormal nervous system physiology
2586	189	3377, 3431, 26784, 219, 11362, 9476, 20456, 14000, 25835, 1402, 1033, 19124, 10671, 26661, 9350, 7523, 4944, 4718, 2689, 16700, 11465, 17089, 21666, 11609, 2024, 16235, 16466, 30212, 1390, 9412, 333, 26270, 25230, 6993, 5102, 4886, 18561, 11621, 7160, 10898, 18623, 9965, 19367, 1391, 23151, 10416, 4942, 16762, 26031, 21708, 20318, 8620, 19687, 11586, 1789, 30664, 7217, 15946, 3416, 10560, 11598, …	EPB41, ERBB3, C12orf65, ADAMTS3, STAT1, HTRA1, TRAF7, PRDM16, THSD4, CACNB2, BDNF, FIP1L1, SDCCAG8, RNF168, PRDM6, TRIM37, HLA-DQB1, H1-4, DBH, ZFPM2, SUPT16H, SYNE1, MUCL3, TBXAS1, CLCN6, DNAJC5, SUFU, TANC2, CACNA1C, PRKCZ, AGT, PIEZO2, AHDC1, MEF2A, HOXA13, HFE, BLOC1S5, HNF1A, MMP14, SKIV2L, COG8, RERE, FAM13A, CACNA1D, FERMT3, RPS27, HLA-DQA1, ZNF423, PIGV, CCM2, SMOC1, PAX6, EIF2AK4, TBL2, …	0.000319994	0.436356	1626	Abnormality of the cardiovascular system
185	23	9412, 6266, 11110, 6091, 29536, 2592, 9965, 7961, 3688, 14000, 2514, 286, 1391, 20444, 13542, 2591, 26002, 10671, 24212, 9016, 59, 11621, 15673	PRKCZ, KCNJ5, ARID1A, INSR, MAPKBP1, CYP11B2, RERE, NR0B2, FGFR1, PRDM16, CTNNB1, ADRB2, CACNA1D, MBD5, ATP10A, CYP11B1, CASZ1, SDCCAG8, CISD2, PKHD1, ABCC8, HNF1A, PHIP	0.000399992	0.491051	40202	Abnormal consumption behavior
1962	156	3431, 26784, 219, 9476, 20456, 17416, 14000, 7994, 1033, 19124, 10671, 26661, 13921, 7523, 2077, 4944, 2460, 2689, 16700, 11465, 17089, 10555, 2024, 16235, 16466, 30212, 1390, 9412, 26270, 18143, 25230, 4886, 18561, 11621, 25361, 9171, 987, 9965, 19347, 1391, 13542, 4942, 20153, 2079, 16762, 26031, 11586, 1789, 13780, 16421, 15946, 2135, 10560, 28625, 11730, 29040, 9549, 12679, 11892, 393, 7027, …	ERBB3, C12orf65, ADAMTS3, HTRA1, TRAF7, ADGRV1, PRDM16, NRCAM, BDNF, FIP1L1, SDCCAG8, RNF168, ABHD16A, TRIM37, CLN6, HLA-DQB1, CSNK2B, DBH, ZFPM2, SUPT16H, SYNE1, ATXN2, CLCN6, DNAJC5, SUFU, TANC2, CACNA1C, PRKCZ, PIEZO2, DAAM2, AHDC1, HFE, BLOC1S5, HNF1A, ARHGAP24, PODXL, BCKDHB, RERE, CUX2, CACNA1D, ATP10A, HLA-DQA1, CHD8, CLN8, ZNF423, PIGV, TBL2, CDKN2C, GFM1, SOX6, RP1L1, SBF2, ATXN7, NDUFAF…	0.000419992	0.50405	708	Behavioral abnormality
2636	197	3431, 26784, 219, 9476, 20456, 6546, 17416, 14000, 7994, 52391, 1033, 10671, 13921, 7523, 2077, 4944, 4718, 2460, 19691, 11465, 17089, 10555, 11609, 2024, 16235, 4785, 10725, 16466, 6481, 30212, 1390, 9412, 26270, 25230, 103, 4886, 11621, 7160, 9171, 10898, 17019, 987, 18623, 9965, 19347, 1391, 13542, 7330, 10416, 20153, 2079, 4431, 16762, 26031, 21708, 20318, 8620, 11586, 1789, 30664, 30739, 651…	ERBB3, C12orf65, ADAMTS3, HTRA1, TRAF7, COG2, ADGRV1, PRDM16, NRCAM, MYMX, BDNF, SDCCAG8, ABHD16A, TRIM37, CLN6, HLA-DQB1, H1-4, CSNK2B, MECR, SUPT16H, SYNE1, ATXN2, TBXAS1, CLCN6, DNAJC5, H4C11, SEMA3C, SUFU, LAMA1, TANC2, CACNA1C, PRKCZ, PIEZO2, AHDC1, CNNM2, HFE, HNF1A, MMP14, PODXL, SKIV2L, PRICKLE1, BCKDHB, COG8, RERE, CUX2, CACNA1D, ATP10A, MSI1, RPS27, CHD8, CLN8, GOSR2, ZNF423, PIGV, CCM2…	0.000419992	0.50405	11446	Abnormality of higher mental function
26	7	2514, 8805, 6278, 7217, 4886, 175, 19687	CTNNB1, PDGFRL, KCNK3, MPL, HFE, ACVRL1, EIF2AK4	0.000439991	0.517848	30846	Abnormality of venous physiology
322	36	12313, 16762, 219, 2592, 6546, 2514, 11586, 8805, 1789, 20580, 2214, 28625, 4944, 6091, 1785, 12679, 1582, 12744, 1390, 20862, 23147, 3688, 103, 4886, 4948, 1005, 9016, 11036, 961, 6266, 10898, 11167, 1391, 2026, 2591, 4942	JMJD1C, ZNF423, ADAMTS3, CYP11B2, COG2, CTNNB1, TBL2, PDGFRL, CDKN2C, CYP2R1, COL7A1, NDUFAF6, HLA-DQB1, INSR, CDKN1B, VDR, CCND1, MLXIPL, CACNA1C, SLC39A8, UNC13D, FGFR1, CNNM2, HFE, HLA-DRB1, BCL7B, PKHD1, SLC5A1, BAZ1B, KCNJ5, SKIV2L, SNTA1, CACNA1D, CLCNKA, CYP11B1, HLA-DQA1	0.000439991	0.517848	10929	Abnormal blood cation concentration
1568	118	3431, 219, 20456, 17416, 14000, 7994, 1033, 10671, 15492, 1081, 10725, 16466, 30212, 1390, 9412, 26270, 25230, 1144, 987, 9965, 1391, 26031, 8620, 11586, 7217, 15946, 2135, 7728, 28625, 11730, 8632, 12679, 7027, 12744, 17090, 12712, 12665, 20862, 23147, 2205, 18810, 3688, 29427, 11992, 14347, 15888, 17327, 6266, 11167, 29536, 17797, 2591, 15573, 28072, 17085, 257, 12306, 26002, 6341, 8616, 13488,…	ERBB3, ADAMTS3, TRAF7, ADGRV1, PRDM16, NRCAM, BDNF, SDCCAG8, ANKH, BNC1, SEMA3C, SUFU, TANC2, CACNA1C, PRKCZ, PIEZO2, AHDC1, BTRC, BCKDHB, RERE, CACNA1D, PIGV, PAX6, TBL2, MPL, RP1L1, SBF2, NEDD4L, NDUFAF6, TERT, PBX1, VDR, MERTK, MLXIPL, ARHGEF18, VPS33B, VCL, SLC39A8, UNC13D, CERT1, CATSPER2, FGFR1, SH3TC2, TOP3A, BCAS3, RTEL1, WAC, KCNJ5, SNTA1, MAPKBP1, MAP3K20, CYP11B1, SETBP1, LYRM7, EXOC6B…	0.000439991	0.517848	364	Hearing abnormality
5	4	2591, 6266, 2592, 1391	CYP11B1, KCNJ5, CYP11B2, CACNA1D	0.000459991	0.533247	11739	Dexamethasone-suppressible primary hyperaldosteronism
1479	112	3431, 26784, 219, 11362, 20456, 14000, 7523, 4718, 16700, 11465, 17089, 16235, 16466, 1390, 9412, 333, 26270, 25230, 5102, 4886, 7160, 10898, 9965, 1391, 10416, 16762, 19687, 11586, 30664, 7217, 11598, 7728, 28625, 11730, 175, 8632, 393, 12744, 12712, 12665, 2205, 3688, 14202, 11992, 3604, 16067, 4713, 6266, 12730, 29536, 17797, 4317, 15573, 26113, 28072, 17085, 29418, 814, 838, 9863, 16709, 1935…	ERBB3, C12orf65, ADAMTS3, STAT1, TRAF7, PRDM16, TRIM37, H1-4, ZFPM2, SUPT16H, SYNE1, DNAJC5, SUFU, CACNA1C, PRKCZ, AGT, PIEZO2, AHDC1, HOXA13, HFE, MMP14, SKIV2L, RERE, CACNA1D, RPS27, ZNF423, EIF2AK4, TBL2, CLPB, MPL, TBX20, NEDD4L, NDUFAF6, TERT, ACVRL1, PBX1, AKT3, MLXIPL, VPS33B, VCL, CERT1, FGFR1, JPH2, TOP3A, FBN2, MYOCD, H19, KCNJ5, WARS2, MAPKBP1, MAP3K20, GLI1, SETBP1, TCTN1, LYRM7, EXOC…	0.00051999	0.568443	1627	Abnormal heart morphology
3052	223	3377, 3431, 26784, 219, 11362, 9476, 20456, 6546, 17416, 14000, 25835, 7994, 52391, 1033, 19124, 10671, 26661, 13921, 7523, 4944, 4718, 2460, 2689, 16700, 15492, 11465, 17089, 10555, 11609, 2024, 1081, 4785, 16466, 30212, 1390, 9412, 333, 26270, 18143, 25230, 103, 4886, 18561, 7160, 25361, 9171, 10898, 18623, 9965, 19347, 1391, 13542, 23151, 7330, 10416, 4942, 20153, 16762, 26031, 20318, 8620, 11…	EPB41, ERBB3, C12orf65, ADAMTS3, STAT1, HTRA1, TRAF7, COG2, ADGRV1, PRDM16, THSD4, NRCAM, MYMX, BDNF, FIP1L1, SDCCAG8, RNF168, ABHD16A, TRIM37, HLA-DQB1, H1-4, CSNK2B, DBH, ZFPM2, ANKH, SUPT16H, SYNE1, ATXN2, TBXAS1, CLCN6, BNC1, H4C11, SUFU, TANC2, CACNA1C, PRKCZ, AGT, PIEZO2, DAAM2, AHDC1, CNNM2, HFE, BLOC1S5, MMP14, ARHGAP24, PODXL, SKIV2L, COG8, RERE, CUX2, CACNA1D, ATP10A, FERMT3, MSI1, RPS2…	0.000599988	0.617138	234	Abnormality of the head
656	63	11257, 3431, 26031, 7323, 20456, 9863, 2514, 11586, 1033, 555, 12306, 13921, 16421, 7523, 13488, 10560, 2077, 4944, 11730, 29040, 2460, 2689, 8966, 11465, 10555, 7197, 1582, 16235, 12744, 16466, 29136, 30212, 19191, 2340, 15917, 2205, 25230, 15714, 3688, 9314, 3603, 11509, 14347, 1005, 2989, 4948, 24212, 28295, 961, 4713, 17327, 9171, 29357, 6196, 4921, 11405, 17797, 12011, 7788, 20444, 13542, 23…	SPR, ERBB3, PIGV, SEPTIN9, TRAF7, RAPSN, CTNNB1, TBL2, BDNF, AP1G1, TRIP12, ABHD16A, SOX6, TRIM37, VPS4A, ATXN7, CLN6, HLA-DQB1, TERT, SZT2, CSNK2B, DBH, PIGL, SUPT16H, ATXN2, MOG, CCND1, DNAJC5, MLXIPL, SUFU, KDM4B, TANC2, DOCK8, CRADD, PLCB1, CERT1, AHDC1, LRPPRC, FGFR1, PPP3CA, FBN1, SYT1, BCAS3, BCL7B, DOCK3, HLA-DRB1, CISD2, CCDC32, BAZ1B, H19, WAC, PODXL, ASXL3, JARID2, HIVEP2, BRSK2, MAP3K…	0.000639987	0.640036	2360	Sleep disturbance
62	10	59, 286, 11621, 7961, 15673, 20580, 6091, 12679, 392, 10922	ABCC8, ADRB2, HNF1A, NR0B2, PHIP, CYP2R1, INSR, VDR, AKT2, SLC16A1	0.000679986	0.658734	11145	Symptomatic seizures
767	71	12313, 28216, 21638, 11257, 11110, 9476, 20456, 14000, 2514, 7994, 12827, 2605, 20580, 555, 12306, 26002, 26661, 13921, 16421, 7523, 8616, 2077, 28625, 4944, 11730, 2460, 13394, 8966, 4331, 12679, 10555, 16466, 29136, 30212, 1390, 25671, 9412, 19191, 15917, 23147, 18143, 3688, 9314, 11509, 4886, 6831, 4948, 15673, 25361, 17327, 9171, 987, 4921, 12730, 2323, 9965, 11405, 7788, 19347, 20444, 13542,…	JMJD1C, COX14, CEP85L, SPR, ARID1A, HTRA1, TRAF7, PRDM16, CTNNB1, NRCAM, XPR1, CYP27A1, CYP2R1, AP1G1, TRIP12, CASZ1, RNF168, ABHD16A, SOX6, TRIM37, PAX2, CLN6, NDUFAF6, HLA-DQB1, TERT, CSNK2B, NPHS2, PIGL, GLS, VDR, ATXN2, SUFU, KDM4B, TANC2, CACNA1C, RNASEH2B, PRKCZ, DOCK8, PLCB1, UNC13D, DAAM2, FGFR1, PPP3CA, SYT1, HFE, MANBA, HLA-DRB1, PHIP, ARHGAP24, WAC, PODXL, BCKDHB, HIVEP2, WARS2, CPS1, …	0.000699986	0.664634	100851	Abnormal emotion/affect behavior
2396	176	3431, 26784, 219, 20456, 17416, 14000, 7994, 1033, 10671, 26661, 13921, 7523, 2077, 4944, 4718, 16700, 15492, 19691, 11465, 10555, 10013, 4785, 16466, 6481, 30212, 1390, 9412, 333, 26270, 25230, 1144, 4886, 18561, 11621, 7160, 10898, 987, 9965, 19347, 13542, 10416, 4942, 2079, 16762, 26031, 21708, 20318, 8620, 11586, 30664, 6511, 16421, 15946, 2135, 10560, 7728, 28625, 600, 11730, 29040, 175, 741…	ERBB3, C12orf65, ADAMTS3, TRAF7, ADGRV1, PRDM16, NRCAM, BDNF, SDCCAG8, RNF168, ABHD16A, TRIM37, CLN6, HLA-DQB1, H1-4, ZFPM2, ANKH, MECR, SUPT16H, ATXN2, GRK1, H4C11, SUFU, LAMA1, TANC2, CACNA1C, PRKCZ, AGT, PIEZO2, AHDC1, BTRC, HFE, BLOC1S5, HNF1A, MMP14, SKIV2L, BCKDHB, RERE, CUX2, ATP10A, RPS27, HLA-DQA1, CLN8, ZNF423, PIGV, CCM2, SMOC1, PAX6, TBL2, CLPB, LARGE1, SOX6, RP1L1, SBF2, ATXN7, NEDD4…	0.000699986	0.664634	12372	Abnormal eye morphology
480	50	12313, 16762, 11110, 219, 8490, 7323, 14000, 9863, 11586, 12782, 12306, 26002, 25928, 13921, 17770, 2214, 575, 6091, 8966, 393, 12744, 9369, 4785, 29136, 30212, 1390, 9412, 26270, 3688, 3603, 14347, 1005, 2989, 28295, 961, 4713, 17327, 29357, 6196, 4921, 9965, 4787, 12011, 12527, 7788, 19347, 17264, 20444, 13542, 18806, 15573	JMJD1C, ZNF423, ARID1A, ADAMTS3, ORC4, SEPTIN9, PRDM16, RAPSN, TBL2, WNT3, TRIP12, CASZ1, WDR73, ABHD16A, RALGAPA1, COL7A1, AP4S1, INSR, PIGL, AKT3, MLXIPL, PRIM1, H4C11, KDM4B, TANC2, CACNA1C, PRKCZ, PIEZO2, FGFR1, FBN1, BCAS3, BCL7B, DOCK3, CCDC32, BAZ1B, H19, WAC, ASXL3, JARID2, HIVEP2, RERE, H4C3, TPM2, UGP2, NFIX, CUX2, POLR1A, MBD5, ATP10A, CAMTA1, SETBP1	0.000719986	0.671533	11337	Abnormality of mouth size
1236	100	3431, 26784, 14000, 7994, 1033, 7523, 4718, 2460, 11465, 17089, 10013, 2024, 4785, 16466, 6481, 30212, 1390, 9412, 26270, 25230, 5102, 18561, 18623, 9965, 10416, 16762, 26031, 8620, 11586, 6511, 15946, 7728, 28625, 11730, 29040, 8632, 9549, 12744, 20862, 2202, 2205, 29106, 3688, 14347, 15888, 19309, 15673, 17327, 4921, 12730, 11405, 4787, 4317, 26113, 28072, 9863, 12306, 26002, 25928, 8740, 8616,…	ERBB3, C12orf65, PRDM16, NRCAM, BDNF, TRIM37, H1-4, CSNK2B, SUPT16H, SYNE1, GRK1, CLCN6, H4C11, SUFU, LAMA1, TANC2, CACNA1C, PRKCZ, PIEZO2, AHDC1, HOXA13, BLOC1S5, COG8, RERE, RPS27, ZNF423, PIGV, PAX6, TBL2, LARGE1, RP1L1, NEDD4L, NDUFAF6, TERT, SZT2, PBX1, PSMC3, MLXIPL, SLC39A8, COL4A1, CERT1, DDHD2, FGFR1, BCAS3, RTEL1, KANK1, PHIP, WAC, HIVEP2, WARS2, BRSK2, H4C3, GLI1, TCTN1, LYRM7, RAPSN, …	0.000719986	0.671533	486	Strabismus
2455	180	3431, 11737, 26784, 219, 11362, 9476, 20456, 6546, 17416, 14000, 7994, 1033, 26661, 13921, 7523, 2077, 4944, 4718, 2460, 16700, 15492, 19691, 11465, 17089, 10555, 2024, 16235, 1081, 4785, 16466, 6481, 30212, 9412, 333, 26270, 25230, 103, 9171, 987, 18623, 9965, 19347, 1391, 13542, 7330, 10416, 4942, 20153, 2079, 16762, 26031, 21708, 20318, 8620, 11586, 1789, 30664, 30739, 6511, 13780, 7217, 3416,…	ERBB3, TEX14, C12orf65, ADAMTS3, STAT1, HTRA1, TRAF7, COG2, ADGRV1, PRDM16, NRCAM, BDNF, RNF168, ABHD16A, TRIM37, CLN6, HLA-DQB1, H1-4, CSNK2B, ZFPM2, ANKH, MECR, SUPT16H, SYNE1, ATXN2, CLCN6, DNAJC5, BNC1, H4C11, SUFU, LAMA1, TANC2, PRKCZ, AGT, PIEZO2, AHDC1, CNNM2, PODXL, BCKDHB, COG8, RERE, CUX2, CACNA1D, ATP10A, MSI1, RPS27, HLA-DQA1, CHD8, CLN8, ZNF423, PIGV, CCM2, SMOC1, PAX6, TBL2, CDKN2C,…	0.000799984	0.706029	12443	Abnormality of brain morphology
554	48	28216, 3431, 26784, 29418, 14000, 11586, 30664, 26002, 7207, 2214, 11598, 28625, 11730, 6091, 17089, 6717, 939, 1582, 6648, 12744, 9817, 16466, 9386, 29557, 1390, 25671, 9412, 12665, 9080, 9820, 15714, 9644, 14202, 11992, 4886, 1005, 24212, 961, 4713, 6266, 12730, 29536, 9965, 17797, 12011, 4932, 28072, 16935	COX14, ERBB3, C12orf65, FNIP1, PRDM16, TBL2, CLPB, CASZ1, MPDU1, COL7A1, TBX20, NDUFAF6, TERT, INSR, SYNE1, LTBP4, BAG3, CCND1, LMOD2, MLXIPL, RAD51, SUFU, PRKAG2, NEXN, CACNA1C, RNASEH2B, PRKCZ, VCL, PLN, RAD51C, LRPPRC, PTPN11, JPH2, TOP3A, HFE, BCL7B, CISD2, BAZ1B, H19, KCNJ5, WARS2, MAPKBP1, RERE, MAP3K20, TPM2, HLA-B, LYRM7, ATG7	0.000819984	0.713829	1638	Cardiomyopathy
841	71	12313, 11110, 26784, 219, 8490, 2593, 11362, 9476, 20456, 8620, 14000, 19351, 11586, 12782, 1033, 12306, 26002, 26661, 8616, 2214, 600, 4944, 11730, 10414, 9069, 2689, 6954, 16700, 8632, 14418, 17089, 6717, 10555, 2024, 1582, 12744, 9817, 16466, 29136, 30212, 9412, 26270, 9820, 29106, 9644, 3688, 5102, 9314, 4886, 14347, 4948, 2989, 1005, 15888, 24212, 28295, 961, 16067, 4713, 7910, 6196, 9965, 4…	JMJD1C, ARID1A, C12orf65, ADAMTS3, ORC4, CYP17A1, STAT1, HTRA1, TRAF7, PAX6, PRDM16, BICC1, TBL2, WNT3, BDNF, TRIP12, CASZ1, RNF168, PAX2, COL7A1, APOA1, HLA-DQB1, TERT, RPS26, PLEC, DBH, MCPH1, ZFPM2, PBX1, ELOVL1, SYNE1, LTBP4, ATXN2, CLCN6, CCND1, MLXIPL, RAD51, SUFU, KDM4B, TANC2, PRKCZ, PIEZO2, RAD51C, DDHD2, PTPN11, FGFR1, HOXA13, PPP3CA, HFE, BCAS3, HLA-DRB1, DOCK3, BCL7B, RTEL1, CISD2, CC…	0.000839983	0.721428	10936	Abnormality of the lower urinary tract
2808	207	3377, 3431, 26784, 219, 11362, 20456, 6546, 17416, 14000, 25835, 7994, 52391, 1033, 19124, 10671, 26661, 13921, 7523, 4944, 4718, 2460, 2689, 16700, 15492, 11465, 17089, 10555, 11609, 2024, 4785, 16466, 30212, 1390, 9412, 333, 26270, 18143, 25230, 4886, 18561, 7160, 25361, 9171, 10898, 9965, 19347, 1391, 13542, 23151, 10416, 4942, 20153, 16762, 26031, 20318, 8620, 11586, 1789, 30664, 6511, 16421,…	EPB41, ERBB3, C12orf65, ADAMTS3, STAT1, TRAF7, COG2, ADGRV1, PRDM16, THSD4, NRCAM, MYMX, BDNF, FIP1L1, SDCCAG8, RNF168, ABHD16A, TRIM37, HLA-DQB1, H1-4, CSNK2B, DBH, ZFPM2, ANKH, SUPT16H, SYNE1, ATXN2, TBXAS1, CLCN6, H4C11, SUFU, TANC2, CACNA1C, PRKCZ, AGT, PIEZO2, DAAM2, AHDC1, HFE, BLOC1S5, MMP14, ARHGAP24, PODXL, SKIV2L, RERE, CUX2, CACNA1D, ATP10A, FERMT3, RPS27, HLA-DQA1, CHD8, ZNF423, PIGV,…	0.000839983	0.721428	271	Abnormality of the face
12	4	16466, 20456, 11730, 26661	SUFU, TRAF7, TERT, RNF168	0.000859983	0.730627	11133	Increased sensitivity to ionizing radiation
415	41	12313, 16762, 2593, 2592, 11362, 19351, 2514, 11586, 8805, 1789, 10671, 7217, 3416, 600, 11768, 175, 1785, 1582, 12744, 9369, 9386, 333, 3688, 3603, 4886, 4948, 29605, 1005, 9016, 961, 7876, 4713, 7160, 6266, 4685, 29536, 1391, 4932, 2026, 2591, 16380	JMJD1C, ZNF423, CYP17A1, CYP11B2, STAT1, BICC1, CTNNB1, TBL2, PDGFRL, CDKN2C, SDCCAG8, MPL, EPOR, APOA1, TGFB2, ACVRL1, CDKN1B, CCND1, MLXIPL, PRIM1, PRKAG2, AGT, FGFR1, FBN1, HFE, HLA-DRB1, SH2B3, BCL7B, PKHD1, BAZ1B, NOS3, H19, MMP14, KCNJ5, GUCY1A1, MAPKBP1, CACNA1D, HLA-B, CLCNKA, CYP11B1, TRIM32	0.000859983	0.730627	32263	Increased blood pressure
1669	133	26784, 9476, 20456, 14000, 7994, 52391, 10671, 7523, 2077, 4944, 4718, 2460, 19691, 11465, 17089, 10555, 11609, 2024, 4785, 16466, 6481, 30212, 1390, 9412, 26270, 25230, 9171, 17019, 987, 18623, 9965, 19347, 13542, 20153, 2079, 4431, 16762, 26031, 8620, 11586, 30664, 6511, 16421, 7217, 2135, 10560, 7728, 28625, 11730, 29040, 8632, 25896, 12744, 2340, 20862, 2202, 2205, 29106, 3688, 29427, 11992, …	C12orf65, HTRA1, TRAF7, PRDM16, NRCAM, MYMX, SDCCAG8, TRIM37, CLN6, HLA-DQB1, H1-4, CSNK2B, MECR, SUPT16H, SYNE1, ATXN2, TBXAS1, CLCN6, H4C11, SUFU, LAMA1, TANC2, CACNA1C, PRKCZ, PIEZO2, AHDC1, PODXL, PRICKLE1, BCKDHB, COG8, RERE, CUX2, ATP10A, CHD8, CLN8, GOSR2, ZNF423, PIGV, PAX6, TBL2, CLPB, LARGE1, SOX6, MPL, SBF2, ATXN7, NEDD4L, NDUFAF6, TERT, SZT2, PBX1, ORAI1, MLXIPL, CRADD, SLC39A8, COL4A…	0.000859983	0.730627	2167	Neurological speech impairment
1375	104	3431, 11362, 9476, 20456, 14000, 1402, 19124, 10671, 26661, 7523, 4944, 2689, 17089, 2024, 16466, 1390, 333, 6993, 4886, 11621, 7160, 10898, 19367, 1391, 16762, 21708, 19687, 11586, 1789, 7217, 3416, 10560, 11598, 7728, 600, 11730, 175, 393, 12744, 12665, 2202, 16643, 3688, 14202, 11992, 15888, 3604, 7876, 4713, 6266, 11167, 29536, 2591, 28072, 2593, 29418, 19351, 12782, 257, 11768, 9069, 18856, …	ERBB3, STAT1, HTRA1, TRAF7, PRDM16, CACNB2, FIP1L1, SDCCAG8, RNF168, TRIM37, HLA-DQB1, DBH, SYNE1, CLCN6, SUFU, CACNA1C, AGT, MEF2A, HFE, HNF1A, MMP14, SKIV2L, FAM13A, CACNA1D, ZNF423, CCM2, EIF2AK4, TBL2, CDKN2C, MPL, EPOR, ATXN7, TBX20, NEDD4L, APOA1, TERT, ACVRL1, AKT3, MLXIPL, VCL, COL4A1, SLMAP, FGFR1, JPH2, TOP3A, RTEL1, FBN2, NOS3, H19, KCNJ5, SNTA1, MAPKBP1, CYP11B1, LYRM7, CYP17A1, FNIP1…	0.000879982	0.738926	11025	Abnormal cardiovascular system physiology
58	10	600, 3603, 11768, 6993, 7217, 6266, 2605, 3416, 29605, 4263	APOA1, FBN1, TGFB2, MEF2A, MPL, KCNJ5, CYP27A1, EPOR, SH2B3, GHR	0.000899982	0.745425	1677	Coronary artery atherosclerosis
110	16	600, 11768, 6266, 11362, 6993, 4263, 3603, 11586, 2605, 4932, 29605, 1005, 12744, 961, 7217, 3416	APOA1, TGFB2, KCNJ5, STAT1, MEF2A, GHR, FBN1, TBL2, CYP27A1, HLA-B, SH2B3, BCL7B, MLXIPL, BAZ1B, MPL, EPOR	0.000919982	0.752925	100545	Arterial stenosis
3078	223	3377, 3431, 26784, 219, 11362, 9476, 20456, 6546, 17416, 14000, 25835, 7994, 52391, 1033, 19124, 10671, 26661, 13921, 7523, 4944, 4718, 2460, 2689, 16700, 15492, 11465, 17089, 10555, 11609, 2024, 1081, 4785, 16466, 30212, 1390, 9412, 333, 26270, 18143, 25230, 103, 4886, 18561, 7160, 25361, 9171, 10898, 18623, 9965, 19347, 1391, 13542, 23151, 7330, 10416, 4942, 20153, 16762, 26031, 20318, 8620, 11…	EPB41, ERBB3, C12orf65, ADAMTS3, STAT1, HTRA1, TRAF7, COG2, ADGRV1, PRDM16, THSD4, NRCAM, MYMX, BDNF, FIP1L1, SDCCAG8, RNF168, ABHD16A, TRIM37, HLA-DQB1, H1-4, CSNK2B, DBH, ZFPM2, ANKH, SUPT16H, SYNE1, ATXN2, TBXAS1, CLCN6, BNC1, H4C11, SUFU, TANC2, CACNA1C, PRKCZ, AGT, PIEZO2, DAAM2, AHDC1, CNNM2, HFE, BLOC1S5, MMP14, ARHGAP24, PODXL, SKIV2L, COG8, RERE, CUX2, CACNA1D, ATP10A, FERMT3, MSI1, RPS2…	0.000939981	0.761324	152	Abnormality of head or neck
1862	137	3377, 3431, 219, 11362, 9476, 20456, 14000, 25835, 19124, 26661, 9350, 4944, 16700, 21666, 11609, 16466, 30212, 1390, 9412, 333, 6993, 4886, 18561, 7160, 10898, 18623, 9965, 1391, 23151, 10416, 4942, 26031, 21708, 20318, 8620, 19687, 11586, 1789, 30664, 7217, 15946, 3416, 11598, 7728, 600, 11730, 175, 7413, 25896, 393, 7027, 12744, 17090, 12712, 23147, 2202, 2205, 4263, 3688, 14347, 15888, 3604, …	EPB41, ERBB3, ADAMTS3, STAT1, HTRA1, TRAF7, PRDM16, THSD4, FIP1L1, RNF168, PRDM6, HLA-DQB1, ZFPM2, MUCL3, TBXAS1, SUFU, TANC2, CACNA1C, PRKCZ, AGT, MEF2A, HFE, BLOC1S5, MMP14, SKIV2L, COG8, RERE, CACNA1D, FERMT3, RPS27, HLA-DQA1, PIGV, CCM2, SMOC1, PAX6, EIF2AK4, TBL2, CDKN2C, CLPB, MPL, RP1L1, EPOR, TBX20, NEDD4L, APOA1, TERT, ACVRL1, MTAP, ORAI1, AKT3, MERTK, MLXIPL, ARHGEF18, VPS33B, UNC13D, C…	0.000959981	0.767323	2597	Abnormality of the vasculature
2596	187	3377, 3431, 11737, 26784, 219, 11362, 12781, 20456, 14000, 25835, 7994, 52391, 1033, 19124, 10671, 26661, 7523, 4944, 4718, 2460, 16700, 15492, 17089, 2024, 1081, 4785, 10725, 16466, 30212, 9412, 26270, 25230, 4886, 11621, 10898, 987, 18623, 9965, 13542, 10416, 4942, 16762, 26031, 20318, 8620, 11586, 1789, 30664, 6511, 13780, 16421, 7945, 7217, 15946, 10560, 28625, 600, 11730, 29040, 6954, 8632, …	EPB41, ERBB3, TEX14, C12orf65, ADAMTS3, STAT1, WNT2B, TRAF7, PRDM16, THSD4, NRCAM, MYMX, BDNF, FIP1L1, SDCCAG8, RNF168, TRIM37, HLA-DQB1, H1-4, CSNK2B, ZFPM2, ANKH, SYNE1, CLCN6, BNC1, H4C11, SEMA3C, SUFU, TANC2, PRKCZ, PIEZO2, AHDC1, HFE, HNF1A, SKIV2L, BCKDHB, COG8, RERE, ATP10A, RPS27, HLA-DQA1, ZNF423, PIGV, SMOC1, PAX6, TBL2, CDKN2C, CLPB, LARGE1, GFM1, SOX6, NPR3, MPL, RP1L1, ATXN7, NDUFAF6…	0.000959981	0.767323	1507	Growth abnormality
1209	90	3377, 219, 6546, 14000, 26661, 4944, 2689, 17089, 11609, 6481, 1390, 18143, 103, 4886, 11621, 25361, 10898, 987, 1391, 4942, 4431, 16762, 11586, 1789, 6511, 28625, 600, 12679, 11892, 25896, 12744, 12712, 12665, 20862, 23147, 234, 2202, 4263, 3688, 10931, 4713, 6266, 11167, 2323, 2591, 610, 28072, 838, 19351, 20580, 257, 25928, 8616, 13488, 2214, 9069, 6091, 1785, 1984, 1582, 29557, 3603, 1005, 90…	EPB41, ADAMTS3, COG2, PRDM16, RNF168, HLA-DQB1, DBH, SYNE1, TBXAS1, LAMA1, CACNA1C, DAAM2, CNNM2, HFE, HNF1A, ARHGAP24, SKIV2L, BCKDHB, CACNA1D, HLA-DQA1, GOSR2, ZNF423, TBL2, CDKN2C, LARGE1, NDUFAF6, APOA1, VDR, TNF, ORAI1, MLXIPL, VPS33B, VCL, SLC39A8, UNC13D, ADCY3, COL4A1, GHR, FGFR1, SLC17A3, H19, KCNJ5, SNTA1, CPS1, CYP11B1, APOC3, LYRM7, ATP5F1E, BICC1, CYP2R1, ADK, WDR73, PAX2, VPS4A, COL…	0.00097998	0.772923	32180	Abnormal circulating metabolite concentration
2703	194	3431, 26784, 219, 9476, 20456, 6546, 17416, 14000, 7994, 52391, 1033, 19124, 10671, 13921, 7523, 2077, 4944, 4718, 2460, 2689, 16700, 15492, 19691, 17089, 10555, 2024, 16235, 4785, 16466, 6481, 30212, 1390, 9412, 26270, 25230, 5102, 103, 4886, 11621, 7160, 9171, 987, 18623, 9965, 19347, 1391, 13542, 10416, 2079, 4431, 16762, 26031, 21708, 20318, 8620, 11586, 30664, 30739, 6511, 13780, 7945, 7217,…	ERBB3, C12orf65, ADAMTS3, HTRA1, TRAF7, COG2, ADGRV1, PRDM16, NRCAM, MYMX, BDNF, FIP1L1, SDCCAG8, ABHD16A, TRIM37, CLN6, HLA-DQB1, H1-4, CSNK2B, DBH, ZFPM2, ANKH, MECR, SYNE1, ATXN2, CLCN6, DNAJC5, H4C11, SUFU, LAMA1, TANC2, CACNA1C, PRKCZ, PIEZO2, AHDC1, HOXA13, CNNM2, HFE, HNF1A, MMP14, PODXL, BCKDHB, COG8, RERE, CUX2, CACNA1D, ATP10A, RPS27, CLN8, GOSR2, ZNF423, PIGV, CCM2, SMOC1, PAX6, TBL2, …	0.00101998	0.782322	3011	Abnormality of the musculature
472	41	12313, 11110, 219, 8490, 11362, 20456, 29418, 11586, 2605, 257, 11598, 4718, 10414, 6091, 11597, 6717, 393, 12744, 9369, 9817, 12712, 1390, 9820, 25230, 9644, 3688, 14202, 11509, 1005, 3604, 7227, 961, 16067, 7160, 10898, 7788, 17264, 4317, 1391, 10416, 15573	JMJD1C, ARID1A, ADAMTS3, ORC4, STAT1, TRAF7, FNIP1, TBL2, CYP27A1, ADK, TBX20, H1-4, RPS26, INSR, TBX2, LTBP4, AKT3, MLXIPL, PRIM1, RAD51, VPS33B, CACNA1C, RAD51C, AHDC1, PTPN11, FGFR1, JPH2, SYT1, BCL7B, FBN2, MRAS, BAZ1B, MYOCD, MMP14, SKIV2L, NFIX, POLR1A, GLI1, CACNA1D, RPS27, SETBP1	0.00103998	0.786321	11994	Abnormal atrial septum morphology
1264	102	3431, 26784, 14000, 7994, 1033, 7523, 4944, 4718, 2460, 11465, 17089, 10013, 2024, 4785, 16466, 6481, 30212, 1390, 9412, 26270, 25230, 5102, 18561, 9171, 18623, 9965, 10416, 16762, 26031, 8620, 11586, 6511, 15946, 7728, 28625, 11730, 29040, 8632, 9549, 12744, 20862, 2202, 2205, 29106, 3688, 14347, 15888, 19309, 15673, 17327, 4921, 12730, 11405, 4787, 4317, 26113, 28072, 9863, 12306, 26002, 25928,…	ERBB3, C12orf65, PRDM16, NRCAM, BDNF, TRIM37, HLA-DQB1, H1-4, CSNK2B, SUPT16H, SYNE1, GRK1, CLCN6, H4C11, SUFU, LAMA1, TANC2, CACNA1C, PRKCZ, PIEZO2, AHDC1, HOXA13, BLOC1S5, PODXL, COG8, RERE, RPS27, ZNF423, PIGV, PAX6, TBL2, LARGE1, RP1L1, NEDD4L, NDUFAF6, TERT, SZT2, PBX1, PSMC3, MLXIPL, SLC39A8, COL4A1, CERT1, DDHD2, FGFR1, BCAS3, RTEL1, KANK1, PHIP, WAC, HIVEP2, WARS2, BRSK2, H4C3, GLI1, TCTN…	0.00103998	0.786321	549	Abnormal conjugate eye movement
10	4	6278, 4886, 19687, 175	KCNK3, HFE, EIF2AK4, ACVRL1	0.00111998	0.80412	30847	Abnormal jugular venous pressure
10	4	6278, 4886, 19687, 175	KCNK3, HFE, EIF2AK4, ACVRL1	0.00111998	0.80412	30848	Elevated jugular venous pressure
179	21	29557, 9412, 11730, 12665, 3431, 6266, 9080, 9965, 17797, 12011, 14202, 14000, 17089, 6717, 11992, 939, 6648, 26002, 7207, 2214, 11598	NEXN, PRKCZ, TERT, VCL, ERBB3, KCNJ5, PLN, RERE, MAP3K20, TPM2, JPH2, PRDM16, SYNE1, LTBP4, TOP3A, BAG3, LMOD2, CASZ1, MPDU1, COL7A1, TBX20	0.00111998	0.80412	1644	Dilated cardiomyopathy
89	14	28625, 28216, 9412, 4944, 6091, 987, 9965, 15714, 14000, 10555, 2605, 4948, 26002, 20499	NDUFAF6, COX14, PRKCZ, HLA-DQB1, INSR, BCKDHB, RERE, LRPPRC, PRDM16, ATXN2, CYP27A1, HLA-DRB1, CASZ1, L2HGDH	0.00115998	0.812419	7305	CNS demyelination
341	36	12313, 16762, 219, 2592, 6546, 2514, 11586, 8805, 1789, 20580, 2214, 28625, 4944, 6091, 1785, 12679, 1582, 12744, 1390, 20862, 23147, 3688, 103, 4886, 4948, 1005, 9016, 11036, 961, 6266, 10898, 11167, 1391, 2026, 2591, 4942	JMJD1C, ZNF423, ADAMTS3, CYP11B2, COG2, CTNNB1, TBL2, PDGFRL, CDKN2C, CYP2R1, COL7A1, NDUFAF6, HLA-DQB1, INSR, CDKN1B, VDR, CCND1, MLXIPL, CACNA1C, SLC39A8, UNC13D, FGFR1, CNNM2, HFE, HLA-DRB1, BCL7B, PKHD1, SLC5A1, BAZ1B, KCNJ5, SKIV2L, SNTA1, CACNA1D, CLCNKA, CYP11B1, HLA-DQA1	0.00119998	0.821518	3111	Abnormal blood ion concentration
956	78	3431, 11110, 21708, 6762, 219, 2592, 11362, 20456, 14000, 19687, 17073, 2345, 19351, 2514, 8805, 1789, 30664, 812, 1033, 19124, 26002, 7207, 16421, 7217, 7523, 2214, 3446, 28625, 990, 4944, 11730, 10414, 175, 6091, 7413, 1785, 16700, 8966, 11597, 1582, 10725, 9817, 16466, 7534, 25671, 9412, 19191, 26270, 3467, 9655, 9820, 9644, 3688, 9303, 4886, 4948, 29605, 15888, 6641, 9016, 6116, 11621, 20499,…	ERBB3, ARID1A, CCM2, MAD1L1, ADAMTS3, CYP11B2, STAT1, TRAF7, PRDM16, EIF2AK4, ARHGAP26, CREB1, BICC1, CTNNB1, PDGFRL, CDKN2C, CLPB, ATP2A2, BDNF, FIP1L1, CASZ1, MPDU1, SOX6, MPL, TRIM37, COL7A1, ERG, NDUFAF6, BCL2, HLA-DQB1, TERT, RPS26, ACVRL1, INSR, MTAP, CDKN1B, ZFPM2, PIGL, TBX2, CCND1, SEMA3C, RAD51, SUFU, MXI1, RNASEH2B, PRKCZ, DOCK8, PIEZO2, ESR1, PTPN3, RAD51C, PTPN11, FGFR1, PPP2R1B, HFE…	0.00119998	0.821518	2664	Neoplasm
1060	89	4431, 28216, 11257, 16762, 26031, 26784, 9476, 20456, 8620, 17416, 838, 2514, 11586, 7994, 30664, 2605, 25928, 10671, 26661, 7207, 7523, 6341, 13488, 10560, 2077, 28625, 4944, 11730, 17158, 29040, 19691, 8966, 4331, 26821, 14418, 17089, 11573, 10555, 16235, 12744, 1081, 16466, 6481, 12712, 30212, 15917, 23147, 11460, 2205, 25230, 16361, 15714, 3688, 9314, 29427, 11992, 11509, 1005, 2989, 4948, 15…	GOSR2, COX14, SPR, ZNF423, PIGV, C12orf65, HTRA1, TRAF7, PAX6, ADGRV1, ATP5F1E, CTNNB1, TBL2, NRCAM, CLPB, CYP27A1, WDR73, SDCCAG8, RNF168, MPDU1, TRIM37, KISS1, VPS4A, ATXN7, CLN6, NDUFAF6, HLA-DQB1, TERT, PLD3, SZT2, MECR, PIGL, GLS, CCDC141, ELOVL1, SYNE1, TAT, ATXN2, DNAJC5, MLXIPL, BNC1, SUFU, LAMA1, VPS33B, TANC2, PLCB1, UNC13D, SUOX, CERT1, AHDC1, WHRN, LRPPRC, FGFR1, PPP3CA, SH3TC2, TOP3A…	0.00121998	0.826217	1251	Ataxia
38	8	2592, 1789, 1391, 6266, 2026, 6091, 2591, 1785	CYP11B2, CDKN2C, CACNA1D, KCNJ5, CLCNKA, INSR, CYP11B1, CDKN1B	0.00127997	0.836716	2717	Adrenal overactivity
2638	190	3431, 26784, 219, 20456, 6546, 17416, 14000, 7994, 52391, 1033, 10671, 26661, 13921, 7523, 2077, 4718, 2460, 19691, 11465, 17089, 2024, 4785, 10725, 16466, 6481, 30212, 1390, 9412, 26270, 25230, 103, 11621, 7160, 9171, 10898, 17019, 987, 18623, 9965, 19347, 1391, 13542, 7330, 10416, 20153, 2079, 16762, 26031, 20318, 8620, 11586, 30664, 30739, 6511, 13780, 16421, 7217, 15946, 2135, 10560, 7728, 28…	ERBB3, C12orf65, ADAMTS3, TRAF7, COG2, ADGRV1, PRDM16, NRCAM, MYMX, BDNF, SDCCAG8, RNF168, ABHD16A, TRIM37, CLN6, H1-4, CSNK2B, MECR, SUPT16H, SYNE1, CLCN6, H4C11, SEMA3C, SUFU, LAMA1, TANC2, CACNA1C, PRKCZ, PIEZO2, AHDC1, CNNM2, HNF1A, MMP14, PODXL, SKIV2L, PRICKLE1, BCKDHB, COG8, RERE, CUX2, CACNA1D, ATP10A, MSI1, RPS27, CHD8, CLN8, ZNF423, PIGV, SMOC1, PAX6, TBL2, CLPB, TMX2, LARGE1, GFM1, SOX…	0.00127997	0.836716	12759	Neurodevelopmental abnormality
2797	198	3377, 3431, 26784, 219, 11362, 9476, 12781, 20456, 6546, 14000, 7994, 1033, 19124, 10671, 26661, 7523, 4944, 2460, 2689, 16700, 19691, 11465, 10555, 11609, 2024, 10725, 16466, 30212, 9412, 26270, 18143, 25230, 4886, 11621, 7160, 25361, 9171, 10898, 987, 18623, 9965, 19367, 1391, 13542, 23151, 10416, 4942, 20153, 2079, 16935, 16762, 26031, 21708, 19687, 11586, 1789, 30664, 6511, 13780, 7217, 3416,…	EPB41, ERBB3, C12orf65, ADAMTS3, STAT1, HTRA1, WNT2B, TRAF7, COG2, PRDM16, NRCAM, BDNF, FIP1L1, SDCCAG8, RNF168, TRIM37, HLA-DQB1, CSNK2B, DBH, ZFPM2, MECR, SUPT16H, ATXN2, TBXAS1, CLCN6, SEMA3C, SUFU, TANC2, PRKCZ, PIEZO2, DAAM2, AHDC1, HFE, HNF1A, MMP14, ARHGAP24, PODXL, SKIV2L, BCKDHB, COG8, RERE, FAM13A, CACNA1D, ATP10A, FERMT3, RPS27, HLA-DQA1, CHD8, CLN8, ATG7, ZNF423, PIGV, CCM2, EIF2AK4, …	0.00129997	0.842016	25031	Abnormality of the digestive system
9	4	2591, 28216, 2593, 2592	CYP11B1, COX14, CYP17A1, CYP11B2	0.00133997	0.850615	8258	Congenital adrenal hyperplasia
584	49	28216, 3431, 26784, 29418, 14000, 11586, 30664, 26002, 7207, 7523, 2214, 11598, 28625, 11730, 6091, 17089, 6717, 939, 1582, 6648, 12744, 9817, 16466, 9386, 29557, 1390, 25671, 9412, 12665, 9080, 9820, 15714, 9644, 14202, 11992, 4886, 1005, 24212, 961, 4713, 6266, 12730, 29536, 9965, 17797, 12011, 4932, 28072, 16935	COX14, ERBB3, C12orf65, FNIP1, PRDM16, TBL2, CLPB, CASZ1, MPDU1, TRIM37, COL7A1, TBX20, NDUFAF6, TERT, INSR, SYNE1, LTBP4, BAG3, CCND1, LMOD2, MLXIPL, RAD51, SUFU, PRKAG2, NEXN, CACNA1C, RNASEH2B, PRKCZ, VCL, PLN, RAD51C, LRPPRC, PTPN11, JPH2, TOP3A, HFE, BCL7B, CISD2, BAZ1B, H19, KCNJ5, WARS2, MAPKBP1, RERE, MAP3K20, TPM2, HLA-B, LYRM7, ATG7	0.00135997	0.854715	1637	Abnormal myocardium morphology
159	18	11768, 11730, 19191, 6266, 175, 21708, 2203, 2592, 2202, 20456, 3603, 2514, 1391, 29605, 2591, 26661, 16466, 7217, 3416	TGFB2, TERT, DOCK8, KCNJ5, ACVRL1, CCM2, COL4A2, CYP11B2, COL4A1, TRAF7, FBN1, CTNNB1, CACNA1D, SH2B3, CYP11B1, RNF168, SUFU, MPL, EPOR	0.00137997	0.858014	2170	Intracranial hemorrhage
7	3	16235, 2077, 2079	DNAJC5, CLN6, CLN8	0.00139997	0.861314	3205	Curvilinear intracellular accumulation of autofluorescent lipopigment storage material
610	51	4431, 28216, 11257, 26784, 9476, 14000, 9863, 11586, 12827, 2605, 26002, 25928, 7217, 7523, 6341, 10560, 2077, 28625, 4944, 17158, 575, 3760, 19691, 26821, 14418, 17089, 10555, 12744, 16466, 25671, 9412, 26270, 29106, 9644, 3688, 29427, 11992, 29605, 1005, 24212, 7227, 961, 17327, 9171, 17019, 987, 12730, 9965, 18806, 23166, 28072, 16935	GOSR2, COX14, SPR, C12orf65, HTRA1, PRDM16, RAPSN, TBL2, XPR1, CYP27A1, CASZ1, WDR73, MPL, TRIM37, KISS1, ATXN7, CLN6, NDUFAF6, HLA-DQB1, PLD3, AP4S1, FLRT1, MECR, CCDC141, ELOVL1, SYNE1, ATXN2, MLXIPL, SUFU, RNASEH2B, PRKCZ, PIEZO2, DDHD2, PTPN11, FGFR1, SH3TC2, TOP3A, SH2B3, BCL7B, CISD2, MRAS, BAZ1B, WAC, PODXL, PRICKLE1, BCKDHB, WARS2, RERE, CAMTA1, PNPT1, LYRM7, ATG7	0.00139997	0.861314	1260	Dysarthria
73	11	4685, 16466, 11730, 1789, 26821, 4886, 20456, 1582, 6341, 1785, 3688	GUCY1A1, SUFU, TERT, CDKN2C, CCDC141, HFE, TRAF7, CCND1, KISS1, CDKN1B, FGFR1	0.00143997	0.870313	100639	Erectile dysfunction
922	75	3431, 11110, 21708, 6762, 219, 2592, 11362, 20456, 14000, 19687, 17073, 19351, 2514, 8805, 1789, 30664, 812, 1033, 19124, 26002, 7207, 16421, 7217, 7523, 2214, 28625, 990, 4944, 11730, 10414, 175, 6091, 7413, 1785, 16700, 8966, 11597, 1582, 10725, 9817, 16466, 7534, 25671, 9412, 19191, 26270, 3467, 9655, 9820, 9644, 3688, 9303, 4886, 4948, 29605, 15888, 6641, 9016, 6116, 11621, 20499, 4713, 7910,…	ERBB3, ARID1A, CCM2, MAD1L1, ADAMTS3, CYP11B2, STAT1, TRAF7, PRDM16, EIF2AK4, ARHGAP26, BICC1, CTNNB1, PDGFRL, CDKN2C, CLPB, ATP2A2, BDNF, FIP1L1, CASZ1, MPDU1, SOX6, MPL, TRIM37, COL7A1, NDUFAF6, BCL2, HLA-DQB1, TERT, RPS26, ACVRL1, INSR, MTAP, CDKN1B, ZFPM2, PIGL, TBX2, CCND1, SEMA3C, RAD51, SUFU, MXI1, RNASEH2B, PRKCZ, DOCK8, PIEZO2, ESR1, PTPN3, RAD51C, PTPN11, FGFR1, PPP2R1B, HFE, HLA-DRB1, …	0.00143997	0.870313	11793	Neoplasm by anatomical site
39	9	2514, 8805, 7217, 1582, 175, 3416, 4713, 29605, 4948	CTNNB1, PDGFRL, MPL, CCND1, ACVRL1, EPOR, H19, SH2B3, HLA-DRB1	0.00147997	0.875512	1901	Polycythemia
1435	106	3377, 3431, 219, 11362, 20456, 6546, 14000, 19124, 26661, 11241, 4944, 2689, 11609, 16466, 4886, 18561, 11621, 6974, 16257, 10898, 18623, 1391, 23151, 10416, 4942, 21708, 19687, 1789, 30664, 7217, 3416, 7728, 28625, 600, 11730, 175, 7413, 11892, 25896, 12712, 12665, 15992, 23147, 2202, 2205, 15888, 7876, 4713, 26956, 6266, 12730, 29536, 4317, 2591, 15573, 28072, 29418, 17073, 12782, 12827, 13488,…	EPB41, ERBB3, ADAMTS3, STAT1, TRAF7, COG2, PRDM16, FIP1L1, RNF168, SPI1, HLA-DQB1, DBH, TBXAS1, SUFU, HFE, BLOC1S5, HNF1A, MDM4, TUBB1, SKIV2L, COG8, CACNA1D, FERMT3, RPS27, HLA-DQA1, CCM2, EIF2AK4, CDKN2C, CLPB, MPL, EPOR, NEDD4L, NDUFAF6, APOA1, TERT, ACVRL1, MTAP, TNF, ORAI1, VPS33B, VCL, ZNF341, UNC13D, COL4A1, CERT1, RTEL1, NOS3, H19, INO80, KCNJ5, WARS2, MAPKBP1, GLI1, CYP11B1, SETBP1, LYRM…	0.00147997	0.875512	1871	Abnormality of blood and blood-forming tissues
1786	134	3431, 26784, 219, 20456, 17416, 14000, 7994, 52391, 13921, 7523, 4718, 2460, 15492, 17089, 11609, 4785, 16466, 30212, 1390, 9412, 26270, 5102, 7160, 9171, 9965, 16762, 26031, 20318, 19687, 11586, 6511, 16421, 7945, 2135, 11598, 7728, 28625, 600, 11730, 175, 7413, 12679, 25896, 393, 12744, 12712, 12665, 20862, 2202, 2205, 29106, 4263, 3688, 29427, 14347, 15888, 24283, 3604, 4713, 20731, 17327, 626…	ERBB3, C12orf65, ADAMTS3, TRAF7, ADGRV1, PRDM16, NRCAM, MYMX, ABHD16A, TRIM37, H1-4, CSNK2B, ANKH, SYNE1, TBXAS1, H4C11, SUFU, TANC2, CACNA1C, PRKCZ, PIEZO2, HOXA13, MMP14, PODXL, RERE, ZNF423, PIGV, SMOC1, EIF2AK4, TBL2, LARGE1, SOX6, NPR3, SBF2, TBX20, NEDD4L, NDUFAF6, APOA1, TERT, ACVRL1, MTAP, VDR, ORAI1, AKT3, MLXIPL, VPS33B, VCL, SLC39A8, COL4A1, CERT1, DDHD2, GHR, FGFR1, SH3TC2, BCAS3, RTE…	0.00151997	0.881912	2814	Abnormality of the lower limb
73	11	17380, 600, 3603, 11768, 6993, 7217, 6266, 2605, 3416, 29605, 4263	ANAPC7, APOA1, FBN1, TGFB2, MEF2A, MPL, KCNJ5, CYP27A1, EPOR, SH2B3, GHR	0.00153997	0.885211	6704	Abnormal coronary artery morphology
1962	147	3377, 3431, 219, 14000, 19124, 26661, 13921, 4944, 4718, 16700, 17089, 11609, 16466, 30212, 9412, 333, 26270, 5102, 4886, 18561, 11621, 7160, 10898, 17019, 18623, 9965, 19347, 13542, 23151, 10416, 4942, 26031, 21708, 20318, 8620, 19687, 11586, 1789, 30664, 7217, 15946, 2135, 3416, 11598, 7728, 600, 11730, 175, 7413, 12679, 25896, 393, 7027, 12744, 17090, 12712, 12665, 23147, 4263, 3688, 11992, 14…	EPB41, ERBB3, ADAMTS3, PRDM16, FIP1L1, RNF168, ABHD16A, HLA-DQB1, H1-4, ZFPM2, SYNE1, TBXAS1, SUFU, TANC2, PRKCZ, AGT, PIEZO2, HOXA13, HFE, BLOC1S5, HNF1A, MMP14, SKIV2L, PRICKLE1, COG8, RERE, CUX2, ATP10A, FERMT3, RPS27, HLA-DQA1, PIGV, CCM2, SMOC1, PAX6, EIF2AK4, TBL2, CDKN2C, CLPB, MPL, RP1L1, SBF2, EPOR, TBX20, NEDD4L, APOA1, TERT, ACVRL1, MTAP, VDR, ORAI1, AKT3, MERTK, MLXIPL, ARHGEF18, VPS3…	0.00153997	0.885211	11121	Abnormality of skin morphology
9	3	1785, 1582, 1789	CDKN1B, CCND1, CDKN2C	0.00155997	0.887511	8261	Pancreatic islet cell adenoma
22	6	2592, 1391, 6266, 2026, 6091, 2591	CYP11B2, CACNA1D, KCNJ5, CLCNKA, INSR, CYP11B1	0.00155997	0.887511	40084	Abnormal circulating renin
7	3	16235, 2077, 2079	DNAJC5, CLN6, CLN8	0.00157997	0.890111	3208	Fingerprint intracellular accumulation of autofluorescent lipopigment storage material
348	35	12313, 16762, 2593, 2592, 11362, 19351, 11586, 1789, 10671, 7217, 3416, 600, 11768, 1785, 1582, 12744, 9386, 3688, 3603, 4886, 4948, 1005, 29605, 9016, 961, 4713, 7160, 6266, 4685, 29536, 1391, 4932, 2026, 2591, 16380	JMJD1C, ZNF423, CYP17A1, CYP11B2, STAT1, BICC1, TBL2, CDKN2C, SDCCAG8, MPL, EPOR, APOA1, TGFB2, CDKN1B, CCND1, MLXIPL, PRKAG2, FGFR1, FBN1, HFE, HLA-DRB1, BCL7B, SH2B3, PKHD1, BAZ1B, H19, MMP14, KCNJ5, GUCY1A1, MAPKBP1, CACNA1D, HLA-B, CLCNKA, CYP11B1, TRIM32	0.00157997	0.890111	822	Hypertension
14	4	15888, 812, 11730, 7910	RTEL1, ATP2A2, TERT, NPM1	0.00159997	0.892811	5212	Anal mucosal leukoplakia
307	31	11362, 9476, 6278, 19687, 2514, 11586, 8805, 7217, 11598, 11768, 175, 18856, 1582, 12744, 9369, 1390, 25671, 2202, 3688, 3603, 4886, 4948, 29605, 1005, 961, 6266, 4685, 7788, 1391, 4932, 7436	STAT1, HTRA1, KCNK3, EIF2AK4, CTNNB1, TBL2, PDGFRL, MPL, TBX20, TGFB2, ACVRL1, CREB3L1, CCND1, MLXIPL, PRIM1, CACNA1C, RNASEH2B, COL4A1, FGFR1, FBN1, HFE, HLA-DRB1, SH2B3, BCL7B, BAZ1B, KCNJ5, GUCY1A1, NFIX, CACNA1D, HLA-B, MTHFR	0.00159997	0.892811	30163	Abnormal vascular physiology
1330	106	26784, 219, 20456, 6546, 14000, 7994, 26661, 13921, 7523, 2460, 15492, 11465, 4785, 16466, 30212, 1390, 9412, 333, 26270, 25230, 7160, 10898, 9965, 19347, 13542, 16762, 26031, 11586, 30664, 16421, 7217, 7728, 29040, 8632, 12744, 2340, 20862, 2205, 4263, 3688, 14347, 15673, 4713, 17327, 6266, 4921, 12730, 11405, 17797, 4787, 14615, 15573, 26113, 17085, 7323, 814, 9863, 12306, 26002, 6341, 13488, 6…	C12orf65, ADAMTS3, TRAF7, COG2, PRDM16, NRCAM, RNF168, ABHD16A, TRIM37, CSNK2B, ANKH, SUPT16H, H4C11, SUFU, TANC2, CACNA1C, PRKCZ, AGT, PIEZO2, AHDC1, MMP14, SKIV2L, RERE, CUX2, ATP10A, ZNF423, PIGV, TBL2, CLPB, SOX6, MPL, NEDD4L, SZT2, PBX1, MLXIPL, CRADD, SLC39A8, CERT1, GHR, FGFR1, BCAS3, PHIP, H19, WAC, KCNJ5, HIVEP2, WARS2, BRSK2, MAP3K20, H4C3, PAPPA2, SETBP1, TCTN1, EXOC6B, SEPTIN9, ATP2B1…	0.00161997	0.894511	1999	Abnormal facial shape
1873	140	3377, 3431, 26784, 11362, 20456, 14000, 7994, 1033, 19124, 26661, 4944, 2460, 2689, 11465, 10555, 2024, 10725, 16466, 30212, 9412, 26270, 18143, 25230, 4886, 11621, 25361, 9171, 10898, 987, 9965, 1391, 13542, 4942, 20153, 2079, 26031, 21708, 11586, 1789, 30664, 6511, 13780, 7217, 3416, 10560, 28625, 600, 11730, 29040, 175, 8632, 12679, 11892, 12744, 2340, 2205, 29106, 3688, 11992, 14347, 4713, 17…	EPB41, ERBB3, C12orf65, STAT1, TRAF7, PRDM16, NRCAM, BDNF, FIP1L1, RNF168, HLA-DQB1, CSNK2B, DBH, SUPT16H, ATXN2, CLCN6, SEMA3C, SUFU, TANC2, PRKCZ, PIEZO2, DAAM2, AHDC1, HFE, HNF1A, ARHGAP24, PODXL, SKIV2L, BCKDHB, RERE, CACNA1D, ATP10A, HLA-DQA1, CHD8, CLN8, PIGV, CCM2, TBL2, CDKN2C, CLPB, LARGE1, GFM1, MPL, EPOR, ATXN7, NDUFAF6, APOA1, TERT, SZT2, ACVRL1, PBX1, VDR, TNF, MLXIPL, CRADD, CERT1, …	0.00161997	0.894511	11458	Abdominal symptom
140	18	11730, 26270, 7910, 19367, 17797, 20456, 12011, 19687, 9863, 17209, 17089, 939, 4932, 4948, 15888, 26661, 16466, 2135	TERT, PIEZO2, NPM1, FAM13A, MAP3K20, TRAF7, TPM2, EIF2AK4, RAPSN, STK36, SYNE1, BAG3, HLA-B, HLA-DRB1, RTEL1, RNF168, SUFU, SBF2	0.00163997	0.89661	30878	Abnormality on pulmonary function testing
867	70	12313, 17085, 3431, 26031, 8490, 20318, 20456, 8620, 14000, 9863, 11586, 7994, 52391, 12782, 1033, 12306, 26002, 25928, 16421, 7728, 10414, 18856, 8966, 6717, 12744, 9369, 9817, 29136, 12712, 30212, 1390, 9412, 26270, 15992, 9820, 25230, 4861, 9644, 4263, 3688, 17380, 9314, 3603, 14347, 1005, 2989, 3604, 7227, 9016, 28295, 961, 15673, 4713, 6266, 29357, 6196, 18623, 9965, 17797, 12011, 7788, 2168…	JMJD1C, EXOC6B, ERBB3, PIGV, ORC4, SMOC1, TRAF7, PAX6, PRDM16, RAPSN, TBL2, NRCAM, MYMX, WNT3, BDNF, TRIP12, CASZ1, WDR73, SOX6, NEDD4L, RPS26, CREB3L1, PIGL, LTBP4, MLXIPL, PRIM1, RAD51, KDM4B, VPS33B, TANC2, CACNA1C, PRKCZ, PIEZO2, ZNF341, RAD51C, AHDC1, HELLS, PTPN11, GHR, FGFR1, ANAPC7, PPP3CA, FBN1, BCAS3, BCL7B, DOCK3, FBN2, MRAS, PKHD1, CCDC32, BAZ1B, PHIP, H19, KCNJ5, ASXL3, JARID2, COG8,…	0.00163997	0.89661	347	Micrognathia
22	6	2592, 1391, 6266, 2026, 6091, 2591	CYP11B2, CACNA1D, KCNJ5, CLCNKA, INSR, CYP11B1	0.00165997	0.89901	859	Hyperaldosteronism
2262	163	3431, 219, 20456, 17416, 14000, 7994, 52391, 1033, 19124, 10671, 26661, 13921, 7523, 2689, 15492, 11465, 1081, 10725, 16466, 30212, 1390, 9412, 26270, 25230, 1144, 5102, 103, 987, 9965, 1391, 10416, 16762, 26031, 20318, 8620, 11586, 6511, 16421, 7217, 15946, 2135, 3416, 7728, 28625, 11730, 8632, 12679, 7027, 12744, 17090, 12712, 12665, 15992, 20862, 23147, 2202, 2205, 18810, 3688, 29427, 11992, 1…	ERBB3, ADAMTS3, TRAF7, ADGRV1, PRDM16, NRCAM, MYMX, BDNF, FIP1L1, SDCCAG8, RNF168, ABHD16A, TRIM37, DBH, ANKH, SUPT16H, BNC1, SEMA3C, SUFU, TANC2, CACNA1C, PRKCZ, PIEZO2, AHDC1, BTRC, HOXA13, CNNM2, BCKDHB, RERE, CACNA1D, RPS27, ZNF423, PIGV, SMOC1, PAX6, TBL2, LARGE1, SOX6, MPL, RP1L1, SBF2, EPOR, NEDD4L, NDUFAF6, TERT, PBX1, VDR, MERTK, MLXIPL, ARHGEF18, VPS33B, VCL, ZNF341, SLC39A8, UNC13D, CO…	0.00165997	0.89901	598	Abnormality of the ear
868	70	12313, 17085, 3431, 26031, 8490, 20318, 20456, 8620, 14000, 9863, 11586, 7994, 52391, 12782, 1033, 12306, 26002, 25928, 16421, 7728, 10414, 18856, 8966, 6717, 12744, 9369, 9817, 29136, 12712, 30212, 1390, 9412, 26270, 15992, 9820, 25230, 4861, 9644, 4263, 3688, 17380, 9314, 3603, 14347, 1005, 2989, 3604, 7227, 9016, 28295, 961, 15673, 4713, 6266, 29357, 6196, 18623, 9965, 17797, 12011, 7788, 2168…	JMJD1C, EXOC6B, ERBB3, PIGV, ORC4, SMOC1, TRAF7, PAX6, PRDM16, RAPSN, TBL2, NRCAM, MYMX, WNT3, BDNF, TRIP12, CASZ1, WDR73, SOX6, NEDD4L, RPS26, CREB3L1, PIGL, LTBP4, MLXIPL, PRIM1, RAD51, KDM4B, VPS33B, TANC2, CACNA1C, PRKCZ, PIEZO2, ZNF341, RAD51C, AHDC1, HELLS, PTPN11, GHR, FGFR1, ANAPC7, PPP3CA, FBN1, BCAS3, BCL7B, DOCK3, FBN2, MRAS, PKHD1, CCDC32, BAZ1B, PHIP, H19, KCNJ5, ASXL3, JARID2, COG8,…	0.00167997	0.90121	9118	Aplasia/Hypoplasia of the mandible
2094	153	3377, 3431, 219, 11362, 20456, 14000, 19124, 26661, 13921, 4944, 4718, 16700, 17089, 11609, 16466, 30212, 9412, 333, 26270, 5102, 4886, 18561, 11621, 7160, 10898, 17019, 18623, 9965, 19347, 13542, 23151, 10416, 4942, 26031, 21708, 20318, 8620, 19687, 11586, 1789, 30664, 7217, 15946, 2135, 3416, 11598, 7728, 600, 11730, 175, 7413, 12679, 25896, 393, 7027, 12744, 17090, 12712, 12665, 15992, 23147, …	EPB41, ERBB3, ADAMTS3, STAT1, TRAF7, PRDM16, FIP1L1, RNF168, ABHD16A, HLA-DQB1, H1-4, ZFPM2, SYNE1, TBXAS1, SUFU, TANC2, PRKCZ, AGT, PIEZO2, HOXA13, HFE, BLOC1S5, HNF1A, MMP14, SKIV2L, PRICKLE1, COG8, RERE, CUX2, ATP10A, FERMT3, RPS27, HLA-DQA1, PIGV, CCM2, SMOC1, PAX6, EIF2AK4, TBL2, CDKN2C, CLPB, MPL, RP1L1, SBF2, EPOR, TBX20, NEDD4L, APOA1, TERT, ACVRL1, MTAP, VDR, ORAI1, AKT3, MERTK, MLXIPL, …	0.00171997	0.905609	951	Abnormality of the skin
2681	194	3431, 11737, 26784, 219, 11362, 9476, 20456, 6546, 17416, 14000, 7994, 1033, 26661, 13921, 7523, 11241, 2077, 4944, 4718, 2460, 16700, 15492, 19691, 11465, 17089, 10555, 2024, 16235, 1081, 4785, 16466, 6481, 30212, 1390, 9412, 333, 26270, 25230, 103, 4886, 9171, 987, 18623, 9965, 19347, 1391, 13542, 7330, 10416, 4942, 20153, 2079, 16762, 26031, 21708, 20318, 8620, 11586, 1789, 30664, 30739, 6511,…	ERBB3, TEX14, C12orf65, ADAMTS3, STAT1, HTRA1, TRAF7, COG2, ADGRV1, PRDM16, NRCAM, BDNF, RNF168, ABHD16A, TRIM37, SPI1, CLN6, HLA-DQB1, H1-4, CSNK2B, ZFPM2, ANKH, MECR, SUPT16H, SYNE1, ATXN2, CLCN6, DNAJC5, BNC1, H4C11, SUFU, LAMA1, TANC2, CACNA1C, PRKCZ, AGT, PIEZO2, AHDC1, CNNM2, HFE, PODXL, BCKDHB, COG8, RERE, CUX2, CACNA1D, ATP10A, MSI1, RPS27, HLA-DQA1, CHD8, CLN8, ZNF423, PIGV, CCM2, SMOC1,…	0.00173997	0.908309	2011	Morphological central nervous system abnormality
182	20	12313, 2707, 1390, 9412, 3431, 333, 11110, 10898, 16700, 9965, 9820, 8966, 3688, 14000, 11586, 1005, 26002, 12744, 9817, 16466, 961	JMJD1C, ACE, CACNA1C, PRKCZ, ERBB3, AGT, ARID1A, SKIV2L, ZFPM2, RERE, RAD51C, PIGL, FGFR1, PRDM16, TBL2, BCL7B, CASZ1, MLXIPL, RAD51, SUFU, BAZ1B	0.00175996	0.910109	1636	Tetralogy of Fallot
841	68	12313, 28216, 26784, 20318, 20456, 8620, 14000, 2514, 7994, 12782, 2605, 12306, 26002, 25928, 6511, 7207, 7523, 15946, 2135, 8616, 10560, 7728, 28625, 11730, 8022, 29040, 3760, 15492, 19691, 1615, 14418, 393, 7027, 1582, 17090, 16466, 29136, 30212, 9412, 26270, 2202, 3688, 9314, 29427, 14347, 4948, 2989, 15888, 24212, 28295, 20499, 7160, 7910, 6196, 987, 12730, 9965, 12527, 7788, 4932, 7436, 1343…	JMJD1C, COX14, C12orf65, SMOC1, TRAF7, PAX6, PRDM16, CTNNB1, NRCAM, WNT3, CYP27A1, TRIP12, CASZ1, WDR73, LARGE1, MPDU1, TRIM37, RP1L1, SBF2, PAX2, ATXN7, NEDD4L, NDUFAF6, TERT, NT5C2, SZT2, FLRT1, ANKH, MECR, CCT2, ELOVL1, AKT3, MERTK, CCND1, ARHGEF18, SUFU, KDM4B, TANC2, PRKCZ, PIEZO2, COL4A1, FGFR1, PPP3CA, SH3TC2, BCAS3, HLA-DRB1, DOCK3, RTEL1, CISD2, CCDC32, L2HGDH, MMP14, NPM1, JARID2, BCKDH…	0.00175996	0.910109	12795	Abnormality of the optic disc
3025	215	3377, 3431, 26784, 219, 11362, 9476, 20456, 6546, 17416, 14000, 25835, 7994, 52391, 1033, 19124, 10671, 26661, 13921, 7523, 4944, 4718, 2460, 15983, 16700, 15492, 11465, 17089, 11609, 1081, 4785, 10725, 16466, 30212, 1390, 9412, 333, 26270, 25230, 1144, 5102, 103, 4886, 7160, 9171, 18623, 9965, 19367, 19347, 13542, 23151, 7330, 10416, 4942, 20153, 16935, 4431, 16762, 26031, 21708, 20318, 8620, 19…	EPB41, ERBB3, C12orf65, ADAMTS3, STAT1, HTRA1, TRAF7, COG2, ADGRV1, PRDM16, THSD4, NRCAM, MYMX, BDNF, FIP1L1, SDCCAG8, RNF168, ABHD16A, TRIM37, HLA-DQB1, H1-4, CSNK2B, WNT3A, ZFPM2, ANKH, SUPT16H, SYNE1, TBXAS1, BNC1, H4C11, SEMA3C, SUFU, TANC2, CACNA1C, PRKCZ, AGT, PIEZO2, AHDC1, BTRC, HOXA13, CNNM2, HFE, MMP14, PODXL, COG8, RERE, FAM13A, CUX2, ATP10A, FERMT3, MSI1, RPS27, HLA-DQA1, CHD8, ATG7, …	0.00175996	0.910109	924	Abnormality of the skeletal system
1809	137	3431, 26784, 9476, 20456, 17416, 14000, 7994, 1033, 10671, 7523, 4944, 4718, 2460, 19691, 11465, 17089, 10555, 10013, 2024, 4785, 16466, 6481, 30212, 1390, 9412, 26270, 25230, 5102, 18561, 9171, 987, 18623, 9965, 10416, 16762, 26031, 8620, 11586, 30664, 6511, 13780, 15946, 10560, 7728, 28625, 11730, 29040, 8632, 9549, 25896, 393, 7027, 12744, 17090, 20862, 2202, 2205, 29106, 3688, 29427, 11992, 1…	ERBB3, C12orf65, HTRA1, TRAF7, ADGRV1, PRDM16, NRCAM, BDNF, SDCCAG8, TRIM37, HLA-DQB1, H1-4, CSNK2B, MECR, SUPT16H, SYNE1, ATXN2, GRK1, CLCN6, H4C11, SUFU, LAMA1, TANC2, CACNA1C, PRKCZ, PIEZO2, AHDC1, HOXA13, BLOC1S5, PODXL, BCKDHB, COG8, RERE, RPS27, ZNF423, PIGV, PAX6, TBL2, CLPB, LARGE1, GFM1, RP1L1, ATXN7, NEDD4L, NDUFAF6, TERT, SZT2, PBX1, PSMC3, ORAI1, AKT3, MERTK, MLXIPL, ARHGEF18, SLC39A8…	0.00177996	0.910709	496	Abnormality of eye movement
470	40	12313, 11110, 219, 8490, 11362, 20456, 29418, 11586, 257, 11598, 4718, 10414, 6091, 11597, 6717, 393, 12744, 9369, 9817, 12712, 1390, 9820, 25230, 9644, 3688, 14202, 11509, 1005, 3604, 7227, 961, 16067, 7160, 10898, 7788, 17264, 4317, 1391, 10416, 15573	JMJD1C, ARID1A, ADAMTS3, ORC4, STAT1, TRAF7, FNIP1, TBL2, ADK, TBX20, H1-4, RPS26, INSR, TBX2, LTBP4, AKT3, MLXIPL, PRIM1, RAD51, VPS33B, CACNA1C, RAD51C, AHDC1, PTPN11, FGFR1, JPH2, SYT1, BCL7B, FBN2, MRAS, BAZ1B, MYOCD, MMP14, SKIV2L, NFIX, POLR1A, GLI1, CACNA1D, RPS27, SETBP1	0.00179996	0.912609	1631	Atrial septal defect
1516	117	3431, 26784, 219, 20456, 17416, 14000, 7994, 52391, 13921, 7523, 4718, 2460, 17089, 4785, 16466, 30212, 1390, 9412, 26270, 5102, 7160, 9171, 9965, 16762, 26031, 20318, 11586, 6511, 16421, 7945, 2135, 7728, 28625, 600, 11730, 12744, 12712, 12665, 20862, 2202, 2205, 29106, 4263, 3688, 29427, 14347, 15888, 24283, 3604, 4713, 20731, 17327, 6266, 4921, 12730, 11405, 17797, 14615, 4317, 15573, 26113, 1…	ERBB3, C12orf65, ADAMTS3, TRAF7, ADGRV1, PRDM16, NRCAM, MYMX, ABHD16A, TRIM37, H1-4, CSNK2B, SYNE1, H4C11, SUFU, TANC2, CACNA1C, PRKCZ, PIEZO2, HOXA13, MMP14, PODXL, RERE, ZNF423, PIGV, SMOC1, TBL2, LARGE1, SOX6, NPR3, SBF2, NEDD4L, NDUFAF6, APOA1, TERT, MLXIPL, VPS33B, VCL, SLC39A8, COL4A1, CERT1, DDHD2, GHR, FGFR1, SH3TC2, BCAS3, RTEL1, KMT5B, FBN2, H19, GNB4, WAC, KCNJ5, HIVEP2, WARS2, BRSK2, …	0.00181996	0.916008	1760	Abnormal foot morphology
1273	100	3431, 26784, 20456, 17416, 14000, 1033, 10671, 2077, 4718, 2460, 15492, 19691, 10013, 2024, 16235, 16466, 6481, 30212, 1390, 9412, 26270, 25230, 4886, 18561, 9965, 1391, 2079, 16762, 8620, 11586, 6511, 7217, 15946, 10560, 28625, 11730, 29040, 175, 393, 7027, 12744, 17090, 2340, 2202, 3688, 29427, 14347, 3604, 17327, 4921, 12730, 11405, 12527, 17185, 15573, 26113, 28072, 21638, 12306, 26002, 8740,…	ERBB3, C12orf65, TRAF7, ADGRV1, PRDM16, BDNF, SDCCAG8, CLN6, H1-4, CSNK2B, ANKH, MECR, GRK1, CLCN6, DNAJC5, SUFU, LAMA1, TANC2, CACNA1C, PRKCZ, PIEZO2, AHDC1, HFE, BLOC1S5, RERE, CACNA1D, CLN8, ZNF423, PAX6, TBL2, LARGE1, MPL, RP1L1, ATXN7, NDUFAF6, TERT, SZT2, ACVRL1, AKT3, MERTK, MLXIPL, ARHGEF18, CRADD, COL4A1, FGFR1, SH3TC2, BCAS3, FBN2, WAC, HIVEP2, WARS2, BRSK2, UGP2, ASB10, SETBP1, TCTN1, …	0.00189996	0.923208	505	Visual impairment
1113	88	12313, 28216, 17085, 26031, 11110, 17550, 219, 8490, 7323, 20456, 14000, 9863, 2605, 257, 12306, 26002, 25928, 7207, 13921, 16421, 7523, 6341, 11768, 11730, 20859, 10414, 9069, 575, 6091, 16700, 15492, 8966, 26821, 11465, 11597, 14418, 25896, 6717, 393, 4785, 9817, 16466, 29136, 30212, 1390, 9412, 333, 26270, 9820, 2205, 25230, 15714, 4861, 9644, 3688, 17380, 9314, 3603, 11509, 14347, 2989, 2515,…	JMJD1C, COX14, EXOC6B, PIGV, ARID1A, KREMEN1, ADAMTS3, ORC4, SEPTIN9, TRAF7, PRDM16, RAPSN, CYP27A1, ADK, TRIP12, CASZ1, WDR73, MPDU1, ABHD16A, SOX6, TRIM37, KISS1, TGFB2, TERT, SLC39A13, RPS26, PLEC, AP4S1, INSR, ZFPM2, ANKH, PIGL, CCDC141, SUPT16H, TBX2, ELOVL1, ORAI1, LTBP4, AKT3, H4C11, RAD51, SUFU, KDM4B, TANC2, CACNA1C, PRKCZ, AGT, PIEZO2, RAD51C, CERT1, AHDC1, LRPPRC, HELLS, PTPN11, FGFR1,…	0.00191996	0.925007	100886	Abnormality of globe location
57	10	8490, 11586, 11730, 961, 9069, 7910, 1005, 2214, 15888, 12744	ORC4, TBL2, TERT, BAZ1B, PLEC, NPM1, BCL7B, COL7A1, RTEL1, MLXIPL	0.00193996	0.926007	8661	Urethral stenosis
357	33	12313, 21708, 2592, 20456, 19687, 2514, 12782, 8805, 1789, 19124, 26661, 7217, 3416, 11598, 600, 11768, 11730, 175, 1785, 1582, 16466, 19191, 2203, 2202, 3603, 29605, 24212, 9016, 6266, 7910, 1391, 4932, 2591, 59	JMJD1C, CCM2, CYP11B2, TRAF7, EIF2AK4, CTNNB1, WNT3, PDGFRL, CDKN2C, FIP1L1, RNF168, MPL, EPOR, TBX20, APOA1, TGFB2, TERT, ACVRL1, CDKN1B, CCND1, SUFU, DOCK8, COL4A2, COL4A1, FBN1, SH2B3, CISD2, PKHD1, KCNJ5, NPM1, CACNA1D, HLA-B, CYP11B1, ABCC8	0.00193996	0.926007	11028	Abnormality of blood circulation
1365	102	3431, 219, 11362, 14000, 19124, 10671, 7523, 16700, 16466, 9412, 333, 26270, 18143, 5102, 4886, 11621, 25361, 10898, 9965, 1391, 10416, 16762, 26031, 20318, 11586, 1789, 30664, 28625, 600, 11730, 175, 6954, 8632, 12679, 11892, 393, 12744, 12712, 23147, 2202, 3688, 15888, 16067, 4713, 17327, 6266, 29536, 4317, 15573, 26113, 19351, 12782, 26002, 25928, 6341, 8616, 2214, 10414, 9069, 6091, 1785, 161…	ERBB3, ADAMTS3, STAT1, PRDM16, FIP1L1, SDCCAG8, TRIM37, ZFPM2, SUFU, PRKCZ, AGT, PIEZO2, DAAM2, HOXA13, HFE, HNF1A, ARHGAP24, SKIV2L, RERE, CACNA1D, RPS27, ZNF423, PIGV, SMOC1, TBL2, CDKN2C, CLPB, NDUFAF6, APOA1, TERT, ACVRL1, MCPH1, PBX1, VDR, TNF, AKT3, MLXIPL, VPS33B, UNC13D, COL4A1, FGFR1, RTEL1, MYOCD, H19, WAC, KCNJ5, MAPKBP1, GLI1, SETBP1, TCTN1, BICC1, WNT3, CASZ1, WDR73, KISS1, PAX2, COL…	0.00197996	0.930207	77	Abnormality of the kidney
1396	104	3431, 219, 11362, 14000, 19124, 10671, 7523, 16700, 16466, 9412, 333, 26270, 18143, 5102, 4886, 11621, 25361, 10898, 9965, 1391, 10416, 16762, 26031, 20318, 8620, 11586, 1789, 30664, 28625, 600, 11730, 175, 6954, 8632, 12679, 11892, 393, 12744, 12712, 23147, 2202, 3688, 15888, 16067, 4713, 17327, 6266, 29536, 4317, 15573, 26113, 19351, 12782, 26002, 25928, 6341, 8616, 2214, 10414, 9069, 6091, 178…	ERBB3, ADAMTS3, STAT1, PRDM16, FIP1L1, SDCCAG8, TRIM37, ZFPM2, SUFU, PRKCZ, AGT, PIEZO2, DAAM2, HOXA13, HFE, HNF1A, ARHGAP24, SKIV2L, RERE, CACNA1D, RPS27, ZNF423, PIGV, SMOC1, PAX6, TBL2, CDKN2C, CLPB, NDUFAF6, APOA1, TERT, ACVRL1, MCPH1, PBX1, VDR, TNF, AKT3, MLXIPL, VPS33B, UNC13D, COL4A1, FGFR1, RTEL1, MYOCD, H19, WAC, KCNJ5, MAPKBP1, GLI1, SETBP1, TCTN1, BICC1, WNT3, CASZ1, WDR73, KISS1, PAX…	0.00197996	0.930207	10935	Abnormality of the upper urinary tract
1435	113	3431, 26784, 20456, 17416, 14000, 1033, 10671, 2077, 4944, 4718, 2460, 2689, 15492, 19691, 10013, 2024, 16235, 16466, 6481, 30212, 1390, 9412, 26270, 25230, 4886, 18561, 9171, 9965, 1391, 2079, 16762, 8620, 11586, 6511, 7217, 15946, 10560, 28625, 600, 11730, 29040, 175, 11892, 25896, 393, 7027, 12744, 17090, 2340, 2202, 3688, 29427, 11992, 14347, 3604, 17327, 4921, 12730, 11405, 12527, 17185, 155…	ERBB3, C12orf65, TRAF7, ADGRV1, PRDM16, BDNF, SDCCAG8, CLN6, HLA-DQB1, H1-4, CSNK2B, DBH, ANKH, MECR, GRK1, CLCN6, DNAJC5, SUFU, LAMA1, TANC2, CACNA1C, PRKCZ, PIEZO2, AHDC1, HFE, BLOC1S5, PODXL, RERE, CACNA1D, CLN8, ZNF423, PAX6, TBL2, LARGE1, MPL, RP1L1, ATXN7, NDUFAF6, APOA1, TERT, SZT2, ACVRL1, TNF, ORAI1, AKT3, MERTK, MLXIPL, ARHGEF18, CRADD, COL4A1, FGFR1, SH3TC2, TOP3A, BCAS3, FBN2, WAC, HI…	0.00197996	0.930207	504	Abnormality of vision
2937	209	3431, 26784, 219, 9476, 20456, 17416, 14000, 7994, 1033, 10671, 26661, 13921, 7523, 2077, 4944, 4718, 2460, 2689, 16700, 15492, 19691, 11465, 17089, 10555, 10013, 2024, 16235, 4785, 16466, 6481, 30212, 1390, 9412, 333, 26270, 25230, 1144, 5102, 4886, 18561, 11621, 7160, 9171, 10898, 987, 18623, 9965, 19347, 1391, 13542, 10416, 4942, 2079, 16762, 26031, 21708, 20318, 8620, 11586, 30664, 6511, 1378…	ERBB3, C12orf65, ADAMTS3, HTRA1, TRAF7, ADGRV1, PRDM16, NRCAM, BDNF, SDCCAG8, RNF168, ABHD16A, TRIM37, CLN6, HLA-DQB1, H1-4, CSNK2B, DBH, ZFPM2, ANKH, MECR, SUPT16H, SYNE1, ATXN2, GRK1, CLCN6, DNAJC5, H4C11, SUFU, LAMA1, TANC2, CACNA1C, PRKCZ, AGT, PIEZO2, AHDC1, BTRC, HOXA13, HFE, BLOC1S5, HNF1A, MMP14, PODXL, SKIV2L, BCKDHB, COG8, RERE, CUX2, CACNA1D, ATP10A, RPS27, HLA-DQA1, CLN8, ZNF423, PIGV…	0.00197996	0.930207	478	Abnormality of the eye
680	54	12313, 3431, 11110, 26784, 219, 8490, 6278, 20456, 838, 14000, 19687, 11586, 26002, 11598, 28625, 10414, 175, 6091, 8966, 17089, 393, 1582, 12744, 12712, 9386, 29557, 1390, 9412, 26270, 9080, 15917, 9644, 3688, 14202, 5102, 3603, 4886, 1005, 3604, 28295, 961, 16067, 7160, 6266, 10898, 9965, 17797, 12011, 7788, 17264, 4317, 1391, 10416, 16380	JMJD1C, ERBB3, ARID1A, C12orf65, ADAMTS3, ORC4, KCNK3, TRAF7, ATP5F1E, PRDM16, EIF2AK4, TBL2, CASZ1, TBX20, NDUFAF6, RPS26, ACVRL1, INSR, PIGL, SYNE1, AKT3, CCND1, MLXIPL, VPS33B, PRKAG2, NEXN, CACNA1C, PRKCZ, PIEZO2, PLN, PLCB1, PTPN11, FGFR1, JPH2, HOXA13, FBN1, HFE, BCL7B, FBN2, CCDC32, BAZ1B, MYOCD, MMP14, KCNJ5, SKIV2L, RERE, MAP3K20, TPM2, NFIX, POLR1A, GLI1, CACNA1D, RPS27, TRIM32	0.00205996	0.935906	1713	Abnormal cardiac ventricle morphology
1546	112	3431, 219, 20456, 17416, 14000, 7994, 1033, 10671, 15492, 1081, 10725, 16466, 30212, 1390, 9412, 26270, 25230, 1144, 987, 9965, 26031, 11586, 15946, 2135, 7728, 28625, 11730, 8632, 12679, 7027, 12744, 17090, 12712, 12665, 20862, 23147, 2205, 18810, 3688, 29427, 11992, 14347, 15888, 17327, 6266, 11167, 29536, 17797, 15573, 28072, 17085, 257, 12306, 26002, 6341, 8616, 13488, 10414, 18856, 1615, 268…	ERBB3, ADAMTS3, TRAF7, ADGRV1, PRDM16, NRCAM, BDNF, SDCCAG8, ANKH, BNC1, SEMA3C, SUFU, TANC2, CACNA1C, PRKCZ, PIEZO2, AHDC1, BTRC, BCKDHB, RERE, PIGV, TBL2, RP1L1, SBF2, NEDD4L, NDUFAF6, TERT, PBX1, VDR, MERTK, MLXIPL, ARHGEF18, VPS33B, VCL, SLC39A8, UNC13D, CERT1, CATSPER2, FGFR1, SH3TC2, TOP3A, BCAS3, RTEL1, WAC, KCNJ5, SNTA1, MAPKBP1, MAP3K20, SETBP1, LYRM7, EXOC6B, ADK, TRIP12, CASZ1, KISS1, …	0.00209996	0.939606	365	Hearing impairment
235	26	30212, 3498, 17085, 1390, 9412, 26031, 26270, 6196, 9965, 8966, 12011, 3688, 14000, 7788, 29427, 7994, 14347, 20444, 2989, 12306, 26002, 23166, 28295, 29136, 12712, 13488	TANC2, MECOM, EXOC6B, CACNA1C, PRKCZ, PIGV, PIEZO2, JARID2, RERE, PIGL, TPM2, FGFR1, PRDM16, NFIX, SH3TC2, NRCAM, BCAS3, MBD5, DOCK3, TRIP12, CASZ1, PNPT1, CCDC32, KDM4B, VPS33B, VPS4A	0.00213996	0.942206	1385	Hip dysplasia
877	70	12313, 17085, 3431, 26031, 8490, 20318, 20456, 8620, 14000, 9863, 11586, 7994, 52391, 12782, 1033, 12306, 26002, 25928, 16421, 7728, 10414, 18856, 8966, 6717, 12744, 9369, 9817, 29136, 12712, 30212, 1390, 9412, 26270, 15992, 9820, 25230, 4861, 9644, 4263, 3688, 17380, 9314, 3603, 14347, 1005, 2989, 3604, 7227, 9016, 28295, 961, 15673, 4713, 6266, 29357, 6196, 18623, 9965, 17797, 12011, 7788, 2168…	JMJD1C, EXOC6B, ERBB3, PIGV, ORC4, SMOC1, TRAF7, PAX6, PRDM16, RAPSN, TBL2, NRCAM, MYMX, WNT3, BDNF, TRIP12, CASZ1, WDR73, SOX6, NEDD4L, RPS26, CREB3L1, PIGL, LTBP4, MLXIPL, PRIM1, RAD51, KDM4B, VPS33B, TANC2, CACNA1C, PRKCZ, PIEZO2, ZNF341, RAD51C, AHDC1, HELLS, PTPN11, GHR, FGFR1, ANAPC7, PPP3CA, FBN1, BCAS3, BCL7B, DOCK3, FBN2, MRAS, PKHD1, CCDC32, BAZ1B, PHIP, H19, KCNJ5, ASXL3, JARID2, COG8,…	0.00213996	0.942206	9116	Aplasia/Hypoplasia involving bones of the skull
14	4	16466, 20456, 11730, 26661	SUFU, TRAF7, TERT, RNF168	0.00219996	0.946205	10997	Chromosomal breakage induced by ionizing radiation
12	4	2591, 1785, 2592, 1789	CYP11B1, CDKN1B, CYP11B2, CDKN2C	0.00223996	0.948005	8256	Adrenocortical adenoma
331	33	12313, 16762, 14000, 19351, 11586, 12782, 30664, 26002, 10671, 7207, 7523, 8616, 1582, 12744, 9412, 333, 26270, 2202, 9820, 1005, 9016, 961, 11621, 4713, 2707, 10898, 29536, 9965, 13436, 59, 26690, 15573, 16380, 26113	JMJD1C, ZNF423, PRDM16, BICC1, TBL2, WNT3, CLPB, CASZ1, SDCCAG8, MPDU1, TRIM37, PAX2, CCND1, MLXIPL, PRKCZ, AGT, PIEZO2, COL4A1, RAD51C, BCL7B, PKHD1, BAZ1B, HNF1A, H19, ACE, SKIV2L, MAPKBP1, RERE, RPGRIP1, ABCC8, CEP120, SETBP1, TRIM32, TCTN1	0.00225995	0.948705	107	Renal cyst
618	50	3498, 3431, 219, 11362, 29418, 14000, 17073, 2514, 12782, 8805, 30664, 19124, 7207, 7217, 11241, 11730, 10414, 175, 2548, 8966, 11597, 11609, 939, 9817, 29557, 25671, 12665, 19191, 15992, 9080, 23147, 9820, 4861, 9644, 4886, 4948, 29605, 15888, 9016, 6974, 26956, 7910, 10898, 12858, 4317, 4396, 4932, 23151, 10416, 15573	MECOM, ERBB3, ADAMTS3, STAT1, FNIP1, PRDM16, ARHGAP26, CTNNB1, WNT3, PDGFRL, CLPB, FIP1L1, MPDU1, MPL, SPI1, TERT, RPS26, ACVRL1, CUBN, PIGL, TBX2, TBXAS1, BAG3, RAD51, NEXN, RNASEH2B, VCL, DOCK8, ZNF341, PLN, UNC13D, RAD51C, HELLS, PTPN11, HFE, HLA-DRB1, SH2B3, RTEL1, PKHD1, MDM4, INO80, NPM1, SKIV2L, ZAP70, GLI1, GNB1, HLA-B, FERMT3, RPS27, SETBP1	0.00225995	0.948705	32251	Abnormal immune system morphology
25	6	28216, 2593, 2592, 1391, 6266, 2591	COX14, CYP17A1, CYP11B2, CACNA1D, KCNJ5, CYP11B1	0.00227995	0.949505	8221	Adrenal hyperplasia
256	27	12313, 2707, 1390, 9412, 3431, 333, 11110, 10898, 25583, 16700, 9965, 9820, 20456, 11597, 3688, 14000, 17209, 11586, 4932, 4948, 1005, 26002, 12744, 9817, 16466, 8966, 961, 7160	JMJD1C, ACE, CACNA1C, PRKCZ, ERBB3, AGT, ARID1A, SKIV2L, ARMC4, ZFPM2, RERE, RAD51C, TRAF7, TBX2, FGFR1, PRDM16, STK36, TBL2, HLA-B, HLA-DRB1, BCL7B, CASZ1, MLXIPL, RAD51, SUFU, PIGL, BAZ1B, MMP14	0.00229995	0.950305	1710	Conotruncal defect
1304	94	3377, 3431, 219, 11362, 14000, 10671, 7523, 11609, 9412, 18143, 4886, 11621, 25361, 10898, 987, 9965, 23151, 16762, 21708, 19687, 11586, 1789, 30664, 13780, 7217, 3416, 28625, 600, 11730, 175, 25896, 12744, 12712, 20862, 23147, 3688, 15888, 15673, 4713, 29536, 15573, 26113, 7961, 19351, 12782, 12827, 257, 26002, 8616, 13488, 990, 9069, 6091, 1785, 1582, 9369, 9817, 3603, 1005, 7227, 9016, 4932, 5…	EPB41, ERBB3, ADAMTS3, STAT1, PRDM16, SDCCAG8, TRIM37, TBXAS1, PRKCZ, DAAM2, HFE, HNF1A, ARHGAP24, SKIV2L, BCKDHB, RERE, FERMT3, ZNF423, CCM2, EIF2AK4, TBL2, CDKN2C, CLPB, GFM1, MPL, EPOR, NDUFAF6, APOA1, TERT, ACVRL1, ORAI1, MLXIPL, VPS33B, SLC39A8, UNC13D, FGFR1, RTEL1, PHIP, H19, MAPKBP1, SETBP1, TCTN1, NR0B2, BICC1, WNT3, XPR1, ADK, CASZ1, PAX2, VPS4A, BCL2, PLEC, INSR, CDKN1B, CCND1, PRIM1, …	0.00229995	0.950305	2012	Abnormality of the abdominal organs
2372	173	26784, 9476, 20456, 6546, 17416, 14000, 7994, 52391, 1033, 19124, 13921, 7523, 2077, 4944, 4718, 2460, 2689, 15492, 19691, 17089, 10555, 2024, 16235, 4785, 16466, 6481, 30212, 1390, 9412, 26270, 25230, 103, 4886, 11621, 9171, 987, 18623, 9965, 19347, 1391, 13542, 2079, 4431, 16762, 26031, 8620, 11586, 30664, 30739, 6511, 13780, 7217, 2135, 10560, 11598, 7728, 28625, 11730, 29040, 7413, 8632, 1267…	C12orf65, HTRA1, TRAF7, COG2, ADGRV1, PRDM16, NRCAM, MYMX, BDNF, FIP1L1, ABHD16A, TRIM37, CLN6, HLA-DQB1, H1-4, CSNK2B, DBH, ANKH, MECR, SYNE1, ATXN2, CLCN6, DNAJC5, H4C11, SUFU, LAMA1, TANC2, CACNA1C, PRKCZ, PIEZO2, AHDC1, CNNM2, HFE, HNF1A, PODXL, BCKDHB, COG8, RERE, CUX2, CACNA1D, ATP10A, CLN8, GOSR2, ZNF423, PIGV, PAX6, TBL2, CLPB, TMX2, LARGE1, GFM1, MPL, SBF2, ATXN7, TBX20, NEDD4L, NDUFAF6,…	0.00231995	0.951205	11804	Abnormal muscle physiology
332	31	12313, 21708, 2592, 20456, 19687, 2514, 12782, 8805, 1789, 19124, 26661, 7217, 3416, 600, 11768, 11730, 175, 1785, 1582, 16466, 19191, 2203, 2202, 3603, 29605, 24212, 9016, 6266, 7910, 1391, 4932, 2591	JMJD1C, CCM2, CYP11B2, TRAF7, EIF2AK4, CTNNB1, WNT3, PDGFRL, CDKN2C, FIP1L1, RNF168, MPL, EPOR, APOA1, TGFB2, TERT, ACVRL1, CDKN1B, CCND1, SUFU, DOCK8, COL4A2, COL4A1, FBN1, SH2B3, CISD2, PKHD1, KCNJ5, NPM1, CACNA1D, HLA-B, CYP11B1	0.00239995	0.955004	11029	Internal hemorrhage
2065	152	219, 20456, 17416, 14000, 25835, 7994, 52391, 1033, 19124, 13921, 7523, 4944, 4718, 2460, 2689, 16700, 15492, 11465, 4785, 16466, 30212, 1390, 9412, 26270, 4886, 18561, 7160, 9965, 19347, 13542, 10416, 4942, 16762, 26031, 20318, 8620, 11586, 1789, 30664, 6511, 7217, 2135, 7728, 11730, 29040, 175, 6954, 8632, 9549, 12679, 393, 12744, 15992, 2202, 2205, 29106, 4263, 3688, 29427, 14347, 15888, 3604,…	ADAMTS3, TRAF7, ADGRV1, PRDM16, THSD4, NRCAM, MYMX, BDNF, FIP1L1, ABHD16A, TRIM37, HLA-DQB1, H1-4, CSNK2B, DBH, ZFPM2, ANKH, SUPT16H, H4C11, SUFU, TANC2, CACNA1C, PRKCZ, PIEZO2, HFE, BLOC1S5, MMP14, RERE, CUX2, ATP10A, RPS27, HLA-DQA1, ZNF423, PIGV, SMOC1, PAX6, TBL2, CDKN2C, CLPB, LARGE1, MPL, SBF2, NEDD4L, TERT, SZT2, ACVRL1, MCPH1, PBX1, PSMC3, VDR, AKT3, MLXIPL, ZNF341, COL4A1, CERT1, DDHD2, …	0.00241995	0.955804	163	Abnormal oral cavity morphology
2065	152	219, 20456, 17416, 14000, 25835, 7994, 52391, 1033, 19124, 13921, 7523, 4944, 4718, 2460, 2689, 16700, 15492, 11465, 4785, 16466, 30212, 1390, 9412, 26270, 4886, 18561, 7160, 9965, 19347, 13542, 10416, 4942, 16762, 26031, 20318, 8620, 11586, 1789, 30664, 6511, 7217, 2135, 7728, 11730, 29040, 175, 6954, 8632, 9549, 12679, 393, 12744, 15992, 2202, 2205, 29106, 4263, 3688, 29427, 14347, 15888, 3604,…	ADAMTS3, TRAF7, ADGRV1, PRDM16, THSD4, NRCAM, MYMX, BDNF, FIP1L1, ABHD16A, TRIM37, HLA-DQB1, H1-4, CSNK2B, DBH, ZFPM2, ANKH, SUPT16H, H4C11, SUFU, TANC2, CACNA1C, PRKCZ, PIEZO2, HFE, BLOC1S5, MMP14, RERE, CUX2, ATP10A, RPS27, HLA-DQA1, ZNF423, PIGV, SMOC1, PAX6, TBL2, CDKN2C, CLPB, LARGE1, MPL, SBF2, NEDD4L, TERT, SZT2, ACVRL1, MCPH1, PBX1, PSMC3, VDR, AKT3, MLXIPL, ZNF341, COL4A1, CERT1, DDHD2, …	0.00241995	0.955804	31816	Abnormal oral morphology
490	43	12313, 11110, 8490, 2593, 8620, 14000, 11586, 12782, 1033, 12306, 26002, 2214, 11730, 10414, 9069, 16700, 12744, 9817, 29136, 30212, 9412, 26270, 9820, 9644, 3688, 5102, 14347, 2989, 1005, 15888, 28295, 961, 4713, 7910, 6196, 9965, 4317, 4932, 6848, 10416, 13436, 15573, 26113	JMJD1C, ARID1A, ORC4, CYP17A1, PAX6, PRDM16, TBL2, WNT3, BDNF, TRIP12, CASZ1, COL7A1, TERT, RPS26, PLEC, ZFPM2, MLXIPL, RAD51, KDM4B, TANC2, PRKCZ, PIEZO2, RAD51C, PTPN11, FGFR1, HOXA13, BCAS3, DOCK3, BCL7B, RTEL1, CCDC32, BAZ1B, H19, NPM1, JARID2, RERE, GLI1, HLA-B, MAP3K1, RPS27, RPGRIP1, SETBP1, TCTN1	0.00243995	0.956904	795	Abnormality of the urethra
1880	137	3377, 3431, 26784, 219, 11362, 20456, 14000, 7994, 1033, 10671, 26661, 7523, 4944, 2460, 16700, 2024, 1081, 4785, 10725, 16466, 30212, 9412, 26270, 11621, 10898, 9965, 10416, 4942, 16762, 26031, 20318, 8620, 11586, 30664, 6511, 13780, 7217, 28625, 11730, 29040, 6954, 8632, 12679, 25896, 12744, 12712, 20862, 2205, 29106, 4263, 3688, 11992, 14347, 15888, 7876, 15673, 4713, 6266, 4921, 12730, 29536,…	EPB41, ERBB3, C12orf65, ADAMTS3, STAT1, TRAF7, PRDM16, NRCAM, BDNF, SDCCAG8, RNF168, TRIM37, HLA-DQB1, CSNK2B, ZFPM2, CLCN6, BNC1, H4C11, SEMA3C, SUFU, TANC2, PRKCZ, PIEZO2, HNF1A, SKIV2L, RERE, RPS27, HLA-DQA1, ZNF423, PIGV, SMOC1, PAX6, TBL2, CLPB, LARGE1, GFM1, MPL, NDUFAF6, TERT, SZT2, MCPH1, PBX1, VDR, ORAI1, MLXIPL, VPS33B, SLC39A8, CERT1, DDHD2, GHR, FGFR1, TOP3A, BCAS3, RTEL1, NOS3, PHIP,…	0.00245995	0.957804	1510	Growth delay
1094	80	12313, 28216, 17085, 3431, 26784, 8490, 20318, 2592, 2593, 12781, 7961, 29418, 14000, 11586, 52391, 30664, 1033, 20580, 257, 26002, 7207, 17770, 13488, 10560, 2214, 28625, 4944, 11730, 20859, 29040, 6091, 2548, 12679, 12744, 10725, 16466, 12712, 9412, 26270, 15917, 20862, 23147, 25230, 15714, 4861, 9644, 3688, 9314, 29427, 3603, 4886, 18791, 1005, 15888, 11036, 961, 15673, 4713, 8016, 29357, 7910…	JMJD1C, COX14, EXOC6B, ERBB3, C12orf65, ORC4, SMOC1, CYP11B2, CYP17A1, WNT2B, NR0B2, FNIP1, PRDM16, TBL2, MYMX, CLPB, BDNF, CYP2R1, ADK, CASZ1, MPDU1, RALGAPA1, VPS4A, ATXN7, COL7A1, NDUFAF6, HLA-DQB1, TERT, SLC39A13, SZT2, INSR, CUBN, VDR, MLXIPL, SEMA3C, SUFU, VPS33B, PRKCZ, PIEZO2, PLCB1, SLC39A8, UNC13D, AHDC1, LRPPRC, HELLS, PTPN11, FGFR1, PPP3CA, SH3TC2, FBN1, HFE, ZFP57, BCL7B, RTEL1, SLC5…	0.00247995	0.958704	1508	Failure to thrive
345	32	12313, 26031, 219, 8490, 14000, 2514, 11586, 12782, 8805, 812, 26002, 2214, 11730, 6091, 8966, 6717, 12744, 9817, 9412, 19191, 9820, 3688, 4886, 1005, 2515, 15888, 961, 7910, 9965, 4932, 26690, 15573	JMJD1C, PIGV, ADAMTS3, ORC4, PRDM16, CTNNB1, TBL2, WNT3, PDGFRL, ATP2A2, CASZ1, COL7A1, TERT, INSR, PIGL, LTBP4, MLXIPL, RAD51, PRKCZ, DOCK8, RAD51C, FGFR1, HFE, BCL7B, CTNND1, RTEL1, BAZ1B, NPM1, RERE, HLA-B, CEP120, SETBP1	0.00249995	0.959204	12732	Anorectal anomaly
121	13	11730, 3431, 10414, 7910, 9820, 9644, 4396, 30664, 29605, 15888, 10416, 9817, 7217	TERT, ERBB3, RPS26, NPM1, RAD51C, PTPN11, GNB1, CLPB, SH2B3, RTEL1, RPS27, RAD51, MPL	0.00251995	0.959804	2863	Myelodysplasia
157	17	9412, 11730, 26031, 175, 7910, 21708, 9965, 8966, 14000, 2514, 4886, 4948, 15888, 26002, 26661, 7207, 2214	PRKCZ, TERT, PIGV, ACVRL1, NPM1, CCM2, RERE, PIGL, PRDM16, CTNNB1, HFE, HLA-DRB1, RTEL1, CASZ1, RNF168, MPDU1, COL7A1	0.00253995	0.961104	1009	Telangiectasia
1912	137	3431, 26784, 219, 11362, 9476, 20456, 14000, 1033, 19124, 10671, 26661, 7523, 4944, 2689, 16700, 17089, 10555, 2024, 16466, 30212, 9412, 333, 26270, 18143, 5102, 4886, 6641, 11621, 25361, 10898, 9965, 1391, 10416, 16762, 26031, 20318, 8620, 11586, 1789, 30664, 28625, 600, 11730, 175, 6954, 8632, 12679, 11892, 393, 12744, 12712, 23147, 2202, 29106, 3688, 14347, 15888, 16067, 7876, 4713, 17327, 626…	ERBB3, C12orf65, ADAMTS3, STAT1, HTRA1, TRAF7, PRDM16, BDNF, FIP1L1, SDCCAG8, RNF168, TRIM37, HLA-DQB1, DBH, ZFPM2, SYNE1, ATXN2, CLCN6, SUFU, TANC2, PRKCZ, AGT, PIEZO2, DAAM2, HOXA13, HFE, LMO1, HNF1A, ARHGAP24, SKIV2L, RERE, CACNA1D, RPS27, ZNF423, PIGV, SMOC1, PAX6, TBL2, CDKN2C, CLPB, NDUFAF6, APOA1, TERT, ACVRL1, MCPH1, PBX1, VDR, TNF, AKT3, MLXIPL, VPS33B, UNC13D, COL4A1, DDHD2, FGFR1, BCAS…	0.00261995	0.965003	79	Abnormality of the urinary system
2031	151	26784, 9476, 20456, 6546, 17416, 14000, 7994, 1033, 10671, 26661, 13921, 7523, 2077, 4944, 2460, 15492, 19691, 17089, 10555, 2024, 16235, 1081, 4785, 16466, 6481, 30212, 1390, 9412, 26270, 25230, 4886, 9171, 17019, 987, 18623, 9965, 19347, 1391, 13542, 4942, 20153, 2079, 4431, 16762, 26031, 8620, 11586, 30664, 30739, 6511, 13780, 16421, 2135, 10560, 28625, 11730, 29040, 25896, 393, 12744, 12712, …	C12orf65, HTRA1, TRAF7, COG2, ADGRV1, PRDM16, NRCAM, BDNF, SDCCAG8, RNF168, ABHD16A, TRIM37, CLN6, HLA-DQB1, CSNK2B, ANKH, MECR, SYNE1, ATXN2, CLCN6, DNAJC5, BNC1, H4C11, SUFU, LAMA1, TANC2, CACNA1C, PRKCZ, PIEZO2, AHDC1, HFE, PODXL, PRICKLE1, BCKDHB, COG8, RERE, CUX2, CACNA1D, ATP10A, HLA-DQA1, CHD8, CLN8, GOSR2, ZNF423, PIGV, PAX6, TBL2, CLPB, TMX2, LARGE1, GFM1, SOX6, SBF2, ATXN7, NDUFAF6, TER…	0.00261995	0.965003	11442	Abnormal central motor function
66	10	4685, 16466, 11730, 1789, 26821, 4886, 20456, 6341, 1785, 3688	GUCY1A1, SUFU, TERT, CDKN2C, CCDC141, HFE, TRAF7, KISS1, CDKN1B, FGFR1	0.00267995	0.967203	802	Impotence
1745	134	3431, 219, 11362, 20456, 14000, 7994, 52391, 19124, 10671, 26661, 7523, 2460, 2689, 16700, 15492, 11465, 10555, 11609, 4785, 16466, 30212, 1390, 9412, 26270, 25230, 18561, 9171, 10898, 9965, 19347, 1391, 23151, 10416, 20153, 16762, 26031, 20318, 11586, 30664, 16421, 7217, 15946, 3416, 11730, 175, 8632, 25896, 393, 7027, 12744, 17090, 12712, 15992, 234, 2205, 4263, 3688, 14347, 15673, 17327, 6266,…	ERBB3, ADAMTS3, STAT1, TRAF7, PRDM16, NRCAM, MYMX, FIP1L1, SDCCAG8, RNF168, TRIM37, CSNK2B, DBH, ZFPM2, ANKH, SUPT16H, ATXN2, TBXAS1, H4C11, SUFU, TANC2, CACNA1C, PRKCZ, PIEZO2, AHDC1, BLOC1S5, PODXL, SKIV2L, RERE, CUX2, CACNA1D, FERMT3, RPS27, CHD8, ZNF423, PIGV, SMOC1, TBL2, CLPB, SOX6, MPL, RP1L1, EPOR, TERT, ACVRL1, PBX1, ORAI1, AKT3, MERTK, MLXIPL, ARHGEF18, VPS33B, ZNF341, ADCY3, CERT1, GHR…	0.00269995	0.967403	366	Abnormality of the nose
1145	90	28216, 16762, 3431, 11110, 26784, 9476, 8620, 17416, 838, 14000, 2514, 11586, 30664, 2605, 1033, 12306, 26002, 25928, 10671, 6511, 7207, 13780, 8740, 15946, 6341, 10560, 28625, 4944, 17158, 8022, 29040, 575, 3760, 19691, 1615, 8616, 26821, 14418, 17089, 11573, 7027, 10555, 10013, 2024, 12744, 17090, 9817, 16466, 4948, 6481, 29136, 30212, 25671, 9412, 7436, 20862, 9820, 25230, 16361, 29106, 9644, …	COX14, ZNF423, ERBB3, ARID1A, C12orf65, HTRA1, PAX6, ADGRV1, ATP5F1E, PRDM16, CTNNB1, TBL2, CLPB, CYP27A1, BDNF, TRIP12, CASZ1, WDR73, SDCCAG8, LARGE1, MPDU1, GFM1, CHMP1A, RP1L1, KISS1, ATXN7, NDUFAF6, HLA-DQB1, PLD3, NT5C2, SZT2, AP4S1, FLRT1, MECR, CCT2, PAX2, CCDC141, ELOVL1, SYNE1, TAT, MERTK, ATXN2, GRK1, CLCN6, MLXIPL, ARHGEF18, RAD51, SUFU, HLA-DRB1, LAMA1, KDM4B, TANC2, RNASEH2B, PRKCZ, …	0.00273995	0.968603	639	Nystagmus
9	4	2591, 6266, 2592, 1391	CYP11B1, KCNJ5, CYP11B2, CACNA1D	0.00283994	0.971503	3351	Decreased circulating renin level
41	8	13394, 18143, 25361, 17175, 12858, 8616, 28958, 25928	NPHS2, DAAM2, ARHGAP24, PLCE1, ZAP70, PAX2, NUP93, WDR73	0.00283994	0.971503	12579	Minimal change glomerulonephritis
530	43	12313, 11110, 219, 8490, 11362, 20456, 29418, 11586, 257, 11598, 4718, 10414, 6091, 11597, 6717, 393, 1582, 12744, 9369, 9817, 12712, 1390, 9820, 25230, 9644, 3688, 14202, 11509, 1005, 3604, 7227, 961, 16067, 7160, 10898, 25583, 17209, 7788, 17264, 4317, 1391, 10416, 15573	JMJD1C, ARID1A, ADAMTS3, ORC4, STAT1, TRAF7, FNIP1, TBL2, ADK, TBX20, H1-4, RPS26, INSR, TBX2, LTBP4, AKT3, CCND1, MLXIPL, PRIM1, RAD51, VPS33B, CACNA1C, RAD51C, AHDC1, PTPN11, FGFR1, JPH2, SYT1, BCL7B, FBN2, MRAS, BAZ1B, MYOCD, MMP14, SKIV2L, ARMC4, STK36, NFIX, POLR1A, GLI1, CACNA1D, RPS27, SETBP1	0.00283994	0.971503	5120	Abnormal cardiac atrium morphology
3	2	6266, 7207	KCNJ5, MPDU1	0.00285994	0.972303	5478	Prominent frontal sinuses
536	46	12313, 3498, 26031, 11110, 21708, 14000, 2514, 12827, 19124, 26002, 26661, 7207, 7217, 2214, 600, 11768, 4944, 11730, 20859, 9069, 175, 7413, 1785, 8966, 25896, 393, 11609, 1582, 1802, 25671, 9412, 23147, 3603, 4886, 18561, 4948, 29605, 6831, 15888, 7910, 4685, 18623, 9965, 7788, 4932, 23151	JMJD1C, MECOM, PIGV, ARID1A, CCM2, PRDM16, CTNNB1, XPR1, FIP1L1, CASZ1, RNF168, MPDU1, MPL, COL7A1, APOA1, TGFB2, HLA-DQB1, TERT, SLC39A13, PLEC, ACVRL1, MTAP, CDKN1B, PIGL, ORAI1, AKT3, TBXAS1, CCND1, CDSN, RNASEH2B, PRKCZ, UNC13D, FBN1, HFE, BLOC1S5, HLA-DRB1, SH2B3, MANBA, RTEL1, NPM1, GUCY1A1, COG8, RERE, NFIX, HLA-B, FERMT3	0.00285994	0.972303	11276	Vascular skin abnormality
11	4	16235, 2077, 2079, 9476	DNAJC5, CLN6, CLN8, HTRA1	0.00287994	0.972803	4356	Abnormality of lysosomal metabolism
1657	120	3431, 26784, 219, 11362, 9476, 20456, 17416, 14000, 7994, 19124, 13921, 4718, 15983, 16700, 15492, 17089, 1081, 16466, 30212, 1390, 9412, 333, 26270, 25230, 5102, 4886, 7160, 9965, 20318, 11586, 1789, 6511, 7945, 7728, 28625, 11730, 29040, 7413, 12679, 25896, 393, 12744, 12712, 15992, 20862, 2202, 2205, 29106, 4263, 3688, 14347, 15888, 3604, 15673, 4713, 6266, 7808, 17797, 14615, 4317, 2591, 1557…	ERBB3, C12orf65, ADAMTS3, STAT1, HTRA1, TRAF7, ADGRV1, PRDM16, NRCAM, FIP1L1, ABHD16A, H1-4, WNT3A, ZFPM2, ANKH, SYNE1, BNC1, SUFU, TANC2, CACNA1C, PRKCZ, AGT, PIEZO2, AHDC1, HOXA13, HFE, MMP14, RERE, SMOC1, TBL2, CDKN2C, LARGE1, NPR3, NEDD4L, NDUFAF6, TERT, SZT2, MTAP, VDR, ORAI1, AKT3, MLXIPL, VPS33B, ZNF341, SLC39A8, COL4A1, CERT1, DDHD2, GHR, FGFR1, BCAS3, RTEL1, FBN2, PHIP, H19, KCNJ5, NGF, …	0.00287994	0.972803	11843	Abnormality of musculoskeletal physiology
51	8	2593, 2592, 16466, 11730, 1789, 20456, 2591, 1785	CYP17A1, CYP11B2, SUFU, TERT, CDKN2C, TRAF7, CYP11B1, CDKN1B	0.00289994	0.972903	12111	Abnormality of circulating glucocorticoid level
254	26	28216, 11730, 6266, 3467, 6091, 1785, 16700, 2593, 2592, 20456, 7961, 3688, 2514, 286, 12782, 1789, 1391, 7436, 1582, 2026, 4948, 2591, 6848, 16466, 15673, 4713	COX14, TERT, KCNJ5, ESR1, INSR, CDKN1B, ZFPM2, CYP17A1, CYP11B2, TRAF7, NR0B2, FGFR1, CTNNB1, ADRB2, WNT3, CDKN2C, CACNA1D, MTHFR, CCND1, CLCNKA, HLA-DRB1, CYP11B1, MAP3K1, SUFU, PHIP, H19	0.00291994	0.973603	834	Abnormality of the adrenal glands
35	6	7207, 29106, 8616, 8620, 3688, 7788	MPDU1, DDHD2, PAX2, PAX6, FGFR1, NFIX	0.00299994	0.976002	7766	Optic disc hypoplasia
2206	158	3377, 3431, 26784, 11362, 9476, 20456, 6546, 14000, 7994, 1033, 19124, 26661, 4944, 2460, 2689, 19691, 11465, 10555, 2024, 10725, 16466, 30212, 9412, 26270, 18143, 25230, 4886, 11621, 25361, 9171, 10898, 987, 9965, 19367, 1391, 13542, 4942, 20153, 2079, 16935, 26031, 21708, 11586, 1789, 30664, 6511, 13780, 7217, 3416, 10560, 7728, 28625, 600, 11730, 29040, 175, 8632, 12679, 11892, 12744, 2340, 20…	EPB41, ERBB3, C12orf65, STAT1, HTRA1, TRAF7, COG2, PRDM16, NRCAM, BDNF, FIP1L1, RNF168, HLA-DQB1, CSNK2B, DBH, MECR, SUPT16H, ATXN2, CLCN6, SEMA3C, SUFU, TANC2, PRKCZ, PIEZO2, DAAM2, AHDC1, HFE, HNF1A, ARHGAP24, PODXL, SKIV2L, BCKDHB, RERE, FAM13A, CACNA1D, ATP10A, HLA-DQA1, CHD8, CLN8, ATG7, PIGV, CCM2, TBL2, CDKN2C, CLPB, LARGE1, GFM1, MPL, EPOR, ATXN7, NEDD4L, NDUFAF6, APOA1, TERT, SZT2, ACVRL…	0.00299994	0.976002	25032	Abnormality of digestive system physiology
48	8	59, 286, 11621, 7961, 15673, 6091, 392, 10922	ABCC8, ADRB2, HNF1A, NR0B2, PHIP, INSR, AKT2, SLC16A1	0.00301994	0.976702	2173	Hypoglycemic seizures
262	26	16762, 9412, 26031, 26270, 29357, 11110, 12730, 9965, 2202, 8966, 3688, 14000, 9863, 26002, 25928, 6511, 13436, 7207, 16466, 26690, 28295, 6481, 7217, 7523, 4713, 26113	ZNF423, PRKCZ, PIGV, PIEZO2, ASXL3, ARID1A, WARS2, RERE, COL4A1, PIGL, FGFR1, PRDM16, RAPSN, CASZ1, WDR73, LARGE1, RPGRIP1, MPDU1, SUFU, CEP120, CCDC32, LAMA1, MPL, TRIM37, H19, TCTN1	0.00307994	0.977902	1320	Cerebellar vermis hypoplasia
1365	106	3431, 11737, 26784, 219, 11362, 20456, 6546, 14000, 10671, 4944, 4718, 2689, 16700, 11465, 1081, 10725, 16466, 30212, 1390, 9412, 4886, 11621, 7160, 10898, 9965, 1391, 4942, 20153, 16762, 11586, 1789, 30664, 15946, 600, 11730, 12679, 7027, 12744, 17090, 12712, 234, 4263, 3688, 14347, 15888, 15673, 4713, 6266, 11405, 14615, 2591, 15573, 26113, 2593, 7961, 19351, 12782, 20580, 12306, 26002, 6341, 2…	ERBB3, TEX14, C12orf65, ADAMTS3, STAT1, TRAF7, COG2, PRDM16, SDCCAG8, HLA-DQB1, H1-4, DBH, ZFPM2, SUPT16H, BNC1, SEMA3C, SUFU, TANC2, CACNA1C, PRKCZ, HFE, HNF1A, MMP14, SKIV2L, RERE, CACNA1D, HLA-DQA1, CHD8, ZNF423, TBL2, CDKN2C, CLPB, RP1L1, APOA1, TERT, VDR, MERTK, MLXIPL, ARHGEF18, VPS33B, ADCY3, GHR, FGFR1, BCAS3, RTEL1, PHIP, H19, KCNJ5, BRSK2, PAPPA2, CYP11B1, SETBP1, TCTN1, CYP17A1, NR0B2,…	0.00307994	0.977902	818	Abnormality of the endocrine system
313	32	814, 25835, 1789, 12306, 25928, 16421, 7945, 11768, 4718, 1785, 8966, 1582, 16466, 29136, 30212, 26270, 3467, 2205, 3603, 11509, 14347, 2989, 24283, 3604, 28295, 4713, 29357, 6196, 12011, 7788, 6848, 16380	ATP2B1, THSD4, CDKN2C, TRIP12, WDR73, SOX6, NPR3, TGFB2, H1-4, CDKN1B, PIGL, CCND1, SUFU, KDM4B, TANC2, PIEZO2, ESR1, CERT1, FBN1, SYT1, BCAS3, DOCK3, KMT5B, FBN2, CCDC32, H19, ASXL3, JARID2, TPM2, NFIX, MAP3K1, TRIM32	0.00311994	0.978702	98	Tall stature
25	5	16466, 26690, 11730, 7523, 20456	SUFU, CEP120, TERT, TRIM37, TRAF7	0.00313994	0.979202	3739	Myoclonic spasms
2315	165	3431, 26784, 219, 20456, 17416, 14000, 25835, 7994, 52391, 10671, 13921, 7523, 4718, 2460, 16700, 15492, 17089, 11609, 1081, 4785, 10725, 16466, 30212, 1390, 9412, 333, 26270, 1144, 5102, 4886, 7160, 9171, 9965, 19367, 19347, 10416, 16762, 26031, 20318, 19687, 11586, 6511, 16421, 7945, 2135, 11598, 7728, 28625, 600, 11730, 29040, 175, 7413, 12679, 25896, 393, 12744, 12712, 12665, 20862, 2202, 220…	ERBB3, C12orf65, ADAMTS3, TRAF7, ADGRV1, PRDM16, THSD4, NRCAM, MYMX, SDCCAG8, ABHD16A, TRIM37, H1-4, CSNK2B, ZFPM2, ANKH, SYNE1, TBXAS1, BNC1, H4C11, SEMA3C, SUFU, TANC2, CACNA1C, PRKCZ, AGT, PIEZO2, BTRC, HOXA13, HFE, MMP14, PODXL, RERE, FAM13A, CUX2, RPS27, ZNF423, PIGV, SMOC1, EIF2AK4, TBL2, LARGE1, SOX6, NPR3, SBF2, TBX20, NEDD4L, NDUFAF6, APOA1, TERT, SZT2, ACVRL1, MTAP, VDR, ORAI1, AKT3, ML…	0.00313994	0.979202	40064	Abnormality of limbs
22	5	59, 11621, 6091, 392, 10922	ABCC8, HNF1A, INSR, AKT2, SLC16A1	0.00315994	0.979802	1325	Hypoglycemic coma
316	30	11737, 26675, 20456, 26107, 19351, 11586, 1789, 6341, 600, 11730, 2689, 1785, 16700, 26821, 1582, 12744, 9817, 16466, 9820, 18810, 3688, 4886, 1005, 24212, 961, 9171, 25583, 4685, 16035, 17209, 6848	TEX14, TERB1, TRAF7, CFAP69, BICC1, TBL2, CDKN2C, KISS1, APOA1, TERT, DBH, CDKN1B, ZFPM2, CCDC141, CCND1, MLXIPL, RAD51, SUFU, RAD51C, CATSPER2, FGFR1, HFE, BCL7B, CISD2, BAZ1B, PODXL, ARMC4, GUCY1A1, STRC, STK36, MAP3K1	0.00319994	0.981502	12874	Abnormal male reproductive system physiology
2514	176	3431, 11737, 6762, 26675, 26784, 219, 11362, 9476, 20456, 14000, 7994, 1033, 19124, 10671, 26661, 7523, 4944, 4718, 2689, 16700, 17089, 2946, 10555, 2024, 1081, 16466, 7534, 30212, 9412, 333, 26270, 18143, 5102, 4886, 18561, 6641, 11621, 7160, 25361, 9171, 10898, 9965, 1391, 10416, 4942, 16935, 16762, 26031, 20318, 8620, 11586, 5226, 1789, 30664, 6511, 15946, 7728, 28625, 600, 11730, 175, 6954, 8…	ERBB3, TEX14, MAD1L1, TERB1, C12orf65, ADAMTS3, STAT1, HTRA1, TRAF7, PRDM16, NRCAM, BDNF, FIP1L1, SDCCAG8, RNF168, TRIM37, HLA-DQB1, H1-4, DBH, ZFPM2, SYNE1, DNAH17, ATXN2, CLCN6, BNC1, SUFU, MXI1, TANC2, PRKCZ, AGT, PIEZO2, DAAM2, HOXA13, HFE, BLOC1S5, LMO1, HNF1A, MMP14, ARHGAP24, PODXL, SKIV2L, RERE, CACNA1D, RPS27, HLA-DQA1, ATG7, ZNF423, PIGV, SMOC1, PAX6, TBL2, HSF2BP, CDKN2C, CLPB, LARGE1,…	0.00319994	0.981502	119	Abnormality of the genitourinary system
2928	207	3377, 3431, 26784, 219, 11362, 9476, 20456, 6546, 17416, 14000, 25835, 7994, 52391, 1033, 10671, 26661, 13921, 7523, 4944, 4718, 2460, 15983, 16700, 15492, 11465, 17089, 11609, 1081, 4785, 10725, 16466, 30212, 1390, 9412, 333, 26270, 25230, 1144, 5102, 103, 4886, 7160, 9171, 18623, 9965, 19367, 19347, 13542, 23151, 7330, 10416, 4942, 20153, 16935, 4431, 16762, 26031, 21708, 20318, 8620, 19687, 11…	EPB41, ERBB3, C12orf65, ADAMTS3, STAT1, HTRA1, TRAF7, COG2, ADGRV1, PRDM16, THSD4, NRCAM, MYMX, BDNF, SDCCAG8, RNF168, ABHD16A, TRIM37, HLA-DQB1, H1-4, CSNK2B, WNT3A, ZFPM2, ANKH, SUPT16H, SYNE1, TBXAS1, BNC1, H4C11, SEMA3C, SUFU, TANC2, CACNA1C, PRKCZ, AGT, PIEZO2, AHDC1, BTRC, HOXA13, CNNM2, HFE, MMP14, PODXL, COG8, RERE, FAM13A, CUX2, ATP10A, FERMT3, MSI1, RPS27, HLA-DQA1, CHD8, ATG7, GOSR2, Z…	0.00323994	0.982102	11842	Abnormal skeletal morphology
24	6	19367, 11730, 1582, 4948, 15888, 19687	FAM13A, TERT, CCND1, HLA-DRB1, RTEL1, EIF2AK4	0.00327993	0.982702	25389	Pulmonary interstitial high-resolution computed tomography abnormality
159	21	30212, 11768, 9412, 6196, 9965, 12011, 14000, 25835, 3603, 19351, 11586, 14347, 2989, 1005, 12306, 26002, 12744, 3604, 28295, 29136, 961	TANC2, TGFB2, PRKCZ, JARID2, RERE, TPM2, PRDM16, THSD4, FBN1, BICC1, TBL2, BCAS3, DOCK3, BCL7B, TRIP12, CASZ1, MLXIPL, FBN2, CCDC32, KDM4B, BAZ1B	0.00329993	0.983202	12727	Thoracic aortic aneurysm
490	43	12313, 16762, 2593, 2592, 11362, 19351, 2514, 11586, 8805, 1789, 10671, 7217, 3416, 600, 11768, 2689, 175, 1785, 1582, 12744, 9369, 9386, 333, 2571, 3688, 3603, 4886, 4948, 29605, 1005, 9016, 961, 7876, 4713, 7160, 2707, 6266, 4685, 29536, 1391, 4932, 2026, 2591, 16380	JMJD1C, ZNF423, CYP17A1, CYP11B2, STAT1, BICC1, CTNNB1, TBL2, PDGFRL, CDKN2C, SDCCAG8, MPL, EPOR, APOA1, TGFB2, DBH, ACVRL1, CDKN1B, CCND1, MLXIPL, PRIM1, PRKAG2, AGT, CYB561, FGFR1, FBN1, HFE, HLA-DRB1, SH2B3, BCL7B, PKHD1, BAZ1B, NOS3, H19, MMP14, ACE, KCNJ5, GUCY1A1, MAPKBP1, CACNA1D, HLA-B, CLCNKA, CYP11B1, TRIM32	0.00331993	0.983702	30972	Abnormal systemic blood pressure
92	13	6993, 9644, 2514, 11586, 2605, 4932, 1582, 29605, 1005, 12744, 961, 7217, 3416	MEF2A, PTPN11, CTNNB1, TBL2, CYP27A1, HLA-B, CCND1, SH2B3, BCL7B, MLXIPL, BAZ1B, MPL, EPOR	0.00335993	0.984102	1658	Myocardial infarction
92	13	6993, 9644, 2514, 11586, 2605, 4932, 1582, 29605, 1005, 12744, 961, 7217, 3416	MEF2A, PTPN11, CTNNB1, TBL2, CYP27A1, HLA-B, CCND1, SH2B3, BCL7B, MLXIPL, BAZ1B, MPL, EPOR	0.00335993	0.984102	33678	Acute coronary syndrome
131	16	2202, 9820, 8620, 1144, 3688, 3603, 11586, 1033, 1005, 25928, 12744, 13436, 9817, 961, 4713, 26113	COL4A1, RAD51C, PAX6, BTRC, FGFR1, FBN1, TBL2, BDNF, BCL7B, WDR73, MLXIPL, RPGRIP1, RAD51, BAZ1B, H19, TCTN1	0.00343993	0.985801	8053	Aplasia/Hypoplasia of the iris
131	16	2202, 9820, 8620, 1144, 3688, 3603, 11586, 1033, 1005, 25928, 12744, 13436, 9817, 961, 4713, 26113	COL4A1, RAD51C, PAX6, BTRC, FGFR1, FBN1, TBL2, BDNF, BCL7B, WDR73, MLXIPL, RPGRIP1, RAD51, BAZ1B, H19, TCTN1	0.00343993	0.985801	8055	Aplasia/Hypoplasia affecting the uvea
240	23	12313, 3498, 600, 11768, 11730, 20859, 9069, 175, 7910, 7413, 23147, 18623, 7788, 25896, 3603, 11609, 12827, 1582, 23151, 18561, 29605, 19124, 7217	JMJD1C, MECOM, APOA1, TGFB2, TERT, SLC39A13, PLEC, ACVRL1, NPM1, MTAP, UNC13D, COG8, NFIX, ORAI1, FBN1, TBXAS1, XPR1, CCND1, FERMT3, BLOC1S5, SH2B3, FIP1L1, MPL	0.00345993	0.986101	1933	Subcutaneous hemorrhage
68	11	8490, 11586, 11730, 961, 9069, 7910, 4713, 1005, 2214, 15888, 12744	ORC4, TBL2, TERT, BAZ1B, PLEC, NPM1, H19, BCL7B, COL7A1, RTEL1, MLXIPL	0.00347993	0.986301	796	Urethral obstruction
94	14	600, 11768, 6266, 9476, 6993, 4263, 3603, 21666, 2605, 4948, 29605, 610, 7217, 3416	APOA1, TGFB2, KCNJ5, HTRA1, MEF2A, GHR, FBN1, MUCL3, CYP27A1, HLA-DRB1, SH2B3, APOC3, MPL, EPOR	0.00351993	0.987201	2634	Arteriosclerosis
1156	90	28216, 16762, 3431, 11110, 26784, 9476, 8620, 17416, 838, 14000, 2514, 11586, 30664, 2605, 1033, 12306, 26002, 25928, 10671, 6511, 7207, 13780, 8740, 15946, 6341, 10560, 28625, 4944, 17158, 8022, 29040, 575, 3760, 19691, 1615, 8616, 26821, 14418, 17089, 11573, 7027, 10555, 10013, 2024, 12744, 17090, 9817, 16466, 4948, 6481, 29136, 30212, 25671, 9412, 7436, 20862, 9820, 25230, 16361, 29106, 9644, …	COX14, ZNF423, ERBB3, ARID1A, C12orf65, HTRA1, PAX6, ADGRV1, ATP5F1E, PRDM16, CTNNB1, TBL2, CLPB, CYP27A1, BDNF, TRIP12, CASZ1, WDR73, SDCCAG8, LARGE1, MPDU1, GFM1, CHMP1A, RP1L1, KISS1, ATXN7, NDUFAF6, HLA-DQB1, PLD3, NT5C2, SZT2, AP4S1, FLRT1, MECR, CCT2, PAX2, CCDC141, ELOVL1, SYNE1, TAT, MERTK, ATXN2, GRK1, CLCN6, MLXIPL, ARHGEF18, RAD51, SUFU, HLA-DRB1, LAMA1, KDM4B, TANC2, RNASEH2B, PRKCZ, …	0.00353993	0.987401	12547	Abnormal involuntary eye movements
693	57	28216, 11362, 7961, 8620, 2514, 11586, 8805, 1789, 30664, 7207, 15946, 392, 28625, 4944, 11730, 2689, 6091, 1785, 7027, 5010, 7197, 12744, 17090, 16466, 12712, 9386, 1390, 25671, 3467, 2571, 234, 15714, 4263, 3688, 3603, 4886, 4948, 18791, 1005, 15888, 24212, 11036, 961, 11621, 15673, 4713, 7160, 7910, 10922, 12730, 987, 18623, 14615, 286, 7436, 4942, 59, 16380	COX14, STAT1, NR0B2, PAX6, CTNNB1, TBL2, PDGFRL, CDKN2C, CLPB, MPDU1, RP1L1, AKT2, NDUFAF6, HLA-DQB1, TERT, DBH, INSR, CDKN1B, MERTK, HMGA1, MOG, MLXIPL, ARHGEF18, SUFU, VPS33B, PRKAG2, CACNA1C, RNASEH2B, ESR1, CYB561, ADCY3, LRPPRC, GHR, FGFR1, FBN1, HFE, HLA-DRB1, ZFP57, BCL7B, RTEL1, CISD2, SLC5A1, BAZ1B, HNF1A, PHIP, H19, MMP14, NPM1, SLC16A1, WARS2, BCKDHB, COG8, PAPPA2, ADRB2, MTHFR, HLA-DQ…	0.00355993	0.987501	11014	Abnormal glucose homeostasis
706	58	12313, 28216, 26784, 20318, 20456, 8620, 14000, 2514, 7994, 12782, 2605, 12306, 26002, 25928, 6511, 7207, 15946, 2135, 10560, 7728, 28625, 11730, 8022, 29040, 3760, 15492, 19691, 1615, 393, 7027, 17090, 29136, 30212, 9412, 26270, 2202, 3688, 9314, 29427, 14347, 4948, 2989, 15888, 24212, 28295, 20499, 7910, 6196, 987, 12730, 9965, 7788, 4932, 7436, 13436, 23166, 26113, 16935	JMJD1C, COX14, C12orf65, SMOC1, TRAF7, PAX6, PRDM16, CTNNB1, NRCAM, WNT3, CYP27A1, TRIP12, CASZ1, WDR73, LARGE1, MPDU1, RP1L1, SBF2, ATXN7, NEDD4L, NDUFAF6, TERT, NT5C2, SZT2, FLRT1, ANKH, MECR, CCT2, AKT3, MERTK, ARHGEF18, KDM4B, TANC2, PRKCZ, PIEZO2, COL4A1, FGFR1, PPP3CA, SH3TC2, BCAS3, HLA-DRB1, DOCK3, RTEL1, CISD2, CCDC32, L2HGDH, NPM1, JARID2, BCKDHB, WARS2, RERE, NFIX, HLA-B, MTHFR, RPGRIP…	0.00359993	0.987801	648	Optic atrophy
952	77	12313, 3431, 11110, 30207, 990, 14000, 19687, 2514, 11586, 1789, 30664, 2605, 812, 12306, 26002, 7207, 13921, 7217, 15946, 2135, 2214, 7728, 600, 11768, 4944, 11730, 20859, 4718, 9069, 6091, 1785, 16700, 8966, 12679, 7027, 12744, 17090, 9817, 16466, 29136, 30212, 9412, 19191, 9820, 9644, 4263, 3688, 5102, 3603, 11992, 11509, 4886, 14347, 18561, 2989, 1005, 4948, 2515, 15888, 7227, 28295, 961, 156…	JMJD1C, ERBB3, ARID1A, ARHGAP29, BCL2, PRDM16, EIF2AK4, CTNNB1, TBL2, CDKN2C, CLPB, CYP27A1, ATP2A2, TRIP12, CASZ1, MPDU1, ABHD16A, MPL, RP1L1, SBF2, COL7A1, NEDD4L, APOA1, TGFB2, HLA-DQB1, TERT, SLC39A13, H1-4, PLEC, INSR, CDKN1B, ZFPM2, PIGL, VDR, MERTK, MLXIPL, ARHGEF18, RAD51, SUFU, KDM4B, TANC2, PRKCZ, DOCK8, RAD51C, PTPN11, GHR, FGFR1, HOXA13, FBN1, TOP3A, SYT1, HFE, BCAS3, BLOC1S5, DOCK3, …	0.00381992	0.990001	11355	Localized skin lesion
234	25	12313, 9412, 11730, 6954, 7910, 8632, 219, 8490, 9965, 8966, 8620, 5102, 14000, 9314, 19351, 11586, 1005, 15888, 26002, 12744, 961, 15573, 24054, 8616, 4713	JMJD1C, PRKCZ, TERT, MCPH1, NPM1, PBX1, ADAMTS3, ORC4, RERE, PIGL, PAX6, HOXA13, PRDM16, PPP3CA, BICC1, TBL2, BCL7B, RTEL1, CASZ1, MLXIPL, BAZ1B, SETBP1, KNL1, PAX2, H19	0.00387992	0.990601	25634	Abnormal ureter physiology
88	12	11730, 9171, 1785, 4685, 26821, 20456, 3688, 1789, 4886, 1582, 16466, 6341	TERT, PODXL, CDKN1B, GUCY1A1, CCDC141, TRAF7, FGFR1, CDKN2C, HFE, CCND1, SUFU, KISS1	0.00391992	0.990701	40307	Male sexual dysfunction
26	5	16466, 2514, 11730, 15946, 20456	SUFU, CTNNB1, TERT, RP1L1, TRAF7	0.00393992	0.990801	7924	Slow decrease in visual acuity
460	41	12313, 3498, 11362, 2514, 12782, 8805, 12827, 19124, 7207, 7217, 4944, 11730, 10414, 2548, 11892, 25896, 11609, 1984, 9369, 9817, 12712, 25671, 23147, 9820, 9644, 18561, 4948, 29605, 15888, 9016, 7876, 16257, 7910, 10898, 12730, 4685, 12858, 4932, 10416, 4942, 28072	JMJD1C, MECOM, STAT1, CTNNB1, WNT3, PDGFRL, XPR1, FIP1L1, MPDU1, MPL, HLA-DQB1, TERT, RPS26, CUBN, TNF, ORAI1, TBXAS1, CISH, PRIM1, RAD51, VPS33B, RNASEH2B, UNC13D, RAD51C, PTPN11, BLOC1S5, HLA-DRB1, SH2B3, RTEL1, PKHD1, NOS3, TUBB1, NPM1, SKIV2L, WARS2, GUCY1A1, ZAP70, HLA-B, RPS27, HLA-DQA1, LYRM7	0.00393992	0.990801	11875	Abnormal platelet morphology
3	2	3498, 9644	MECOM, PTPN11	0.00395992	0.991101	4859	Amegakaryocytic thrombocytopenia
29	6	11730, 7217, 4932, 7910, 2214, 15888	TERT, MPL, HLA-B, NPM1, COL7A1, RTEL1	0.00395992	0.991101	10450	Esophageal stenosis
277	31	30212, 9412, 4944, 11730, 9069, 7910, 10898, 6091, 1785, 6196, 9965, 9820, 14000, 9644, 11992, 1789, 14347, 812, 4932, 2989, 4948, 12306, 15888, 26002, 9817, 13921, 28295, 29136, 15573, 15673, 4713	TANC2, PRKCZ, HLA-DQB1, TERT, PLEC, NPM1, SKIV2L, INSR, CDKN1B, JARID2, RERE, RAD51C, PRDM16, PTPN11, TOP3A, CDKN2C, BCAS3, ATP2A2, HLA-B, DOCK3, HLA-DRB1, TRIP12, RTEL1, CASZ1, RAD51, ABHD16A, CCDC32, KDM4B, SETBP1, PHIP, H19	0.00395992	0.991101	12733	Macule
1902	143	3431, 219, 9476, 20456, 6546, 17416, 14000, 1402, 7994, 1033, 13921, 2077, 4944, 2460, 15492, 11465, 16235, 16466, 30212, 1390, 9412, 26270, 25230, 103, 4886, 11621, 9171, 17019, 987, 18623, 9965, 19347, 1391, 13542, 4942, 20153, 2079, 4431, 16762, 26031, 21708, 1789, 30664, 30739, 6511, 13780, 7217, 7728, 28625, 11730, 29040, 175, 6954, 12679, 393, 2340, 20862, 23147, 2202, 2205, 16643, 29106, 3…	ERBB3, ADAMTS3, HTRA1, TRAF7, COG2, ADGRV1, PRDM16, CACNB2, NRCAM, BDNF, ABHD16A, CLN6, HLA-DQB1, CSNK2B, ANKH, SUPT16H, DNAJC5, SUFU, TANC2, CACNA1C, PRKCZ, PIEZO2, AHDC1, CNNM2, HFE, HNF1A, PODXL, PRICKLE1, BCKDHB, COG8, RERE, CUX2, CACNA1D, ATP10A, HLA-DQA1, CHD8, CLN8, GOSR2, ZNF423, PIGV, CCM2, CDKN2C, CLPB, TMX2, LARGE1, GFM1, MPL, NEDD4L, NDUFAF6, TERT, SZT2, ACVRL1, MCPH1, VDR, AKT3, CRAD…	0.00397992	0.991101	1250	Seizure
35	6	8490, 11730, 9069, 7910, 2214, 15888	ORC4, TERT, PLEC, NPM1, COL7A1, RTEL1	0.00403992	0.992301	12227	Urethral stricture
10	4	2591, 6266, 2592, 1391	CYP11B1, KCNJ5, CYP11B2, CACNA1D	0.00405992	0.992401	11736	Primary hyperaldosteronism
55	7	17089, 16466, 10414, 7323, 11597, 9644, 10416	SYNE1, SUFU, RPS26, SEPTIN9, TBX2, PTPN11, RPS27	0.00405992	0.992401	912	Sprengel anomaly
49	9	24212, 11586, 1789, 961, 11110, 1005, 2214, 1785, 12744	CISD2, TBL2, CDKN2C, BAZ1B, ARID1A, BCL7B, COL7A1, CDKN1B, MLXIPL	0.00407992	0.992401	34274	Gastrointestinal ulcer
2504	176	3377, 3431, 26784, 219, 9476, 20456, 6546, 14000, 25835, 7994, 52391, 1033, 10671, 26661, 13921, 7523, 4718, 2460, 15983, 16700, 15492, 11465, 17089, 11609, 1081, 4785, 16466, 30212, 1390, 9412, 333, 26270, 25230, 5102, 103, 4886, 7160, 9171, 18623, 9965, 19347, 13542, 7330, 10416, 20153, 16935, 4431, 16762, 26031, 21708, 20318, 8620, 11586, 30664, 30739, 6511, 13780, 16421, 7217, 2135, 7728, 286…	EPB41, ERBB3, C12orf65, ADAMTS3, HTRA1, TRAF7, COG2, PRDM16, THSD4, NRCAM, MYMX, BDNF, SDCCAG8, RNF168, ABHD16A, TRIM37, H1-4, CSNK2B, WNT3A, ZFPM2, ANKH, SUPT16H, SYNE1, TBXAS1, BNC1, H4C11, SUFU, TANC2, CACNA1C, PRKCZ, AGT, PIEZO2, AHDC1, HOXA13, CNNM2, HFE, MMP14, PODXL, COG8, RERE, CUX2, ATP10A, MSI1, RPS27, CHD8, ATG7, GOSR2, ZNF423, PIGV, CCM2, SMOC1, PAX6, TBL2, CLPB, TMX2, LARGE1, GFM1, S…	0.00409992	0.992601	9121	Abnormal axial skeleton morphology
121	15	28625, 25361, 29536, 13394, 9820, 18143, 19351, 4886, 2026, 28958, 25928, 10671, 9016, 17175, 8616	NDUFAF6, ARHGAP24, MAPKBP1, NPHS2, RAD51C, DAAM2, BICC1, HFE, CLCNKA, NUP93, WDR73, SDCCAG8, PKHD1, PLCE1, PAX2	0.00415992	0.993301	3774	Stage 5 chronic kidney disease
492	43	12313, 3498, 11362, 2514, 12782, 8805, 12827, 19124, 7207, 7217, 4944, 11730, 10414, 2548, 11892, 25896, 11609, 1984, 9369, 9817, 12712, 25671, 23147, 9820, 9644, 18561, 4948, 29605, 15888, 24212, 7227, 9016, 7876, 16257, 7910, 10898, 12730, 4685, 12858, 4932, 10416, 4942, 28072	JMJD1C, MECOM, STAT1, CTNNB1, WNT3, PDGFRL, XPR1, FIP1L1, MPDU1, MPL, HLA-DQB1, TERT, RPS26, CUBN, TNF, ORAI1, TBXAS1, CISH, PRIM1, RAD51, VPS33B, RNASEH2B, UNC13D, RAD51C, PTPN11, BLOC1S5, HLA-DRB1, SH2B3, RTEL1, CISD2, MRAS, PKHD1, NOS3, TUBB1, NPM1, SKIV2L, WARS2, GUCY1A1, ZAP70, HLA-B, RPS27, HLA-DQA1, LYRM7	0.00419992	0.993301	1872	Abnormality of thrombocytes
715	55	12313, 3431, 11110, 219, 8490, 11362, 20456, 29418, 14000, 11586, 2605, 257, 26002, 7217, 11598, 28625, 4718, 10414, 6091, 8966, 11597, 17089, 6717, 393, 12744, 9369, 9817, 12712, 1390, 9412, 26270, 15917, 9820, 25230, 9644, 3688, 14202, 5102, 3603, 11509, 1005, 3604, 7227, 28295, 961, 16067, 7160, 10898, 9965, 7788, 17264, 4317, 1391, 10416, 15573	JMJD1C, ERBB3, ARID1A, ADAMTS3, ORC4, STAT1, TRAF7, FNIP1, PRDM16, TBL2, CYP27A1, ADK, CASZ1, MPL, TBX20, NDUFAF6, H1-4, RPS26, INSR, PIGL, TBX2, SYNE1, LTBP4, AKT3, MLXIPL, PRIM1, RAD51, VPS33B, CACNA1C, PRKCZ, PIEZO2, PLCB1, RAD51C, AHDC1, PTPN11, FGFR1, JPH2, HOXA13, FBN1, SYT1, BCL7B, FBN2, MRAS, CCDC32, BAZ1B, MYOCD, MMP14, SKIV2L, RERE, NFIX, POLR1A, GLI1, CACNA1D, RPS27, SETBP1	0.00419992	0.993301	1671	Abnormal cardiac septum morphology
384	37	12313, 20456, 14000, 25835, 19351, 11586, 257, 12306, 26002, 11598, 11768, 10414, 393, 12744, 9817, 29136, 30212, 25671, 9412, 9820, 9644, 3688, 3603, 14347, 4948, 2989, 1005, 3604, 7227, 28295, 961, 7160, 6196, 9965, 12011, 4932, 10416	JMJD1C, TRAF7, PRDM16, THSD4, BICC1, TBL2, ADK, TRIP12, CASZ1, TBX20, TGFB2, RPS26, AKT3, MLXIPL, RAD51, KDM4B, TANC2, RNASEH2B, PRKCZ, RAD51C, PTPN11, FGFR1, FBN1, BCAS3, HLA-DRB1, DOCK3, BCL7B, FBN2, MRAS, CCDC32, BAZ1B, MMP14, JARID2, RERE, TPM2, HLA-B, RPS27	0.00421992	0.993301	1679	Abnormal aortic morphology
35	6	59, 7207, 11621, 6091, 1785, 10922	ABCC8, MPDU1, HNF1A, INSR, CDKN1B, SLC16A1	0.00427991	0.993401	825	Hyperinsulinemic hypoglycemia
1920	135	3377, 3431, 219, 11362, 14000, 19124, 10671, 26661, 11241, 4944, 11609, 10725, 16466, 1390, 9412, 18143, 5102, 4886, 11621, 6974, 7160, 25361, 10898, 987, 9965, 23151, 10416, 4942, 8620, 19687, 11586, 1789, 30664, 7217, 3416, 11598, 600, 11730, 175, 7413, 11892, 25896, 12744, 12712, 12665, 15992, 20862, 23147, 2205, 3688, 11992, 15888, 4713, 26956, 17327, 7808, 29536, 17797, 12527, 4317, 2591, 15…	EPB41, ERBB3, ADAMTS3, STAT1, PRDM16, FIP1L1, SDCCAG8, RNF168, SPI1, HLA-DQB1, TBXAS1, SEMA3C, SUFU, CACNA1C, PRKCZ, DAAM2, HOXA13, HFE, HNF1A, MDM4, MMP14, ARHGAP24, SKIV2L, BCKDHB, RERE, FERMT3, RPS27, HLA-DQA1, PAX6, EIF2AK4, TBL2, CDKN2C, CLPB, MPL, EPOR, TBX20, APOA1, TERT, ACVRL1, MTAP, TNF, ORAI1, MLXIPL, VPS33B, VCL, ZNF341, SLC39A8, UNC13D, CERT1, FGFR1, TOP3A, RTEL1, H19, INO80, WAC, NG…	0.00429991	0.993401	2715	Abnormality of the immune system
205	20	11730, 17327, 10414, 11110, 7910, 8632, 219, 20318, 9820, 9644, 3688, 393, 11586, 1005, 15888, 10416, 12744, 9817, 961, 8616	TERT, WAC, RPS26, ARID1A, NPM1, PBX1, ADAMTS3, SMOC1, RAD51C, PTPN11, FGFR1, AKT3, TBL2, BCL7B, RTEL1, RPS27, MLXIPL, RAD51, BAZ1B, PAX2	0.00431991	0.993501	100542	Abnormal localization of kidney
3	2	16235, 2077	DNAJC5, CLN6	0.00433991	0.993601	3226	Rectilinear intracellular accumulation of autofluorescent lipopigment storage material
285	27	2077, 11257, 25671, 4944, 11730, 9171, 3760, 12730, 9476, 17416, 12011, 10555, 11586, 30664, 11509, 12827, 2605, 4886, 1005, 16235, 25928, 12744, 13921, 961, 20499, 7876, 10560	CLN6, SPR, RNASEH2B, HLA-DQB1, TERT, PODXL, FLRT1, WARS2, HTRA1, ADGRV1, TPM2, ATXN2, TBL2, CLPB, SYT1, XPR1, CYP27A1, HFE, BCL7B, DNAJC5, WDR73, MLXIPL, ABHD16A, BAZ1B, L2HGDH, NOS3, ATXN7	0.00437991	0.993801	2071	Abnormality of extrapyramidal motor function
2012	148	26784, 219, 9476, 20456, 6546, 17416, 14000, 7994, 1033, 26661, 13921, 7523, 2077, 4944, 4718, 2460, 15492, 19691, 11465, 17089, 10555, 2024, 1081, 4785, 16466, 6481, 30212, 9412, 333, 26270, 25230, 103, 987, 18623, 9965, 19347, 13542, 7330, 10416, 4942, 20153, 2079, 16762, 26031, 21708, 20318, 8620, 11586, 30664, 30739, 6511, 13780, 7217, 10560, 7728, 28625, 11730, 29040, 175, 6954, 393, 12744, …	C12orf65, ADAMTS3, HTRA1, TRAF7, COG2, ADGRV1, PRDM16, NRCAM, BDNF, RNF168, ABHD16A, TRIM37, CLN6, HLA-DQB1, H1-4, CSNK2B, ANKH, MECR, SUPT16H, SYNE1, ATXN2, CLCN6, BNC1, H4C11, SUFU, LAMA1, TANC2, PRKCZ, AGT, PIEZO2, AHDC1, CNNM2, BCKDHB, COG8, RERE, CUX2, ATP10A, MSI1, RPS27, HLA-DQA1, CHD8, CLN8, ZNF423, PIGV, CCM2, SMOC1, PAX6, TBL2, CLPB, TMX2, LARGE1, GFM1, MPL, ATXN7, NEDD4L, NDUFAF6, TERT…	0.00437991	0.993801	100547	Abnormality of forebrain morphology
386	37	11110, 14000, 11586, 7994, 12306, 26002, 8740, 7523, 15946, 2077, 4718, 7027, 12744, 17090, 9817, 29136, 30212, 1390, 9412, 26270, 20862, 6897, 2202, 9820, 3603, 14347, 2989, 1005, 28295, 961, 17327, 6196, 9965, 7788, 20444, 13436, 16380	ARID1A, PRDM16, TBL2, NRCAM, TRIP12, CASZ1, CHMP1A, TRIM37, RP1L1, CLN6, H1-4, MERTK, MLXIPL, ARHGEF18, RAD51, KDM4B, TANC2, CACNA1C, PRKCZ, PIEZO2, SLC39A8, MARK3, COL4A1, RAD51C, FBN1, BCAS3, DOCK3, BCL7B, CCDC32, BAZ1B, WAC, JARID2, RERE, NFIX, MBD5, RPGRIP1, TRIM32	0.00439991	0.993901	100691	Abnormality of the curvature of the cornea
38	8	2323, 2593, 2514, 8805, 1391, 6266, 4932, 2026	CPS1, CYP17A1, CTNNB1, PDGFRL, CACNA1D, KCNJ5, HLA-B, CLCNKA	0.00443991	0.994101	1948	Alkalosis
89	13	30212, 11730, 6196, 20456, 2514, 14347, 1582, 2989, 12306, 16466, 28295, 29136, 7160	TANC2, TERT, JARID2, TRAF7, CTNNB1, BCAS3, CCND1, DOCK3, TRIP12, SUFU, CCDC32, KDM4B, MMP14	0.00449991	0.994301	1085	Papilledema
619	50	4431, 219, 6546, 14000, 2514, 11586, 8805, 25928, 6511, 4912, 26661, 7207, 8616, 13488, 2214, 600, 4944, 9069, 6091, 13394, 11892, 17089, 25896, 6717, 939, 1984, 1582, 12744, 6481, 29557, 12665, 9080, 23147, 2202, 18143, 4886, 4948, 1005, 9016, 961, 11621, 4713, 25361, 10922, 12011, 28958, 4942, 59, 17175, 16380	GOSR2, ADAMTS3, COG2, PRDM16, CTNNB1, TBL2, PDGFRL, WDR73, LARGE1, HINT1, RNF168, MPDU1, PAX2, VPS4A, COL7A1, APOA1, HLA-DQB1, PLEC, INSR, NPHS2, TNF, SYNE1, ORAI1, LTBP4, BAG3, CISH, CCND1, MLXIPL, LAMA1, NEXN, VCL, PLN, UNC13D, COL4A1, DAAM2, HFE, HLA-DRB1, BCL7B, PKHD1, BAZ1B, HNF1A, H19, ARHGAP24, SLC16A1, TPM2, NUP93, HLA-DQA1, ABCC8, PLCE1, TRIM32	0.00451991	0.994301	10876	Abnormal circulating protein concentration
1797	133	26784, 9476, 20456, 6546, 17416, 14000, 7994, 1033, 26661, 7523, 2077, 4944, 4718, 2460, 11465, 10555, 2024, 16235, 1081, 4785, 16466, 6481, 30212, 1390, 9412, 333, 26270, 25230, 103, 18623, 9965, 19347, 13542, 7330, 10416, 2079, 16762, 26031, 20318, 8620, 11586, 30664, 30739, 6511, 13780, 7217, 10560, 7728, 11730, 29040, 6954, 393, 12744, 12712, 2340, 20862, 2202, 2205, 29106, 3688, 11992, 14347…	C12orf65, HTRA1, TRAF7, COG2, ADGRV1, PRDM16, NRCAM, BDNF, RNF168, TRIM37, CLN6, HLA-DQB1, H1-4, CSNK2B, SUPT16H, ATXN2, CLCN6, DNAJC5, BNC1, H4C11, SUFU, LAMA1, TANC2, CACNA1C, PRKCZ, AGT, PIEZO2, AHDC1, CNNM2, COG8, RERE, CUX2, ATP10A, MSI1, RPS27, CLN8, ZNF423, PIGV, SMOC1, PAX6, TBL2, CLPB, TMX2, LARGE1, GFM1, MPL, ATXN7, NEDD4L, TERT, SZT2, MCPH1, AKT3, MLXIPL, VPS33B, CRADD, SLC39A8, COL4A1…	0.00453991	0.994401	2977	Aplasia/Hypoplasia involving the central nervous system
114	14	25361, 219, 23147, 13394, 18143, 2514, 8805, 1582, 28958, 25928, 7207, 17175, 8616, 2214	ARHGAP24, ADAMTS3, UNC13D, NPHS2, DAAM2, CTNNB1, PDGFRL, CCND1, NUP93, WDR73, MPDU1, PLCE1, PAX2, COL7A1	0.00469991	0.994701	3073	Hypoalbuminemia
114	14	25361, 219, 23147, 13394, 18143, 2514, 8805, 1582, 28958, 25928, 7207, 17175, 8616, 2214	ARHGAP24, ADAMTS3, UNC13D, NPHS2, DAAM2, CTNNB1, PDGFRL, CCND1, NUP93, WDR73, MPDU1, PLCE1, PAX2, COL7A1	0.00469991	0.994701	12116	Abnormal circulating albumin concentration
1986	146	26784, 219, 9476, 20456, 6546, 17416, 14000, 7994, 1033, 26661, 13921, 7523, 2077, 4944, 4718, 2460, 15492, 19691, 11465, 17089, 10555, 2024, 1081, 4785, 16466, 6481, 30212, 9412, 333, 26270, 25230, 103, 987, 18623, 9965, 19347, 13542, 7330, 10416, 4942, 20153, 2079, 16762, 26031, 21708, 20318, 8620, 11586, 30664, 30739, 6511, 13780, 7217, 10560, 7728, 28625, 11730, 29040, 175, 6954, 393, 12744, …	C12orf65, ADAMTS3, HTRA1, TRAF7, COG2, ADGRV1, PRDM16, NRCAM, BDNF, RNF168, ABHD16A, TRIM37, CLN6, HLA-DQB1, H1-4, CSNK2B, ANKH, MECR, SUPT16H, SYNE1, ATXN2, CLCN6, BNC1, H4C11, SUFU, LAMA1, TANC2, PRKCZ, AGT, PIEZO2, AHDC1, CNNM2, BCKDHB, COG8, RERE, CUX2, ATP10A, MSI1, RPS27, HLA-DQA1, CHD8, CLN8, ZNF423, PIGV, CCM2, SMOC1, PAX6, TBL2, CLPB, TMX2, LARGE1, GFM1, MPL, ATXN7, NEDD4L, NDUFAF6, TERT…	0.00469991	0.994701	2060	Abnormal cerebral morphology
585	46	3498, 3431, 219, 11362, 29418, 14000, 17073, 12782, 30664, 19124, 7207, 7217, 11241, 11730, 10414, 2548, 8966, 11597, 11609, 939, 9817, 29557, 25671, 12665, 19191, 15992, 9080, 23147, 9820, 4861, 9644, 4948, 29605, 15888, 9016, 6974, 26956, 7910, 10898, 12858, 4317, 4396, 4932, 23151, 10416, 15573	MECOM, ERBB3, ADAMTS3, STAT1, FNIP1, PRDM16, ARHGAP26, WNT3, CLPB, FIP1L1, MPDU1, MPL, SPI1, TERT, RPS26, CUBN, PIGL, TBX2, TBXAS1, BAG3, RAD51, NEXN, RNASEH2B, VCL, DOCK8, ZNF341, PLN, UNC13D, RAD51C, HELLS, PTPN11, HLA-DRB1, SH2B3, RTEL1, PKHD1, MDM4, INO80, NPM1, SKIV2L, ZAP70, GLI1, GNB1, HLA-B, FERMT3, RPS27, SETBP1	0.00473991	0.9952	1881	Abnormal leukocyte morphology
585	46	3498, 3431, 219, 11362, 29418, 14000, 17073, 12782, 30664, 19124, 7207, 7217, 11241, 11730, 10414, 2548, 8966, 11597, 11609, 939, 9817, 29557, 25671, 12665, 19191, 15992, 9080, 23147, 9820, 4861, 9644, 4948, 29605, 15888, 9016, 6974, 26956, 7910, 10898, 12858, 4317, 4396, 4932, 23151, 10416, 15573	MECOM, ERBB3, ADAMTS3, STAT1, FNIP1, PRDM16, ARHGAP26, WNT3, CLPB, FIP1L1, MPDU1, MPL, SPI1, TERT, RPS26, CUBN, PIGL, TBX2, TBXAS1, BAG3, RAD51, NEXN, RNASEH2B, VCL, DOCK8, ZNF341, PLN, UNC13D, RAD51C, HELLS, PTPN11, HLA-DRB1, SH2B3, RTEL1, PKHD1, MDM4, INO80, NPM1, SKIV2L, ZAP70, GLI1, GNB1, HLA-B, FERMT3, RPS27, SETBP1	0.00473991	0.9952	10987	Abnormal cellular immune system morphology
17	4	16466, 20456, 11730, 8620	SUFU, TRAF7, TERT, PAX6	0.0048599	0.996	30532	Visual acuity test abnormality
113	15	9412, 29536, 9965, 14000, 19351, 1582, 26002, 9016, 13436, 59, 26690, 15573, 11621, 4713, 26113	PRKCZ, MAPKBP1, RERE, PRDM16, BICC1, CCND1, CASZ1, PKHD1, RPGRIP1, ABCC8, CEP120, SETBP1, HNF1A, H19, TCTN1	0.0048799	0.996	12090	Abnormal pancreas morphology
154	17	28625, 16762, 1390, 6266, 6091, 11167, 23147, 2592, 3688, 2514, 8805, 1391, 4886, 2026, 2591, 9016, 11036	NDUFAF6, ZNF423, CACNA1C, KCNJ5, INSR, SNTA1, UNC13D, CYP11B2, FGFR1, CTNNB1, PDGFRL, CACNA1D, HFE, CLCNKA, CYP11B1, PKHD1, SLC5A1	0.0049599	0.9962	10930	Abnormal blood monovalent inorganic cation concentration
199	23	30212, 9412, 26270, 6196, 20318, 9965, 7323, 20456, 14000, 9863, 17264, 11586, 14347, 2989, 1005, 12306, 26002, 12744, 9369, 7207, 28295, 29136, 961	TANC2, PRKCZ, PIEZO2, JARID2, SMOC1, RERE, SEPTIN9, TRAF7, PRDM16, RAPSN, POLR1A, TBL2, BCAS3, DOCK3, BCL7B, TRIP12, CASZ1, MLXIPL, PRIM1, MPDU1, CCDC32, KDM4B, BAZ1B	0.0050399	0.9965	581	Blepharophimosis
1534	115	3431, 11362, 20456, 14000, 25835, 1033, 10671, 26661, 7523, 4944, 4718, 2460, 2024, 1081, 4785, 10725, 16466, 30212, 9412, 26270, 10898, 9965, 10416, 4942, 20318, 8620, 11586, 1789, 6511, 16421, 7945, 7217, 28625, 11730, 29040, 6954, 12679, 25896, 12744, 12712, 20862, 2205, 29106, 4263, 3688, 11992, 14347, 15888, 24283, 3604, 4713, 6266, 4921, 11405, 17797, 4787, 14615, 4317, 2591, 17085, 2593, 7…	ERBB3, STAT1, TRAF7, PRDM16, THSD4, BDNF, SDCCAG8, RNF168, TRIM37, HLA-DQB1, H1-4, CSNK2B, CLCN6, BNC1, H4C11, SEMA3C, SUFU, TANC2, PRKCZ, PIEZO2, SKIV2L, RERE, RPS27, HLA-DQA1, SMOC1, PAX6, TBL2, CDKN2C, LARGE1, SOX6, NPR3, MPL, NDUFAF6, TERT, SZT2, MCPH1, VDR, ORAI1, MLXIPL, VPS33B, SLC39A8, CERT1, DDHD2, GHR, FGFR1, TOP3A, BCAS3, RTEL1, KMT5B, FBN2, H19, KCNJ5, HIVEP2, BRSK2, MAP3K20, H4C3, PA…	0.0050599	0.9965	2	Abnormality of body height
2217	158	3431, 26784, 20456, 6546, 14000, 7994, 52391, 10671, 26661, 13921, 7523, 2077, 4718, 2460, 19691, 11465, 17089, 2024, 4785, 16466, 6481, 30212, 1390, 9412, 26270, 25230, 103, 10898, 987, 18623, 9965, 19347, 1391, 13542, 10416, 20153, 2079, 16762, 26031, 8620, 30664, 30739, 6511, 13780, 16421, 7217, 2135, 10560, 7728, 28625, 11730, 29040, 6954, 8632, 9549, 12679, 393, 12712, 2340, 20862, 23147, 22…	ERBB3, C12orf65, TRAF7, COG2, PRDM16, NRCAM, MYMX, SDCCAG8, RNF168, ABHD16A, TRIM37, CLN6, H1-4, CSNK2B, MECR, SUPT16H, SYNE1, CLCN6, H4C11, SUFU, LAMA1, TANC2, CACNA1C, PRKCZ, PIEZO2, AHDC1, CNNM2, SKIV2L, BCKDHB, COG8, RERE, CUX2, CACNA1D, ATP10A, RPS27, CHD8, CLN8, ZNF423, PIGV, PAX6, CLPB, TMX2, LARGE1, GFM1, SOX6, MPL, SBF2, ATXN7, NEDD4L, NDUFAF6, TERT, SZT2, MCPH1, PBX1, PSMC3, VDR, AKT3, …	0.0051399	0.9969	12758	Neurodevelopmental delay
31	6	17089, 4912, 23166, 17158, 26270, 17019	SYNE1, HINT1, PNPT1, PLD3, PIEZO2, PRICKLE1	0.0052399	0.9974	3390	Sensory axonal neuropathy
49	7	26661, 9817, 16466, 9820, 11730, 4861, 20456	RNF168, RAD51, SUFU, RAD51C, TERT, HELLS, TRAF7	0.0052399	0.9974	3220	Abnormality of chromosome stability
753	60	12313, 3431, 11110, 20456, 14000, 19687, 25835, 19351, 11586, 257, 12306, 26002, 7207, 9350, 11598, 7728, 11768, 10414, 16700, 8966, 11597, 6717, 393, 12744, 9369, 9817, 16466, 29136, 30212, 1390, 25671, 9412, 333, 9820, 2205, 9644, 3688, 3603, 11509, 14347, 4948, 2989, 1005, 3604, 7227, 28295, 961, 7160, 2707, 10898, 25583, 6196, 29536, 9965, 12011, 17209, 7788, 17264, 4932, 10416, 26690	JMJD1C, ERBB3, ARID1A, TRAF7, PRDM16, EIF2AK4, THSD4, BICC1, TBL2, ADK, TRIP12, CASZ1, MPDU1, PRDM6, TBX20, NEDD4L, TGFB2, RPS26, ZFPM2, PIGL, TBX2, LTBP4, AKT3, MLXIPL, PRIM1, RAD51, SUFU, KDM4B, TANC2, CACNA1C, RNASEH2B, PRKCZ, AGT, RAD51C, CERT1, PTPN11, FGFR1, FBN1, SYT1, BCAS3, HLA-DRB1, DOCK3, BCL7B, FBN2, MRAS, CCDC32, BAZ1B, MMP14, ACE, SKIV2L, ARMC4, JARID2, MAPKBP1, RERE, TPM2, STK36, N…	0.00529989	0.9976	30962	Abnormal morphology of the great vessels
15	4	16466, 2514, 20456, 11730	SUFU, CTNNB1, TRAF7, TERT	0.00537989	0.9976	12505	Enlarged pituitary gland
16	4	16466, 2514, 20456, 11730	SUFU, CTNNB1, TRAF7, TERT	0.00537989	0.9976	30517	Heteronymous hemianopia
16	4	16466, 2514, 20456, 11730	SUFU, CTNNB1, TRAF7, TERT	0.00537989	0.9976	30521	Bitemporal hemianopia
150	18	25671, 11768, 175, 4685, 2202, 9476, 3603, 2514, 11586, 4932, 1582, 4948, 1005, 29605, 12744, 961, 7217, 11598	RNASEH2B, TGFB2, ACVRL1, GUCY1A1, COL4A1, HTRA1, FBN1, CTNNB1, TBL2, HLA-B, CCND1, HLA-DRB1, BCL7B, SH2B3, MLXIPL, BAZ1B, MPL, TBX20	0.00539989	0.9976	25323	Abnormal arterial physiology
119	16	11768, 175, 4685, 2202, 9476, 3603, 2514, 11586, 4932, 4948, 29605, 1005, 12744, 961, 7217, 11598	TGFB2, ACVRL1, GUCY1A1, COL4A1, HTRA1, FBN1, CTNNB1, TBL2, HLA-B, HLA-DRB1, SH2B3, BCL7B, MLXIPL, BAZ1B, MPL, TBX20	0.00541989	0.9976	2637	Cerebral ischemia
119	16	11768, 175, 4685, 2202, 9476, 3603, 2514, 11586, 4932, 4948, 29605, 1005, 12744, 961, 7217, 11598	TGFB2, ACVRL1, GUCY1A1, COL4A1, HTRA1, FBN1, CTNNB1, TBL2, HLA-B, HLA-DRB1, SH2B3, BCL7B, MLXIPL, BAZ1B, MPL, TBX20	0.00541989	0.9976	33401	Tissue ischemia
70	9	16466, 2202, 11730, 7217, 20456, 175, 3416, 29605, 21708	SUFU, COL4A1, TERT, MPL, TRAF7, ACVRL1, EPOR, SH2B3, CCM2	0.00545989	0.9976	1342	Cerebral hemorrhage
8	3	4886, 2605, 7876	HFE, CYP27A1, NOS3	0.00547989	0.9976	2423	Long-tract signs
47	8	7227, 30212, 8966, 26031, 15673, 9644, 3688, 8632	MRAS, TANC2, PIGL, PIGV, PHIP, PTPN11, FGFR1, PBX1	0.00551989	0.9979	391	Thickened helices
844	66	12313, 26031, 17550, 219, 9863, 257, 12306, 25928, 7207, 16421, 7523, 6341, 11768, 10414, 575, 6091, 15492, 8966, 26821, 11465, 11597, 14418, 6717, 393, 4785, 9817, 16466, 29136, 30212, 1390, 333, 26270, 9820, 25230, 15714, 4861, 9644, 3688, 17380, 9314, 3603, 14347, 2989, 2515, 7227, 28295, 15673, 2707, 17327, 6266, 29357, 10898, 6196, 4921, 12730, 4787, 12011, 7788, 21684, 17264, 18806, 10416, …	JMJD1C, PIGV, KREMEN1, ADAMTS3, RAPSN, ADK, TRIP12, WDR73, MPDU1, SOX6, TRIM37, KISS1, TGFB2, RPS26, AP4S1, INSR, ANKH, PIGL, CCDC141, SUPT16H, TBX2, ELOVL1, LTBP4, AKT3, H4C11, RAD51, SUFU, KDM4B, TANC2, CACNA1C, AGT, PIEZO2, RAD51C, AHDC1, LRPPRC, HELLS, PTPN11, FGFR1, ANAPC7, PPP3CA, FBN1, BCAS3, DOCK3, CTNND1, MRAS, CCDC32, PHIP, ACE, WAC, KCNJ5, ASXL3, SKIV2L, JARID2, HIVEP2, WARS2, H4C3, TP…	0.00559989	0.998	316	Hypertelorism
171	21	12313, 1390, 4944, 1785, 20862, 219, 12679, 103, 2514, 11586, 8805, 1789, 1582, 2026, 4948, 20580, 1005, 12744, 4942, 11036, 961	JMJD1C, CACNA1C, HLA-DQB1, CDKN1B, SLC39A8, ADAMTS3, VDR, CNNM2, CTNNB1, TBL2, PDGFRL, CDKN2C, CCND1, CLCNKA, HLA-DRB1, CYP2R1, BCL7B, MLXIPL, HLA-DQA1, SLC5A1, BAZ1B	0.00563989	0.9981	10927	Abnormal blood inorganic cation concentration
156	17	2202, 9820, 8620, 1144, 3688, 3603, 11586, 1033, 1005, 25928, 12744, 13436, 9817, 961, 4713, 16380, 26113	COL4A1, RAD51C, PAX6, BTRC, FGFR1, FBN1, TBL2, BDNF, BCL7B, WDR73, MLXIPL, RPGRIP1, RAD51, BAZ1B, H19, TRIM32, TCTN1	0.00565989	0.9982	8062	Aplasia/Hypoplasia affecting the anterior segment of the eye
137	14	28216, 6266, 1785, 2593, 2592, 3688, 12782, 1789, 1391, 7436, 1582, 2591, 16466, 4713	COX14, KCNJ5, CDKN1B, CYP17A1, CYP11B2, FGFR1, WNT3, CDKN2C, CACNA1D, MTHFR, CCND1, CYP11B1, SUFU, H19	0.00575988	0.9984	11732	Abnormality of adrenal morphology
137	14	28216, 6266, 1785, 2593, 2592, 3688, 12782, 1789, 1391, 7436, 1582, 2591, 16466, 4713	COX14, KCNJ5, CDKN1B, CYP17A1, CYP11B2, FGFR1, WNT3, CDKN2C, CACNA1D, MTHFR, CCND1, CYP11B1, SUFU, H19	0.00575988	0.9984	31071	Abnormal endocrine morphology
5	3	3604, 3603, 8632	FBN2, FBN1, PBX1	0.00583988	0.9988	9901	Crumpled ear
500	45	12313, 26784, 219, 8490, 11362, 9476, 20456, 8620, 14000, 19351, 11586, 26002, 26661, 8616, 2214, 600, 4944, 11730, 9069, 2689, 6954, 8632, 14418, 17089, 6717, 10555, 2024, 1582, 12744, 16466, 9412, 29106, 5102, 9314, 4886, 4948, 1005, 24212, 961, 16067, 4713, 9965, 4932, 23166, 24054	JMJD1C, C12orf65, ADAMTS3, ORC4, STAT1, HTRA1, TRAF7, PAX6, PRDM16, BICC1, TBL2, CASZ1, RNF168, PAX2, COL7A1, APOA1, HLA-DQB1, TERT, PLEC, DBH, MCPH1, PBX1, ELOVL1, SYNE1, LTBP4, ATXN2, CLCN6, CCND1, MLXIPL, SUFU, PRKCZ, DDHD2, HOXA13, PPP3CA, HFE, HLA-DRB1, BCL7B, CISD2, BAZ1B, MYOCD, H19, RERE, HLA-B, PNPT1, KNL1	0.00587988	0.9988	14	Abnormality of the bladder
40	8	24212, 11586, 1789, 961, 11110, 1005, 1785, 12744	CISD2, TBL2, CDKN2C, BAZ1B, ARID1A, BCL7B, CDKN1B, MLXIPL	0.00591988	0.9988	4398	Peptic ulcer
156	17	16762, 11730, 10898, 6091, 29536, 2514, 4886, 10671, 4455, 9016, 13436, 9369, 7207, 26690, 7523, 16380, 26113	ZNF423, TERT, SKIV2L, INSR, MAPKBP1, CTNNB1, HFE, SDCCAG8, GPD1, PKHD1, RPGRIP1, PRIM1, MPDU1, CEP120, TRIM37, TRIM32, TCTN1	0.00591988	0.9988	1395	Hepatic fibrosis
19	5	29427, 16466, 4944, 11730, 20456	SH3TC2, SUFU, HLA-DQB1, TERT, TRAF7	0.00593988	0.9988	31911	Abnormal fifth cranial nerve physiology
19	5	29427, 16466, 4944, 11730, 20456	SH3TC2, SUFU, HLA-DQB1, TERT, TRAF7	0.00593988	0.9988	33345	Neuralgia
19	5	29427, 16466, 4944, 11730, 20456	SH3TC2, SUFU, HLA-DQB1, TERT, TRAF7	0.00593988	0.9988	100661	Trigeminal neuralgia
109	14	11730, 3467, 6091, 16700, 2593, 26821, 20456, 3688, 4886, 2591, 6848, 1081, 16466, 6341	TERT, ESR1, INSR, ZFPM2, CYP17A1, CCDC141, TRAF7, FGFR1, HFE, CYP11B1, MAP3K1, BNC1, SUFU, KISS1	0.00595988	0.9988	33799	Abnormal circulating sex hormone concentration
861	69	12313, 3377, 3431, 9476, 6278, 7323, 20456, 19687, 19351, 2514, 11586, 8805, 1789, 30664, 20580, 19124, 26661, 7217, 8616, 3416, 2214, 28625, 600, 11768, 4944, 11730, 29040, 2689, 175, 15983, 1785, 15492, 13394, 12679, 11892, 17089, 25896, 6717, 10555, 1984, 1582, 12744, 10725, 9817, 16466, 3467, 9080, 9655, 18143, 6993, 9644, 9314, 29427, 3603, 4886, 4948, 29605, 1005, 9016, 961, 6974, 4713, 253…	JMJD1C, EPB41, ERBB3, HTRA1, KCNK3, SEPTIN9, TRAF7, EIF2AK4, BICC1, CTNNB1, TBL2, PDGFRL, CDKN2C, CLPB, CYP2R1, FIP1L1, RNF168, MPL, PAX2, EPOR, COL7A1, NDUFAF6, APOA1, TGFB2, HLA-DQB1, TERT, SZT2, DBH, ACVRL1, WNT3A, CDKN1B, ANKH, NPHS2, VDR, TNF, SYNE1, ORAI1, LTBP4, ATXN2, CISH, CCND1, MLXIPL, SEMA3C, RAD51, SUFU, ESR1, PLN, PTPN3, DAAM2, MEF2A, PTPN11, PPP3CA, SH3TC2, FBN1, HFE, HLA-DRB1, SH2…	0.00595988	0.9988	12531	Pain
80	11	3467, 2593, 11586, 1005, 2591, 6848, 12744, 961, 11621, 392, 7160	ESR1, CYP17A1, TBL2, BCL7B, CYP11B1, MAP3K1, MLXIPL, BAZ1B, HNF1A, AKT2, MMP14	0.00599988	0.9988	147	Polycystic ovaries
43	6	59, 16466, 11621, 7436, 18791, 3688	ABCC8, SUFU, HNF1A, MTHFR, ZFP57, FGFR1	0.00613988	0.9988	9800	Maternal diabetes
13	3	2214, 600, 1582	COL7A1, APOA1, CCND1	0.00615988	0.9988	1917	Renal amyloidosis
6	3	2591, 2593, 2592	CYP11B1, CYP17A1, CYP11B2	0.00619988	0.9988	840	Adrenogenital syndrome
457	40	12313, 3498, 11362, 2514, 12782, 8805, 12827, 19124, 7207, 7217, 4944, 11730, 10414, 2548, 11892, 25896, 11609, 1984, 9369, 9817, 12712, 25671, 23147, 9820, 9644, 4948, 29605, 15888, 9016, 7876, 16257, 7910, 10898, 12730, 4685, 12858, 4932, 10416, 4942, 28072	JMJD1C, MECOM, STAT1, CTNNB1, WNT3, PDGFRL, XPR1, FIP1L1, MPDU1, MPL, HLA-DQB1, TERT, RPS26, CUBN, TNF, ORAI1, TBXAS1, CISH, PRIM1, RAD51, VPS33B, RNASEH2B, UNC13D, RAD51C, PTPN11, HLA-DRB1, SH2B3, RTEL1, PKHD1, NOS3, TUBB1, NPM1, SKIV2L, WARS2, GUCY1A1, ZAP70, HLA-B, RPS27, HLA-DQA1, LYRM7	0.00621988	0.9988	11873	Abnormal platelet count
21	6	16466, 4944, 11730, 7197, 20456, 4948	SUFU, HLA-DQB1, TERT, MOG, TRAF7, HLA-DRB1	0.00629987	0.999	10534	Transient global amnesia
18	5	19367, 15888, 11730, 19687, 4948	FAM13A, RTEL1, TERT, EIF2AK4, HLA-DRB1	0.00631987	0.999	45049	Abnormal DLCO
18	5	19367, 15888, 11730, 19687, 4948	FAM13A, RTEL1, TERT, EIF2AK4, HLA-DRB1	0.00631987	0.999	45051	Decreased DLCO
2153	154	26784, 219, 20456, 17416, 14000, 25835, 7994, 52391, 1033, 19124, 13921, 7523, 4944, 4718, 2460, 2689, 16700, 15492, 11465, 10555, 4785, 16466, 30212, 1390, 9412, 26270, 4886, 18561, 7160, 9965, 19347, 13542, 10416, 4942, 16762, 26031, 20318, 8620, 11586, 1789, 30664, 6511, 7217, 2135, 7728, 11730, 29040, 175, 6954, 8632, 9549, 12679, 393, 12744, 15992, 2202, 2205, 29106, 4263, 3688, 29427, 14347…	C12orf65, ADAMTS3, TRAF7, ADGRV1, PRDM16, THSD4, NRCAM, MYMX, BDNF, FIP1L1, ABHD16A, TRIM37, HLA-DQB1, H1-4, CSNK2B, DBH, ZFPM2, ANKH, SUPT16H, ATXN2, H4C11, SUFU, TANC2, CACNA1C, PRKCZ, PIEZO2, HFE, BLOC1S5, MMP14, RERE, CUX2, ATP10A, RPS27, HLA-DQA1, ZNF423, PIGV, SMOC1, PAX6, TBL2, CDKN2C, CLPB, LARGE1, MPL, SBF2, NEDD4L, TERT, SZT2, ACVRL1, MCPH1, PBX1, PSMC3, VDR, AKT3, MLXIPL, ZNF341, COL4A…	0.00633987	0.999	153	Abnormality of the mouth
187	21	3467, 6091, 16700, 2593, 26821, 9644, 3688, 11586, 1005, 2591, 6848, 12744, 10671, 1081, 961, 15573, 11621, 6341, 16380, 392, 7160	ESR1, INSR, ZFPM2, CYP17A1, CCDC141, PTPN11, FGFR1, TBL2, BCL7B, CYP11B1, MAP3K1, MLXIPL, SDCCAG8, BNC1, BAZ1B, SETBP1, HNF1A, KISS1, TRIM32, AKT2, MMP14	0.00645987	0.999	31065	Abnormal ovarian morphology
1050	81	16762, 26031, 11110, 8490, 20456, 8620, 17416, 14000, 9863, 2514, 11586, 13664, 30664, 2605, 26002, 25928, 30739, 6511, 7207, 7217, 8740, 7523, 8616, 13488, 10560, 2077, 28625, 4944, 11730, 17158, 2460, 575, 8966, 17089, 10555, 1582, 16235, 12744, 16466, 6481, 29136, 25671, 9412, 26270, 15917, 20862, 2202, 2205, 25230, 16361, 29106, 3688, 103, 29427, 3603, 11992, 11509, 14347, 1005, 15888, 28295,…	ZNF423, PIGV, ARID1A, ORC4, TRAF7, PAX6, ADGRV1, PRDM16, RAPSN, CTNNB1, TBL2, MACF1, CLPB, CYP27A1, CASZ1, WDR73, TMX2, LARGE1, MPDU1, MPL, CHMP1A, TRIM37, PAX2, VPS4A, ATXN7, CLN6, NDUFAF6, HLA-DQB1, TERT, PLD3, CSNK2B, AP4S1, PIGL, SYNE1, ATXN2, CCND1, DNAJC5, MLXIPL, SUFU, LAMA1, KDM4B, RNASEH2B, PRKCZ, PIEZO2, PLCB1, SLC39A8, COL4A1, CERT1, AHDC1, WHRN, DDHD2, FGFR1, CNNM2, SH3TC2, FBN1, TOP3…	0.00645987	0.999	1317	Abnormal cerebellum morphology
23	5	12730, 2077, 2079, 20580, 12679	WARS2, CLN6, CLN8, CYP2R1, VDR	0.00657987	0.999	3698	Difficulty standing
1090	74	12313, 28216, 16762, 3377, 3431, 11110, 21708, 11362, 6278, 7961, 14000, 19687, 19351, 2514, 11586, 8805, 30664, 12827, 2605, 257, 26002, 10671, 4455, 7207, 13780, 7217, 7523, 13488, 392, 28625, 600, 11730, 175, 6091, 1785, 1582, 6648, 12744, 9369, 9817, 12712, 25671, 9412, 9655, 20862, 23147, 9820, 15714, 9644, 3603, 4886, 4948, 29605, 1005, 15888, 7227, 9016, 961, 11621, 15673, 4713, 7910, 1089…	JMJD1C, COX14, ZNF423, EPB41, ERBB3, ARID1A, CCM2, STAT1, KCNK3, NR0B2, PRDM16, EIF2AK4, BICC1, CTNNB1, TBL2, PDGFRL, CLPB, XPR1, CYP27A1, ADK, CASZ1, SDCCAG8, GPD1, MPDU1, GFM1, MPL, TRIM37, VPS4A, AKT2, NDUFAF6, APOA1, TERT, ACVRL1, INSR, CDKN1B, CCND1, LMOD2, MLXIPL, PRIM1, RAD51, VPS33B, RNASEH2B, PRKCZ, PTPN3, SLC39A8, UNC13D, RAD51C, LRPPRC, PTPN11, FBN1, HFE, HLA-DRB1, SH2B3, BCL7B, RTEL1,…	0.00657987	0.999	1392	Abnormality of the liver
308	29	12313, 3431, 11110, 20456, 14000, 11586, 26002, 16700, 8966, 11597, 12744, 9817, 16466, 1390, 9412, 333, 9820, 2205, 3688, 11509, 4948, 1005, 961, 7160, 2707, 10898, 25583, 9965, 17209, 4932	JMJD1C, ERBB3, ARID1A, TRAF7, PRDM16, TBL2, CASZ1, ZFPM2, PIGL, TBX2, MLXIPL, RAD51, SUFU, CACNA1C, PRKCZ, AGT, RAD51C, CERT1, FGFR1, SYT1, HLA-DRB1, BCL7B, BAZ1B, MMP14, ACE, SKIV2L, ARMC4, RERE, STK36, HLA-B	0.00665987	0.999	11563	Abnormal ventriculoarterial connection
3	2	12679, 20580	VDR, CYP2R1	0.00667987	0.999	3106	Subperiosteal bone resorption
342	29	12313, 16762, 11110, 219, 20318, 9863, 11586, 2605, 6511, 7523, 9069, 12744, 9817, 16466, 25671, 2202, 9820, 9644, 3688, 3603, 1005, 2515, 961, 4713, 7436, 13436, 26690, 15573, 26113	JMJD1C, ZNF423, ARID1A, ADAMTS3, SMOC1, RAPSN, TBL2, CYP27A1, LARGE1, TRIM37, PLEC, MLXIPL, RAD51, SUFU, RNASEH2B, COL4A1, RAD51C, PTPN11, FGFR1, FBN1, BCL7B, CTNND1, BAZ1B, H19, MTHFR, RPGRIP1, CEP120, SETBP1, TCTN1	0.00669987	0.999	45005	Neural tube defect
342	29	12313, 16762, 11110, 219, 20318, 9863, 11586, 2605, 6511, 7523, 9069, 12744, 9817, 16466, 25671, 2202, 9820, 9644, 3688, 3603, 1005, 2515, 961, 4713, 7436, 13436, 26690, 15573, 26113	JMJD1C, ZNF423, ARID1A, ADAMTS3, SMOC1, RAPSN, TBL2, CYP27A1, LARGE1, TRIM37, PLEC, MLXIPL, RAD51, SUFU, RNASEH2B, COL4A1, RAD51C, PTPN11, FGFR1, FBN1, BCL7B, CTNND1, BAZ1B, H19, MTHFR, RPGRIP1, CEP120, SETBP1, TCTN1	0.00669987	0.999	410043	Abnormal neural tube morphology
327	28	29418, 14000, 9863, 11586, 52391, 26002, 6511, 600, 9069, 7413, 17089, 25896, 939, 2024, 12744, 16466, 29557, 9412, 12665, 9080, 2202, 3688, 1005, 24212, 961, 9965, 12011, 16380	FNIP1, PRDM16, RAPSN, TBL2, MYMX, CASZ1, LARGE1, APOA1, PLEC, MTAP, SYNE1, ORAI1, BAG3, CLCN6, MLXIPL, SUFU, NEXN, PRKCZ, VCL, PLN, COL4A1, FGFR1, BCL7B, CISD2, BAZ1B, RERE, TPM2, TRIM32	0.00673987	0.999	3198	Myopathy
309	29	12313, 3431, 11110, 20456, 14000, 11586, 26002, 16700, 8966, 11597, 12744, 9817, 16466, 1390, 9412, 333, 9820, 2205, 3688, 11509, 4948, 1005, 961, 7160, 2707, 10898, 25583, 9965, 17209, 4932	JMJD1C, ERBB3, ARID1A, TRAF7, PRDM16, TBL2, CASZ1, ZFPM2, PIGL, TBX2, MLXIPL, RAD51, SUFU, CACNA1C, PRKCZ, AGT, RAD51C, CERT1, FGFR1, SYT1, HLA-DRB1, BCL7B, BAZ1B, MMP14, ACE, SKIV2L, ARMC4, RERE, STK36, HLA-B	0.00673987	0.999	11545	Abnormal connection of the cardiac segments
26	5	59, 1789, 1582, 6091, 1785	ABCC8, CDKN2C, CCND1, INSR, CDKN1B	0.00679986	0.999	6476	Abnormality of the pancreatic islet cells
95	12	3467, 6091, 2593, 11586, 1005, 2591, 6848, 12744, 961, 11621, 392, 7160	ESR1, INSR, CYP17A1, TBL2, BCL7B, CYP11B1, MAP3K1, MLXIPL, BAZ1B, HNF1A, AKT2, MMP14	0.00681986	0.999	138	Ovarian cyst
17	4	6278, 175, 19687, 11598	KCNK3, ACVRL1, EIF2AK4, TBX20	0.00683986	0.999	5317	Increased pulmonary vascular resistance
615	50	2593, 11362, 9476, 2514, 11586, 1789, 30664, 2605, 20580, 10671, 7207, 6341, 2214, 28625, 4944, 11730, 20859, 9069, 15983, 18856, 7413, 1785, 16700, 15492, 26821, 12679, 11609, 1582, 12744, 1081, 9817, 1390, 3467, 20862, 9820, 3688, 3603, 4886, 1005, 15888, 3604, 961, 7160, 7910, 7788, 14615, 23151, 6848, 4942, 15573	CYP17A1, STAT1, HTRA1, CTNNB1, TBL2, CDKN2C, CLPB, CYP27A1, CYP2R1, SDCCAG8, MPDU1, KISS1, COL7A1, NDUFAF6, HLA-DQB1, TERT, SLC39A13, PLEC, WNT3A, CREB3L1, MTAP, CDKN1B, ZFPM2, ANKH, CCDC141, VDR, TBXAS1, CCND1, MLXIPL, BNC1, RAD51, CACNA1C, ESR1, SLC39A8, RAD51C, FGFR1, FBN1, HFE, BCL7B, RTEL1, FBN2, BAZ1B, MMP14, NPM1, NFIX, PAPPA2, FERMT3, MAP3K1, HLA-DQA1, SETBP1	0.00683986	0.999	4348	Abnormality of bone mineral density
175	17	25671, 11730, 3431, 10414, 7910, 8966, 9644, 17073, 4317, 4396, 30664, 29605, 19124, 15888, 10416, 15573, 7217	RNASEH2B, TERT, ERBB3, RPS26, NPM1, PIGL, PTPN11, ARHGAP26, GLI1, GNB1, CLPB, SH2B3, FIP1L1, RTEL1, RPS27, SETBP1, MPL	0.00685986	0.999	1909	Leukemia
127	16	175, 1785, 12679, 3603, 19351, 11586, 1789, 1391, 4948, 1005, 12744, 11036, 15573, 961, 8616, 4713	ACVRL1, CDKN1B, VDR, FBN1, BICC1, TBL2, CDKN2C, CACNA1D, HLA-DRB1, BCL7B, MLXIPL, SLC5A1, SETBP1, BAZ1B, PAX2, H19	0.00687986	0.999	787	Nephrolithiasis
960	72	12313, 17085, 3431, 26031, 11110, 8490, 20318, 20456, 8620, 14000, 9863, 11586, 7994, 52391, 12782, 1033, 12306, 26002, 25928, 16421, 7728, 10414, 18856, 8966, 6717, 12744, 9369, 9817, 16466, 29136, 12712, 30212, 1390, 9412, 26270, 15992, 9820, 25230, 4861, 9644, 4263, 3688, 17380, 9314, 3603, 14347, 1005, 2989, 3604, 7227, 9016, 28295, 961, 15673, 4713, 6266, 29357, 6196, 18623, 9965, 17797, 120…	JMJD1C, EXOC6B, ERBB3, PIGV, ARID1A, ORC4, SMOC1, TRAF7, PAX6, PRDM16, RAPSN, TBL2, NRCAM, MYMX, WNT3, BDNF, TRIP12, CASZ1, WDR73, SOX6, NEDD4L, RPS26, CREB3L1, PIGL, LTBP4, MLXIPL, PRIM1, RAD51, SUFU, KDM4B, VPS33B, TANC2, CACNA1C, PRKCZ, PIEZO2, ZNF341, RAD51C, AHDC1, HELLS, PTPN11, GHR, FGFR1, ANAPC7, PPP3CA, FBN1, BCAS3, BCL7B, DOCK3, FBN2, MRAS, PKHD1, CCDC32, BAZ1B, PHIP, H19, KCNJ5, ASXL3,…	0.00689986	0.999	9122	Aplasia/hypoplasia affecting bones of the axial skeleton
1137	85	12313, 17085, 3431, 26031, 30207, 219, 8490, 20318, 20456, 8620, 14000, 9863, 11586, 7994, 12782, 52391, 1033, 12306, 26002, 25928, 7207, 13764, 16421, 13488, 7728, 11768, 11730, 2460, 10414, 6091, 18856, 15492, 8966, 6717, 12744, 9369, 9817, 16466, 29136, 12712, 30212, 1390, 9412, 26270, 15992, 9820, 25230, 4861, 9644, 4263, 3688, 17380, 9314, 3603, 14347, 1005, 2989, 15888, 3604, 7227, 9016, 28…	JMJD1C, EXOC6B, ERBB3, PIGV, ARHGAP29, ADAMTS3, ORC4, SMOC1, TRAF7, PAX6, PRDM16, RAPSN, TBL2, NRCAM, WNT3, MYMX, BDNF, TRIP12, CASZ1, WDR73, MPDU1, RELT, SOX6, VPS4A, NEDD4L, TGFB2, TERT, CSNK2B, RPS26, INSR, CREB3L1, ANKH, PIGL, LTBP4, MLXIPL, PRIM1, RAD51, SUFU, KDM4B, VPS33B, TANC2, CACNA1C, PRKCZ, PIEZO2, ZNF341, RAD51C, AHDC1, HELLS, PTPN11, GHR, FGFR1, ANAPC7, PPP3CA, FBN1, BCAS3, BCL7B, D…	0.00693986	0.999	30791	Abnormal jaw morphology
13	3	1785, 1582, 1789	CDKN1B, CCND1, CDKN2C	0.00695986	0.999	30405	Pancreatic endocrine tumor
39	6	16466, 11730, 1789, 20456, 21708, 1785	SUFU, TERT, CDKN2C, TRAF7, CCM2, CDKN1B	0.00701986	0.999	2858	Meningioma
16	4	16466, 2514, 20456, 11730	SUFU, CTNNB1, TRAF7, TERT	0.00723986	0.9991	30588	Abnormal visual field test
234	21	28625, 17085, 11730, 7910, 15983, 18856, 1785, 7808, 26821, 12679, 3688, 7788, 9863, 2514, 1789, 2605, 1582, 20580, 15888, 6341, 7160	NDUFAF6, EXOC6B, TERT, NPM1, WNT3A, CREB3L1, CDKN1B, NGF, CCDC141, VDR, FGFR1, NFIX, RAPSN, CTNNB1, CDKN2C, CYP27A1, CCND1, CYP2R1, RTEL1, KISS1, MMP14	0.00725985	0.9991	2659	Increased susceptibility to fractures
18	5	16466, 9412, 26002, 14000, 9965	SUFU, PRKCZ, CASZ1, PRDM16, RERE	0.00729985	0.9991	892	Bifid ribs
336	28	28216, 7961, 2514, 8805, 1789, 30664, 7207, 392, 28625, 2689, 6091, 1785, 9386, 1390, 2571, 15714, 4263, 4886, 18791, 11621, 15673, 4713, 10922, 987, 12730, 18623, 286, 59	COX14, NR0B2, CTNNB1, PDGFRL, CDKN2C, CLPB, MPDU1, AKT2, NDUFAF6, DBH, INSR, CDKN1B, PRKAG2, CACNA1C, CYB561, LRPPRC, GHR, HFE, ZFP57, HNF1A, PHIP, H19, SLC16A1, BCKDHB, WARS2, COG8, ADRB2, ABCC8	0.00735985	0.9991	11015	Abnormal blood glucose concentration
26	5	16466, 2514, 11730, 20456, 6546	SUFU, CTNNB1, TERT, TRAF7, COG2	0.00737985	0.9992	12504	Abnormal size of pituitary gland
310	30	3431, 11110, 11362, 2514, 8805, 1789, 4944, 11730, 10414, 175, 1785, 1582, 10725, 9817, 16466, 19191, 26270, 9655, 9820, 4886, 9016, 6116, 11621, 4713, 10898, 6935, 10416, 4942, 59, 15573	ERBB3, ARID1A, STAT1, CTNNB1, PDGFRL, CDKN2C, HLA-DQB1, TERT, RPS26, ACVRL1, CDKN1B, CCND1, SEMA3C, RAD51, SUFU, DOCK8, PIEZO2, PTPN3, RAD51C, HFE, PKHD1, IRF1, HNF1A, H19, SKIV2L, MCC, RPS27, HLA-DQA1, ABCC8, SETBP1	0.00739985	0.9992	7378	Neoplasm of the gastrointestinal tract
1057	81	16762, 26031, 11110, 8490, 20456, 8620, 17416, 14000, 9863, 2514, 11586, 13664, 30664, 2605, 26002, 25928, 30739, 6511, 7207, 7217, 8740, 7523, 8616, 13488, 10560, 2077, 28625, 4944, 11730, 17158, 2460, 575, 8966, 17089, 10555, 1582, 16235, 12744, 16466, 6481, 29136, 25671, 9412, 26270, 15917, 20862, 2202, 2205, 25230, 16361, 29106, 3688, 103, 29427, 3603, 11992, 11509, 14347, 1005, 15888, 28295,…	ZNF423, PIGV, ARID1A, ORC4, TRAF7, PAX6, ADGRV1, PRDM16, RAPSN, CTNNB1, TBL2, MACF1, CLPB, CYP27A1, CASZ1, WDR73, TMX2, LARGE1, MPDU1, MPL, CHMP1A, TRIM37, PAX2, VPS4A, ATXN7, CLN6, NDUFAF6, HLA-DQB1, TERT, PLD3, CSNK2B, AP4S1, PIGL, SYNE1, ATXN2, CCND1, DNAJC5, MLXIPL, SUFU, LAMA1, KDM4B, RNASEH2B, PRKCZ, PIEZO2, PLCB1, SLC39A8, COL4A1, CERT1, AHDC1, WHRN, DDHD2, FGFR1, CNNM2, SH3TC2, FBN1, TOP3…	0.00739985	0.9992	11282	Abnormality of hindbrain morphology
1057	81	16762, 26031, 11110, 8490, 20456, 8620, 17416, 14000, 9863, 2514, 11586, 13664, 30664, 2605, 26002, 25928, 30739, 6511, 7207, 7217, 8740, 7523, 8616, 13488, 10560, 2077, 28625, 4944, 11730, 17158, 2460, 575, 8966, 17089, 10555, 1582, 16235, 12744, 16466, 6481, 29136, 25671, 9412, 26270, 15917, 20862, 2202, 2205, 25230, 16361, 29106, 3688, 103, 29427, 3603, 11992, 11509, 14347, 1005, 15888, 28295,…	ZNF423, PIGV, ARID1A, ORC4, TRAF7, PAX6, ADGRV1, PRDM16, RAPSN, CTNNB1, TBL2, MACF1, CLPB, CYP27A1, CASZ1, WDR73, TMX2, LARGE1, MPDU1, MPL, CHMP1A, TRIM37, PAX2, VPS4A, ATXN7, CLN6, NDUFAF6, HLA-DQB1, TERT, PLD3, CSNK2B, AP4S1, PIGL, SYNE1, ATXN2, CCND1, DNAJC5, MLXIPL, SUFU, LAMA1, KDM4B, RNASEH2B, PRKCZ, PIEZO2, PLCB1, SLC39A8, COL4A1, CERT1, AHDC1, WHRN, DDHD2, FGFR1, CNNM2, SH3TC2, FBN1, TOP3…	0.00739985	0.9992	11283	Abnormal metencephalon morphology
206	20	17085, 25671, 6266, 29357, 16700, 8490, 9820, 4787, 11465, 12679, 3688, 7788, 21684, 3603, 3604, 9369, 9817, 16421, 15573, 7523	EXOC6B, RNASEH2B, KCNJ5, ASXL3, ZFPM2, ORC4, RAD51C, H4C3, SUPT16H, VDR, FGFR1, NFIX, ZNF462, FBN1, FBN2, PRIM1, RAD51, SOX6, SETBP1, TRIM37	0.00745985	0.9992	268	Dolichocephaly
310	29	26031, 14000, 2514, 11586, 7994, 26002, 8740, 1615, 8966, 17089, 10013, 12744, 6481, 1390, 9412, 26270, 20862, 6897, 2202, 2205, 11509, 1005, 961, 15673, 9965, 12527, 7788, 20444, 13436	PIGV, PRDM16, CTNNB1, TBL2, NRCAM, CASZ1, CHMP1A, CCT2, PIGL, SYNE1, GRK1, MLXIPL, LAMA1, CACNA1C, PRKCZ, PIEZO2, SLC39A8, MARK3, COL4A1, CERT1, SYT1, BCL7B, BAZ1B, PHIP, RERE, UGP2, NFIX, MBD5, RPGRIP1	0.00753985	0.9992	540	Hypermetropia
5	2	1785, 1789	CDKN1B, CDKN2C	0.00763985	0.9992	11759	Pituitary gonadotropic cell adenoma
5	2	1785, 1789	CDKN1B, CDKN2C	0.00763985	0.9992	11761	Pituitary null cell adenoma
5	2	1785, 1789	CDKN1B, CDKN2C	0.00763985	0.9992	11762	Pituitary thyrotropic cell adenoma
5	2	1785, 1789	CDKN1B, CDKN2C	0.00763985	0.9992	12197	Insulinoma
5	2	1785, 1789	CDKN1B, CDKN2C	0.00763985	0.9992	40306	Decreased male libido
5	2	1785, 1789	CDKN1B, CDKN2C	0.00763985	0.9992	100522	Thymoma
5	2	1785, 1789	CDKN1B, CDKN2C	0.00763985	0.9992	500166	Abnormal circulating gastrin concentration
5	2	1785, 1789	CDKN1B, CDKN2C	0.00763985	0.9992	500167	Hypergastrinemia
441	37	12313, 3498, 11362, 2514, 12782, 8805, 12827, 19124, 7207, 7217, 11730, 10414, 2548, 11892, 25896, 11609, 1984, 9369, 9817, 12712, 25671, 23147, 9820, 9644, 4948, 29605, 15888, 9016, 7876, 16257, 7910, 12730, 4685, 12858, 4932, 10416, 28072	JMJD1C, MECOM, STAT1, CTNNB1, WNT3, PDGFRL, XPR1, FIP1L1, MPDU1, MPL, TERT, RPS26, CUBN, TNF, ORAI1, TBXAS1, CISH, PRIM1, RAD51, VPS33B, RNASEH2B, UNC13D, RAD51C, PTPN11, HLA-DRB1, SH2B3, RTEL1, PKHD1, NOS3, TUBB1, NPM1, WARS2, GUCY1A1, ZAP70, HLA-B, RPS27, LYRM7	0.00765985	0.9992	1873	Thrombocytopenia
385	36	3377, 3431, 2514, 11586, 8805, 1789, 30664, 19124, 26661, 7217, 8616, 3416, 600, 29040, 1785, 13394, 1582, 12744, 10725, 3467, 9655, 18143, 9314, 4886, 4948, 29605, 1005, 9016, 961, 4713, 25361, 7910, 4932, 28958, 23166, 17175	EPB41, ERBB3, CTNNB1, TBL2, PDGFRL, CDKN2C, CLPB, FIP1L1, RNF168, MPL, PAX2, EPOR, APOA1, SZT2, CDKN1B, NPHS2, CCND1, MLXIPL, SEMA3C, ESR1, PTPN3, DAAM2, PPP3CA, HFE, HLA-DRB1, SH2B3, BCL7B, PKHD1, BAZ1B, H19, ARHGAP24, NPM1, HLA-B, NUP93, PNPT1, PLCE1	0.00777984	0.9992	2027	Abdominal pain
156	17	12313, 9412, 10414, 11110, 8490, 9965, 9820, 3688, 14000, 7788, 17264, 12782, 2515, 26002, 9817, 16466, 15573	JMJD1C, PRKCZ, RPS26, ARID1A, ORC4, RERE, RAD51C, FGFR1, PRDM16, NFIX, POLR1A, WNT3, CTNND1, CASZ1, RAD51, SUFU, SETBP1	0.00781984	0.9992	415	Abnormality of the choanae
156	17	11730, 6266, 6091, 1785, 16700, 2592, 20456, 7961, 2514, 286, 1789, 1391, 2026, 2591, 6848, 16466, 15673	TERT, KCNJ5, INSR, CDKN1B, ZFPM2, CYP11B2, TRAF7, NR0B2, CTNNB1, ADRB2, CDKN2C, CACNA1D, CLCNKA, CYP11B1, MAP3K1, SUFU, PHIP	0.00793984	0.9992	11733	Abnormality of adrenal physiology
4	2	23166, 20862	PNPT1, SLC39A8	0.00799984	0.9992	6558	Decreased mitochondrial complex III activity in liver tissue
91	13	600, 11768, 6266, 6993, 4263, 3603, 21666, 2605, 4948, 29605, 610, 7217, 3416	APOA1, TGFB2, KCNJ5, MEF2A, GHR, FBN1, MUCL3, CYP27A1, HLA-DRB1, SH2B3, APOC3, MPL, EPOR	0.00801984	0.9992	2621	Atherosclerosis
364	33	12313, 219, 8490, 8620, 14000, 19351, 11586, 26002, 8616, 11730, 9069, 6954, 8632, 8966, 12744, 9817, 9412, 26270, 15917, 9820, 5102, 9314, 1005, 15888, 961, 4713, 7910, 9965, 4317, 13436, 15573, 24054, 26113	JMJD1C, ADAMTS3, ORC4, PAX6, PRDM16, BICC1, TBL2, CASZ1, PAX2, TERT, PLEC, MCPH1, PBX1, PIGL, MLXIPL, RAD51, PRKCZ, PIEZO2, PLCB1, RAD51C, HOXA13, PPP3CA, BCL7B, RTEL1, BAZ1B, H19, NPM1, RERE, GLI1, RPGRIP1, SETBP1, KNL1, TCTN1	0.00805984	0.9992	69	Abnormality of the ureter
474	38	12313, 3431, 11110, 219, 8490, 20456, 14000, 11586, 26002, 28625, 10414, 6091, 8966, 17089, 393, 12744, 12712, 1390, 9412, 26270, 15917, 9644, 3688, 5102, 3603, 1005, 3604, 28295, 961, 16067, 7160, 10898, 9965, 7788, 17264, 4317, 1391, 10416	JMJD1C, ERBB3, ARID1A, ADAMTS3, ORC4, TRAF7, PRDM16, TBL2, CASZ1, NDUFAF6, RPS26, INSR, PIGL, SYNE1, AKT3, MLXIPL, VPS33B, CACNA1C, PRKCZ, PIEZO2, PLCB1, PTPN11, FGFR1, HOXA13, FBN1, BCL7B, FBN2, CCDC32, BAZ1B, MYOCD, MMP14, SKIV2L, RERE, NFIX, POLR1A, GLI1, CACNA1D, RPS27	0.00807984	0.9992	10438	Abnormal ventricular septum morphology
109	12	11730, 11110, 7910, 3688, 5102, 4317, 11586, 1005, 15888, 12744, 961, 2214	TERT, ARID1A, NPM1, FGFR1, HOXA13, GLI1, TBL2, BCL7B, RTEL1, MLXIPL, BAZ1B, COL7A1	0.00813984	0.9992	10624	Aplastic/hypoplastic toenail
235	26	30212, 11768, 25671, 9412, 6196, 9965, 11362, 2202, 9644, 12011, 14000, 25835, 3603, 19351, 11586, 14347, 4932, 2989, 1005, 12306, 26002, 12744, 3604, 28295, 29136, 961	TANC2, TGFB2, RNASEH2B, PRKCZ, JARID2, RERE, STAT1, COL4A1, PTPN11, TPM2, PRDM16, THSD4, FBN1, BICC1, TBL2, BCAS3, HLA-B, DOCK3, BCL7B, TRIP12, CASZ1, MLXIPL, FBN2, CCDC32, KDM4B, BAZ1B	0.00815984	0.9992	2617	Vascular dilatation
97	13	28625, 6266, 6091, 1785, 11586, 1789, 4886, 2026, 4948, 1005, 12744, 961, 4713	NDUFAF6, KCNJ5, INSR, CDKN1B, TBL2, CDKN2C, HFE, CLCNKA, HLA-DRB1, BCL7B, MLXIPL, BAZ1B, H19	0.00821984	0.9993	2150	Hypercalciuria
81	11	9386, 1390, 11598, 6266, 8490, 16643, 9644, 17089, 1402, 1391, 7160	PRKAG2, CACNA1C, TBX20, KCNJ5, ORC4, SLMAP, PTPN11, SYNE1, CACNB2, CACNA1D, MMP14	0.00825983	0.9993	1678	Atrioventricular block
762	62	12313, 28216, 11257, 16762, 3431, 11110, 26784, 7323, 20456, 8620, 14000, 9863, 1033, 12306, 26002, 25928, 7523, 6341, 2135, 28625, 29040, 10414, 9069, 2689, 8966, 26821, 17089, 393, 9817, 16466, 29136, 30212, 25671, 9412, 26270, 6897, 9820, 2205, 9644, 3688, 9314, 3603, 11992, 14347, 4948, 2989, 7227, 28295, 21642, 6196, 9965, 17797, 4787, 12011, 21684, 4932, 10416, 59, 26690, 15573, 26113, 16935	JMJD1C, COX14, SPR, ZNF423, ERBB3, ARID1A, C12orf65, SEPTIN9, TRAF7, PAX6, PRDM16, RAPSN, BDNF, TRIP12, CASZ1, WDR73, TRIM37, KISS1, SBF2, NDUFAF6, SZT2, RPS26, PLEC, DBH, PIGL, CCDC141, SYNE1, AKT3, RAD51, SUFU, KDM4B, TANC2, RNASEH2B, PRKCZ, PIEZO2, MARK3, RAD51C, CERT1, PTPN11, FGFR1, PPP3CA, FBN1, TOP3A, BCAS3, HLA-DRB1, DOCK3, MRAS, CCDC32, VARS2, JARID2, RERE, MAP3K20, H4C3, TPM2, ZNF462, H…	0.00833983	0.9994	508	Ptosis
23	5	2592, 1789, 4713, 2591, 1785	CYP11B2, CDKN2C, H19, CYP11B1, CDKN1B	0.00835983	0.9994	100641	Neoplasm of the adrenal cortex
4	3	2591, 2592, 1391	CYP11B1, CYP11B2, CACNA1D	0.00843983	0.9994	11410	Caesarian section
1997	144	3431, 26784, 219, 20456, 6546, 14000, 7994, 1033, 10671, 13921, 7523, 4718, 2460, 11465, 17089, 2024, 4785, 10725, 16466, 6481, 30212, 1390, 9412, 26270, 25230, 103, 7160, 9171, 10898, 17019, 987, 18623, 9965, 19347, 1391, 7330, 20153, 2079, 16762, 26031, 20318, 8620, 11586, 30664, 30739, 6511, 16421, 15946, 7728, 28625, 11730, 29040, 6954, 9549, 393, 7027, 12744, 17090, 2340, 20862, 234, 2202, 2…	ERBB3, C12orf65, ADAMTS3, TRAF7, COG2, PRDM16, NRCAM, BDNF, SDCCAG8, ABHD16A, TRIM37, H1-4, CSNK2B, SUPT16H, SYNE1, CLCN6, H4C11, SEMA3C, SUFU, LAMA1, TANC2, CACNA1C, PRKCZ, PIEZO2, AHDC1, CNNM2, MMP14, PODXL, SKIV2L, PRICKLE1, BCKDHB, COG8, RERE, CUX2, CACNA1D, MSI1, CHD8, CLN8, ZNF423, PIGV, SMOC1, PAX6, TBL2, CLPB, TMX2, LARGE1, SOX6, RP1L1, NEDD4L, NDUFAF6, TERT, SZT2, MCPH1, PSMC3, AKT3, MER…	0.00853983	0.9994	1249	Intellectual disability
28	5	393, 16466, 11730, 9069, 20456	AKT3, SUFU, TERT, PLEC, TRAF7	0.00855983	0.9994	12246	Oculomotor nerve palsy
2	2	11509, 2077	SYT1, CLN6	0.00857983	0.9994	11194	EEG with series of focal spikes
29	5	2571, 600, 19351, 2202, 2026	CYB561, APOA1, BICC1, COL4A1, CLCNKA	0.00859983	0.9994	12213	Decreased glomerular filtration rate
128	13	11730, 3431, 10414, 7910, 8966, 4317, 4396, 30664, 29605, 19124, 15888, 10416, 7217	TERT, ERBB3, RPS26, NPM1, PIGL, GLI1, GNB1, CLPB, SH2B3, FIP1L1, RTEL1, RPS27, MPL	0.00865983	0.9994	2488	Acute leukemia
49	7	2592, 16466, 11730, 1789, 20456, 2591, 1785	CYP11B2, SUFU, TERT, CDKN2C, TRAF7, CYP11B1, CDKN1B	0.00869983	0.9994	11731	Abnormality of circulating cortisol level
113	12	4718, 575, 175, 12730, 2202, 8620, 3688, 7788, 3603, 2024, 555, 6481	H1-4, AP4S1, ACVRL1, WARS2, COL4A1, PAX6, FGFR1, NFIX, FBN1, CLCN6, AP1G1, LAMA1	0.00871983	0.9994	646	Amblyopia
10	3	16235, 2077, 2079	DNAJC5, CLN6, CLN8	0.00873983	0.9994	3204	Intracellular accumulation of autofluorescent lipopigment storage material
4	2	19687, 1582	EIF2AK4, CCND1	0.00877982	0.9994	5954	Pulmonary capillary hemangiomatosis
133	14	12313, 16762, 3431, 26031, 9820, 8966, 1033, 10725, 9817, 16466, 26690, 15573, 16380, 26113	JMJD1C, ZNF423, ERBB3, PIGV, RAD51C, PIGL, BDNF, SEMA3C, RAD51, SUFU, CEP120, SETBP1, TRIM32, TCTN1	0.00877982	0.9994	2251	Aganglionic megacolon
133	14	12313, 16762, 3431, 26031, 9820, 8966, 1033, 10725, 9817, 16466, 26690, 15573, 16380, 26113	JMJD1C, ZNF423, ERBB3, PIGV, RAD51C, PIGL, BDNF, SEMA3C, RAD51, SUFU, CEP120, SETBP1, TRIM32, TCTN1	0.00877982	0.9994	4362	Abnormality of enteric ganglion morphology
150	16	12313, 9412, 10414, 11110, 8490, 9965, 9820, 3688, 14000, 7788, 17264, 12782, 2515, 26002, 9817, 16466	JMJD1C, PRKCZ, RPS26, ARID1A, ORC4, RERE, RAD51C, FGFR1, PRDM16, NFIX, POLR1A, WNT3, CTNND1, CASZ1, RAD51, SUFU	0.00883982	0.9995	453	Choanal atresia
4	2	3416, 29605	EPOR, SH2B3	0.00887982	0.9995	2641	Peripheral thrombosis
4	2	7436, 3688	MTHFR, FGFR1	0.00891982	0.9995	5466	Hypoplasia of the frontal bone
949	70	12313, 28216, 26784, 20318, 20456, 8620, 14000, 2514, 7994, 12782, 2605, 12306, 26002, 25928, 6511, 7207, 7523, 15946, 2135, 8616, 10560, 7728, 28625, 11730, 8022, 29040, 3760, 15492, 19691, 1615, 14418, 393, 7027, 1582, 17090, 16466, 29136, 30212, 1390, 9412, 26270, 2202, 29106, 3688, 9314, 29427, 14347, 4948, 2989, 15888, 24212, 28295, 20499, 7160, 7910, 6196, 987, 12730, 9965, 12527, 7788, 493…	JMJD1C, COX14, C12orf65, SMOC1, TRAF7, PAX6, PRDM16, CTNNB1, NRCAM, WNT3, CYP27A1, TRIP12, CASZ1, WDR73, LARGE1, MPDU1, TRIM37, RP1L1, SBF2, PAX2, ATXN7, NEDD4L, NDUFAF6, TERT, NT5C2, SZT2, FLRT1, ANKH, MECR, CCT2, ELOVL1, AKT3, MERTK, CCND1, ARHGEF18, SUFU, KDM4B, TANC2, CACNA1C, PRKCZ, PIEZO2, COL4A1, DDHD2, FGFR1, PPP3CA, SH3TC2, BCAS3, HLA-DRB1, DOCK3, RTEL1, CISD2, CCDC32, L2HGDH, MMP14, NPM…	0.00891982	0.9995	587	Abnormality of the optic nerve
1567	110	3377, 3431, 26784, 219, 11362, 20456, 1033, 19124, 26661, 4944, 2689, 15492, 2024, 16466, 1390, 18143, 4886, 11621, 7160, 25361, 987, 18623, 1391, 10416, 4942, 16762, 8620, 19687, 11586, 1789, 30664, 13780, 7217, 15946, 11598, 28625, 11730, 175, 11892, 7027, 12744, 17090, 12712, 485, 23147, 234, 4263, 3688, 15888, 7876, 15673, 4713, 6266, 12730, 2323, 14615, 28072, 2593, 7961, 9863, 16709, 8616, …	EPB41, ERBB3, C12orf65, ADAMTS3, STAT1, TRAF7, BDNF, FIP1L1, RNF168, HLA-DQB1, DBH, ANKH, CLCN6, SUFU, CACNA1C, DAAM2, HFE, HNF1A, MMP14, ARHGAP24, BCKDHB, COG8, CACNA1D, RPS27, HLA-DQA1, ZNF423, PAX6, EIF2AK4, TBL2, CDKN2C, CLPB, GFM1, MPL, RP1L1, TBX20, NDUFAF6, TERT, ACVRL1, TNF, MERTK, MLXIPL, ARHGEF18, VPS33B, ANGPT2, UNC13D, ADCY3, GHR, FGFR1, RTEL1, NOS3, PHIP, H19, KCNJ5, WARS2, CPS1, PAP…	0.00891982	0.9995	12337	Abnormal homeostasis
180	18	28625, 28216, 600, 6266, 6091, 1785, 2592, 19351, 11586, 1789, 4886, 2026, 4948, 1005, 2591, 12744, 961, 4713	NDUFAF6, COX14, APOA1, KCNJ5, INSR, CDKN1B, CYP11B2, BICC1, TBL2, CDKN2C, HFE, CLCNKA, HLA-DRB1, BCL7B, CYP11B1, MLXIPL, BAZ1B, H19	0.00893982	0.9995	12591	Abnormal urinary electrolyte concentration
4	2	3688, 5102	FGFR1, HOXA13	0.00909982	0.9995	8080	Hallux varus
115	13	3498, 26270, 20318, 9644, 3688, 5102, 4317, 11586, 1005, 12744, 7227, 961, 15573	MECOM, PIEZO2, SMOC1, PTPN11, FGFR1, HOXA13, GLI1, TBL2, BCL7B, MLXIPL, MRAS, BAZ1B, SETBP1	0.00911982	0.9995	100238	Synostosis involving bones of the upper limbs
134	14	12313, 16762, 3431, 26031, 9820, 8966, 1033, 10725, 9817, 16466, 26690, 15573, 16380, 26113	JMJD1C, ZNF423, ERBB3, PIGV, RAD51C, PIGL, BDNF, SEMA3C, RAD51, SUFU, CEP120, SETBP1, TRIM32, TCTN1	0.00917982	0.9995	12331	Abnormal autonomic nervous system morphology
134	14	12313, 16762, 3431, 26031, 9820, 8966, 1033, 10725, 9817, 16466, 26690, 15573, 16380, 26113	JMJD1C, ZNF423, ERBB3, PIGV, RAD51C, PIGL, BDNF, SEMA3C, RAD51, SUFU, CEP120, SETBP1, TRIM32, TCTN1	0.00917982	0.9995	25028	Abnormality of enteric nervous system morphology
58	8	2202, 17797, 3431, 26270, 12011, 9863, 6511, 3604	COL4A1, MAP3K20, ERBB3, PIEZO2, TPM2, RAPSN, LARGE1, FBN2	0.00927981	0.9995	1460	Aplasia/Hypoplasia involving the skeletal musculature
11	3	16466, 20456, 11730	SUFU, TRAF7, TERT	0.00935981	0.9997	7715	Weak extraocular muscles
11	3	16466, 20456, 11730	SUFU, TRAF7, TERT	0.00935981	0.9997	11752	Neoplasm of the posterior pituitary
11	3	16466, 20456, 11730	SUFU, TRAF7, TERT	0.00935981	0.9997	12691	Focal T2 hypointense thalamic lesion
11	3	16466, 20456, 11730	SUFU, TRAF7, TERT	0.00935981	0.9997	30591	Abnormal kinetic perimetry test
11	3	16466, 20456, 11730	SUFU, TRAF7, TERT	0.00935981	0.9997	100009	Intracranial meningioma
11	3	16466, 20456, 11730	SUFU, TRAF7, TERT	0.00935981	0.9997	100010	Spinal meningioma
16	3	1785, 175, 1789	CDKN1B, ACVRL1, CDKN2C	0.00941981	0.9997	2248	Hematemesis
36	6	219, 4317, 20859, 30207, 2515, 3688	ADAMTS3, GLI1, SLC39A13, ARHGAP29, CTNND1, FGFR1	0.00945981	0.9997	11065	Conical incisor
30	5	2571, 600, 19351, 2202, 2026	CYB561, APOA1, BICC1, COL4A1, CLCNKA	0.00953981	0.9997	12212	Abnormal glomerular filtration rate
38	7	393, 16466, 2514, 11730, 16361, 20456, 17416	AKT3, SUFU, CTNNB1, TERT, WHRN, TRAF7, ADGRV1	0.00965981	0.9998	12377	Hemianopia
306	25	28216, 29418, 11586, 11598, 28625, 6091, 17089, 939, 1582, 12744, 9817, 16466, 9386, 1390, 25671, 9820, 15714, 9644, 1005, 961, 4713, 29536, 4932, 28072, 16935	COX14, FNIP1, TBL2, TBX20, NDUFAF6, INSR, SYNE1, BAG3, CCND1, MLXIPL, RAD51, SUFU, PRKAG2, CACNA1C, RNASEH2B, RAD51C, LRPPRC, PTPN11, BCL7B, BAZ1B, H19, MAPKBP1, HLA-B, LYRM7, ATG7	0.00965981	0.9998	1639	Hypertrophic cardiomyopathy
58	7	16466, 2514, 11730, 3431, 20456, 7436, 3688	SUFU, CTNNB1, TERT, ERBB3, TRAF7, MTHFR, FGFR1	0.00969981	0.9998	11751	Abnormality of the posterior pituitary
34	5	11730, 7910, 20580, 12679, 15888	TERT, NPM1, CYP2R1, VDR, RTEL1	0.00971981	0.9998	100671	Abnormal trabecular bone morphology
369	30	8620, 14000, 2514, 11586, 1033, 26002, 25928, 13488, 2135, 10414, 9549, 12744, 9817, 25671, 9412, 26270, 2202, 9820, 1144, 3688, 3603, 1005, 961, 4713, 9965, 10416, 13436, 23166, 16380, 26113	PAX6, PRDM16, CTNNB1, TBL2, BDNF, CASZ1, WDR73, VPS4A, SBF2, RPS26, PSMC3, MLXIPL, RAD51, RNASEH2B, PRKCZ, PIEZO2, COL4A1, RAD51C, BTRC, FGFR1, FBN1, BCL7B, BAZ1B, H19, RERE, RPS27, RPGRIP1, PNPT1, TRIM32, TCTN1	0.00973981	0.9998	7700	Ocular anterior segment dysgenesis
13	3	15888, 11730, 7910	RTEL1, TERT, NPM1	0.0097998	0.9998	2165	Pterygium of nails
196	22	30212, 11768, 25671, 9412, 6196, 9965, 12011, 14000, 25835, 3603, 19351, 11586, 14347, 2989, 1005, 12306, 26002, 12744, 3604, 28295, 29136, 961	TANC2, TGFB2, RNASEH2B, PRKCZ, JARID2, RERE, TPM2, PRDM16, THSD4, FBN1, BICC1, TBL2, BCAS3, DOCK3, BCL7B, TRIP12, CASZ1, MLXIPL, FBN2, CCDC32, KDM4B, BAZ1B	0.0099198	0.9998	4942	Aortic aneurysm
4	2	2593, 2592	CYP17A1, CYP11B2	0.0099598	0.9998	12112	Abnormal circulating corticosterone level
310	26	28216, 7961, 2514, 8805, 1789, 30664, 7207, 392, 28625, 2689, 6091, 1785, 9386, 1390, 2571, 15714, 4263, 11621, 15673, 4713, 10922, 987, 12730, 18623, 286, 59	COX14, NR0B2, CTNNB1, PDGFRL, CDKN2C, CLPB, MPDU1, AKT2, NDUFAF6, DBH, INSR, CDKN1B, PRKAG2, CACNA1C, CYB561, LRPPRC, GHR, HNF1A, PHIP, H19, SLC16A1, BCKDHB, WARS2, COG8, ADRB2, ABCC8	0.0099798	0.9998	1943	Hypoglycemia
441	38	16762, 19351, 11586, 30664, 25928, 10671, 8616, 2214, 28625, 600, 8632, 13394, 1615, 11892, 1984, 1582, 12744, 9817, 2571, 2202, 9820, 18143, 5102, 4886, 4948, 1005, 9016, 11036, 961, 16067, 25361, 29536, 4932, 2026, 28958, 26690, 17175, 16380	ZNF423, BICC1, TBL2, CLPB, WDR73, SDCCAG8, PAX2, COL7A1, NDUFAF6, APOA1, PBX1, NPHS2, CCT2, TNF, CISH, CCND1, MLXIPL, RAD51, CYB561, COL4A1, RAD51C, DAAM2, HOXA13, HFE, HLA-DRB1, BCL7B, PKHD1, SLC5A1, BAZ1B, MYOCD, ARHGAP24, MAPKBP1, HLA-B, CLCNKA, NUP93, CEP120, PLCE1, TRIM32	0.0100198	0.9998	83	Renal insufficiency
41	8	9965, 9412, 11586, 961, 1005, 26002, 12744, 14000	RERE, PRKCZ, TBL2, BAZ1B, BCL7B, CASZ1, MLXIPL, PRDM16	0.0100598	0.9998	5113	Aortic arch aneurysm
34	7	11586, 961, 8966, 1005, 10898, 3688, 12744	TBL2, BAZ1B, PIGL, BCL7B, SKIV2L, FGFR1, MLXIPL	0.0100798	0.9998	4969	Peripheral pulmonary artery stenosis
1761	128	26784, 20456, 17416, 14000, 7994, 52391, 1033, 7523, 4718, 2460, 2689, 17089, 10555, 2024, 4785, 16466, 6481, 30212, 1390, 9412, 26270, 25230, 11621, 987, 18623, 9965, 19347, 13542, 16762, 26031, 8620, 11586, 30664, 30739, 6511, 13780, 10560, 7728, 28625, 29040, 8632, 12679, 393, 12744, 12712, 2340, 20862, 23147, 2202, 2205, 3688, 14347, 19309, 15673, 4713, 17327, 4921, 12730, 2323, 11405, 17797,…	C12orf65, TRAF7, ADGRV1, PRDM16, NRCAM, MYMX, BDNF, TRIM37, H1-4, CSNK2B, DBH, SYNE1, ATXN2, CLCN6, H4C11, SUFU, LAMA1, TANC2, CACNA1C, PRKCZ, PIEZO2, AHDC1, HNF1A, BCKDHB, COG8, RERE, CUX2, ATP10A, ZNF423, PIGV, PAX6, TBL2, CLPB, TMX2, LARGE1, GFM1, ATXN7, NEDD4L, NDUFAF6, SZT2, PBX1, VDR, AKT3, MLXIPL, VPS33B, CRADD, SLC39A8, UNC13D, COL4A1, CERT1, FGFR1, BCAS3, KANK1, PHIP, H19, WAC, HIVEP2, W…	0.0101198	0.9998	1252	Hypotonia
180	18	2689, 3467, 6091, 1785, 10922, 234, 7961, 14615, 7027, 286, 18791, 17090, 59, 7207, 11621, 15946, 15673, 392	DBH, ESR1, INSR, CDKN1B, SLC16A1, ADCY3, NR0B2, PAPPA2, MERTK, ADRB2, ZFP57, ARHGEF18, ABCC8, MPDU1, HNF1A, RP1L1, PHIP, AKT2	0.0101398	0.9998	40214	Abnormal insulin level
180	18	2689, 3467, 6091, 1785, 10922, 234, 7961, 14615, 7027, 286, 18791, 17090, 59, 7207, 11621, 15946, 15673, 392	DBH, ESR1, INSR, CDKN1B, SLC16A1, ADCY3, NR0B2, PAPPA2, MERTK, ADRB2, ZFP57, ARHGEF18, ABCC8, MPDU1, HNF1A, RP1L1, PHIP, AKT2	0.0101398	0.9998	40215	Abnormal circulating insulin level
117	14	12313, 16762, 9412, 20318, 9965, 3688, 14000, 4317, 26002, 13436, 16466, 26690, 16380, 26113	JMJD1C, ZNF423, PRKCZ, SMOC1, RERE, FGFR1, PRDM16, GLI1, CASZ1, RPGRIP1, SUFU, CEP120, TRIM32, TCTN1	0.0102198	0.9998	1829	Foot polydactyly
153	16	28625, 25361, 29536, 13394, 9820, 18143, 19351, 4886, 2026, 28958, 25928, 10671, 9016, 17175, 8616, 2214	NDUFAF6, ARHGAP24, MAPKBP1, NPHS2, RAD51C, DAAM2, BICC1, HFE, CLCNKA, NUP93, WDR73, SDCCAG8, PKHD1, PLCE1, PAX2, COL7A1	0.0102398	0.9998	12622	Chronic kidney disease
510	42	3431, 8490, 6278, 29418, 14000, 19687, 11586, 1402, 1789, 11598, 9069, 2689, 175, 1785, 2548, 17089, 6717, 1582, 12744, 16466, 9386, 29557, 1390, 9080, 2202, 16643, 9644, 3688, 14202, 11992, 4886, 4948, 1005, 7227, 961, 11621, 7160, 6266, 11167, 12011, 1391, 4932	ERBB3, ORC4, KCNK3, FNIP1, PRDM16, EIF2AK4, TBL2, CACNB2, CDKN2C, TBX20, PLEC, DBH, ACVRL1, CDKN1B, CUBN, SYNE1, LTBP4, CCND1, MLXIPL, SUFU, PRKAG2, NEXN, CACNA1C, PLN, COL4A1, SLMAP, PTPN11, FGFR1, JPH2, TOP3A, HFE, HLA-DRB1, BCL7B, MRAS, BAZ1B, HNF1A, MMP14, KCNJ5, SNTA1, TPM2, CACNA1D, HLA-B	0.0102598	0.9998	30956	Abnormality of cardiovascular system electrophysiology
10	3	1785, 26270, 1789	CDKN1B, PIEZO2, CDKN2C	0.0103198	0.9998	2044	Zollinger-Ellison syndrome
546	44	2593, 11362, 9476, 2514, 11586, 1789, 30664, 2605, 20580, 7207, 6341, 2214, 28625, 4944, 11730, 20859, 15983, 18856, 7413, 1785, 16700, 26821, 12679, 1582, 12744, 1081, 9817, 1390, 3467, 20862, 9820, 3688, 3603, 4886, 1005, 15888, 3604, 961, 7160, 7910, 7788, 14615, 6848, 4942	CYP17A1, STAT1, HTRA1, CTNNB1, TBL2, CDKN2C, CLPB, CYP27A1, CYP2R1, MPDU1, KISS1, COL7A1, NDUFAF6, HLA-DQB1, TERT, SLC39A13, WNT3A, CREB3L1, MTAP, CDKN1B, ZFPM2, CCDC141, VDR, CCND1, MLXIPL, BNC1, RAD51, CACNA1C, ESR1, SLC39A8, RAD51C, FGFR1, FBN1, HFE, BCL7B, RTEL1, FBN2, BAZ1B, MMP14, NPM1, NFIX, PAPPA2, MAP3K1, HLA-DQA1	0.0103798	0.9998	4349	Reduced bone mineral density
973	71	12313, 3498, 3377, 26031, 11110, 21708, 7323, 14000, 19687, 9863, 2514, 11586, 8805, 1789, 12827, 2605, 19124, 26002, 26661, 7207, 7217, 3416, 2214, 11598, 600, 11768, 4944, 11730, 20859, 9069, 175, 6091, 6831, 7413, 1785, 8966, 25896, 393, 11609, 1582, 12744, 1802, 12712, 25671, 9412, 9655, 23147, 9644, 4263, 3688, 3603, 11992, 4886, 18561, 29605, 1005, 4948, 15888, 9016, 961, 7910, 17019, 7808,…	JMJD1C, MECOM, EPB41, PIGV, ARID1A, CCM2, SEPTIN9, PRDM16, EIF2AK4, RAPSN, CTNNB1, TBL2, PDGFRL, CDKN2C, XPR1, CYP27A1, FIP1L1, CASZ1, RNF168, MPDU1, MPL, EPOR, COL7A1, TBX20, APOA1, TGFB2, HLA-DQB1, TERT, SLC39A13, PLEC, ACVRL1, INSR, MANBA, MTAP, CDKN1B, PIGL, ORAI1, AKT3, TBXAS1, CCND1, MLXIPL, CDSN, VPS33B, RNASEH2B, PRKCZ, PTPN3, UNC13D, PTPN11, GHR, FGFR1, FBN1, TOP3A, HFE, BLOC1S5, SH2B3, …	0.0103798	0.9998	11354	Generalized abnormality of skin
73	8	16466, 11730, 1789, 20456, 1033, 1582, 21708, 1785	SUFU, TERT, CDKN2C, TRAF7, BDNF, CCND1, CCM2, CDKN1B	0.0103998	0.9998	100007	Neoplasm of the peripheral nervous system
285	29	12313, 30212, 1390, 9412, 26270, 6196, 219, 4921, 8490, 9965, 7323, 12011, 3688, 14000, 12527, 7788, 9863, 393, 17264, 3603, 12782, 14347, 18806, 2989, 12306, 26002, 28295, 29136, 2214	JMJD1C, TANC2, CACNA1C, PRKCZ, PIEZO2, JARID2, ADAMTS3, HIVEP2, ORC4, RERE, SEPTIN9, TPM2, FGFR1, PRDM16, UGP2, NFIX, RAPSN, AKT3, POLR1A, FBN1, WNT3, BCAS3, CAMTA1, DOCK3, TRIP12, CASZ1, CCDC32, KDM4B, COL7A1	0.0104198	0.9998	160	Narrow mouth
468	37	12313, 3431, 11110, 219, 8490, 20456, 14000, 11586, 26002, 28625, 10414, 6091, 8966, 393, 12744, 12712, 1390, 9412, 26270, 15917, 9644, 3688, 5102, 3603, 1005, 3604, 28295, 961, 16067, 7160, 10898, 9965, 7788, 17264, 4317, 1391, 10416	JMJD1C, ERBB3, ARID1A, ADAMTS3, ORC4, TRAF7, PRDM16, TBL2, CASZ1, NDUFAF6, RPS26, INSR, PIGL, AKT3, MLXIPL, VPS33B, CACNA1C, PRKCZ, PIEZO2, PLCB1, PTPN11, FGFR1, HOXA13, FBN1, BCL7B, FBN2, CCDC32, BAZ1B, MYOCD, MMP14, SKIV2L, RERE, NFIX, POLR1A, GLI1, CACNA1D, RPS27	0.0104198	0.9998	1629	Ventricular septal defect
743	56	28216, 16762, 11362, 19351, 11586, 30664, 19124, 25928, 10671, 7207, 8616, 2214, 28625, 600, 175, 16700, 8632, 13394, 1615, 11892, 1984, 1582, 12744, 9817, 12712, 333, 2571, 23147, 2202, 9820, 18143, 5102, 4886, 1005, 4948, 24212, 9016, 11036, 961, 16067, 11621, 4713, 2707, 25361, 6266, 7910, 29536, 12858, 29300, 4932, 2026, 28958, 6848, 59, 26690, 17175, 16380	COX14, ZNF423, STAT1, BICC1, TBL2, CLPB, FIP1L1, WDR73, SDCCAG8, MPDU1, PAX2, COL7A1, NDUFAF6, APOA1, ACVRL1, ZFPM2, PBX1, NPHS2, CCT2, TNF, CISH, CCND1, MLXIPL, RAD51, VPS33B, AGT, CYB561, UNC13D, COL4A1, RAD51C, DAAM2, HOXA13, HFE, BCL7B, HLA-DRB1, CISD2, PKHD1, SLC5A1, BAZ1B, MYOCD, HNF1A, H19, ACE, ARHGAP24, KCNJ5, NPM1, MAPKBP1, ZAP70, KANK2, HLA-B, CLCNKA, NUP93, MAP3K1, ABCC8, CEP120, PLCE…	0.0104798	0.9998	12211	Abnormal renal physiology
1331	97	3431, 219, 20456, 14000, 7994, 52391, 1033, 26661, 2460, 15492, 11609, 16466, 30212, 1390, 9412, 26270, 25230, 18623, 9965, 13542, 10416, 26031, 20318, 8620, 11586, 16421, 7728, 11730, 12744, 12712, 15992, 4263, 3688, 14347, 15888, 3604, 15673, 4713, 6266, 7808, 4921, 11405, 17797, 15573, 26113, 17085, 9863, 12782, 12306, 26002, 25928, 13764, 13488, 11768, 10414, 6091, 18856, 9369, 9817, 29136, 4…	ERBB3, ADAMTS3, TRAF7, PRDM16, NRCAM, MYMX, BDNF, RNF168, CSNK2B, ANKH, TBXAS1, SUFU, TANC2, CACNA1C, PRKCZ, PIEZO2, AHDC1, COG8, RERE, ATP10A, RPS27, PIGV, SMOC1, PAX6, TBL2, SOX6, NEDD4L, TERT, MLXIPL, VPS33B, ZNF341, GHR, FGFR1, BCAS3, RTEL1, FBN2, PHIP, H19, KCNJ5, NGF, HIVEP2, BRSK2, MAP3K20, SETBP1, TCTN1, EXOC6B, RAPSN, WNT3, TRIP12, CASZ1, WDR73, RELT, VPS4A, TGFB2, RPS26, INSR, CREB3L1, …	0.0104998	0.9998	11821	Abnormal facial skeleton morphology
242	24	2707, 600, 16762, 25361, 333, 9069, 8632, 29536, 13394, 18143, 12858, 11586, 4932, 2026, 4948, 1005, 28958, 25928, 12744, 9016, 17175, 961, 16067, 8616, 2214	ACE, APOA1, ZNF423, ARHGAP24, AGT, PLEC, PBX1, MAPKBP1, NPHS2, DAAM2, ZAP70, TBL2, HLA-B, CLCNKA, HLA-DRB1, BCL7B, NUP93, WDR73, MLXIPL, PKHD1, PLCE1, BAZ1B, MYOCD, PAX2, COL7A1	0.0105398	0.9998	12575	Abnormal nephron morphology
6	2	600, 1582	APOA1, CCND1	0.0106398	0.9998	32613	Renal interstitial amyloid deposits
6	2	600, 1582	APOA1, CCND1	0.0106398	0.9998	32644	Renal interstitial deposits
368	33	12313, 11362, 20456, 7961, 14000, 2514, 11586, 30664, 2605, 26002, 7207, 11730, 4718, 6091, 12744, 9369, 16466, 1390, 25671, 9412, 3688, 4886, 4948, 18791, 1005, 961, 15673, 4713, 10898, 9965, 286, 59, 15573	JMJD1C, STAT1, TRAF7, NR0B2, PRDM16, CTNNB1, TBL2, CLPB, CYP27A1, CASZ1, MPDU1, TERT, H1-4, INSR, MLXIPL, PRIM1, SUFU, CACNA1C, RNASEH2B, PRKCZ, FGFR1, HFE, HLA-DRB1, ZFP57, BCL7B, BAZ1B, PHIP, H19, SKIV2L, RERE, ADRB2, ABCC8, SETBP1	0.0106398	0.9998	821	Hypothyroidism
23	4	11730, 7910, 12679, 15888	TERT, NPM1, VDR, RTEL1	0.0106798	0.9998	100670	Coarse metaphyseal trabecularization
62	8	23147, 3498, 600, 7217, 23151, 7910, 29605, 19124	UNC13D, MECOM, APOA1, MPL, FERMT3, NPM1, SH2B3, FIP1L1	0.0106998	0.9998	967	Petechiae
365	30	12313, 28216, 16762, 11110, 11586, 12782, 10671, 6341, 8616, 10414, 6954, 8632, 26821, 12744, 9817, 16466, 26270, 9820, 9644, 3688, 1005, 961, 6266, 10898, 29536, 17264, 4317, 10416, 26690, 24054	JMJD1C, COX14, ZNF423, ARID1A, TBL2, WNT3, SDCCAG8, KISS1, PAX2, RPS26, MCPH1, PBX1, CCDC141, MLXIPL, RAD51, SUFU, PIEZO2, RAD51C, PTPN11, FGFR1, BCL7B, BAZ1B, KCNJ5, SKIV2L, MAPKBP1, POLR1A, GLI1, RPS27, CEP120, KNL1	0.0107398	0.9998	8678	Renal hypoplasia/aplasia
900	70	12313, 16762, 11110, 219, 20318, 8490, 7323, 20456, 14000, 9863, 11586, 12782, 1033, 12306, 26002, 25928, 10671, 6511, 7207, 13921, 16421, 7523, 10414, 6091, 8632, 11465, 11597, 14418, 12744, 9369, 16466, 29136, 12712, 30212, 1390, 25671, 9412, 26270, 20862, 2202, 2205, 25230, 4861, 9644, 3688, 3603, 11509, 14347, 2989, 1005, 7227, 9016, 28295, 961, 6266, 6196, 12730, 9965, 4787, 12011, 12527, 77…	JMJD1C, ZNF423, ARID1A, ADAMTS3, SMOC1, ORC4, SEPTIN9, TRAF7, PRDM16, RAPSN, TBL2, WNT3, BDNF, TRIP12, CASZ1, WDR73, SDCCAG8, LARGE1, MPDU1, ABHD16A, SOX6, TRIM37, RPS26, INSR, PBX1, SUPT16H, TBX2, ELOVL1, MLXIPL, PRIM1, SUFU, KDM4B, VPS33B, TANC2, CACNA1C, RNASEH2B, PRKCZ, PIEZO2, SLC39A8, COL4A1, CERT1, AHDC1, HELLS, PTPN11, FGFR1, FBN1, SYT1, BCAS3, DOCK3, BCL7B, MRAS, PKHD1, CCDC32, BAZ1B, KC…	0.0107398	0.9998	369	Low-set ears
41	7	13394, 18143, 25361, 17175, 8616, 28958, 25928	NPHS2, DAAM2, ARHGAP24, PLCE1, PAX2, NUP93, WDR73	0.0107798	0.9998	1967	Diffuse mesangial sclerosis
12	3	16466, 20456, 11730	SUFU, TRAF7, TERT	0.0108398	0.9998	8237	Hypothalamic hypothyroidism
183	17	9412, 10414, 9069, 8632, 8490, 9965, 5102, 14000, 7788, 17264, 12782, 26002, 10416, 25928, 9369, 10669, 29136	PRKCZ, RPS26, PLEC, PBX1, ORC4, RERE, HOXA13, PRDM16, NFIX, POLR1A, WNT3, CASZ1, RPS27, WDR73, PRIM1, TSHZ1, KDM4B	0.0108598	0.9998	8771	Aplasia/Hypoplasia of the ear
266	24	12313, 16762, 1390, 3431, 26031, 6266, 9171, 2689, 11167, 2571, 2592, 9820, 8966, 3688, 4886, 1033, 1582, 10725, 9817, 16466, 26690, 15573, 16380, 26113	JMJD1C, ZNF423, CACNA1C, ERBB3, PIGV, KCNJ5, PODXL, DBH, SNTA1, CYB561, CYP11B2, RAD51C, PIGL, FGFR1, HFE, BDNF, CCND1, SEMA3C, RAD51, SUFU, CEP120, SETBP1, TRIM32, TCTN1	0.0108598	0.9998	2270	Abnormality of the autonomic nervous system
284	26	2077, 11730, 17327, 16361, 1615, 20456, 8620, 17416, 3603, 11573, 7027, 2514, 4932, 1582, 4948, 16235, 10671, 13436, 7207, 16466, 26690, 15946, 2079, 10560, 2214, 26113	CLN6, TERT, WAC, WHRN, CCT2, TRAF7, PAX6, ADGRV1, FBN1, TAT, MERTK, CTNNB1, HLA-B, CCND1, HLA-DRB1, DNAJC5, SDCCAG8, RPGRIP1, MPDU1, SUFU, CEP120, RP1L1, CLN8, ATXN7, COL7A1, TCTN1	0.0108598	0.9998	572	Visual loss
936	73	12313, 16762, 26031, 11110, 219, 20318, 8490, 7323, 20456, 14000, 9863, 11586, 12782, 1033, 555, 12306, 26002, 25928, 10671, 6511, 7207, 13921, 16421, 7523, 10414, 6091, 8632, 11465, 11597, 14418, 12744, 9369, 16466, 29136, 12712, 30212, 1390, 25671, 9412, 26270, 20862, 2202, 2205, 25230, 4861, 9644, 3688, 3603, 11509, 14347, 2989, 1005, 7227, 9016, 28295, 961, 17327, 6266, 6196, 12730, 9965, 478…	JMJD1C, ZNF423, PIGV, ARID1A, ADAMTS3, SMOC1, ORC4, SEPTIN9, TRAF7, PRDM16, RAPSN, TBL2, WNT3, BDNF, AP1G1, TRIP12, CASZ1, WDR73, SDCCAG8, LARGE1, MPDU1, ABHD16A, SOX6, TRIM37, RPS26, INSR, PBX1, SUPT16H, TBX2, ELOVL1, MLXIPL, PRIM1, SUFU, KDM4B, VPS33B, TANC2, CACNA1C, RNASEH2B, PRKCZ, PIEZO2, SLC39A8, COL4A1, CERT1, AHDC1, HELLS, PTPN11, FGFR1, FBN1, SYT1, BCAS3, DOCK3, BCL7B, MRAS, PKHD1, CCDC…	0.0109598	0.9998	357	Abnormal location of ears
2445	172	3431, 26784, 219, 9476, 20456, 17416, 14000, 7994, 1033, 10671, 7523, 2077, 4944, 4718, 2460, 2689, 15492, 19691, 11465, 17089, 10555, 10013, 2024, 16235, 4785, 16466, 6481, 30212, 1390, 9412, 26270, 25230, 5102, 4886, 18561, 9171, 10898, 987, 18623, 9965, 1391, 10416, 4942, 2079, 16762, 26031, 8620, 11586, 30664, 6511, 13780, 7945, 7217, 15946, 2135, 10560, 7728, 28625, 600, 11730, 29040, 175, 8…	ERBB3, C12orf65, ADAMTS3, HTRA1, TRAF7, ADGRV1, PRDM16, NRCAM, BDNF, SDCCAG8, TRIM37, CLN6, HLA-DQB1, H1-4, CSNK2B, DBH, ANKH, MECR, SUPT16H, SYNE1, ATXN2, GRK1, CLCN6, DNAJC5, H4C11, SUFU, LAMA1, TANC2, CACNA1C, PRKCZ, PIEZO2, AHDC1, HOXA13, HFE, BLOC1S5, PODXL, SKIV2L, BCKDHB, COG8, RERE, CACNA1D, RPS27, HLA-DQA1, CLN8, ZNF423, PIGV, PAX6, TBL2, CLPB, LARGE1, GFM1, NPR3, MPL, RP1L1, SBF2, ATXN7…	0.0109598	0.9998	12373	Abnormal eye physiology
68	9	13394, 18143, 25361, 17175, 12858, 8616, 28958, 2214, 25928	NPHS2, DAAM2, ARHGAP24, PLCE1, ZAP70, PAX2, NUP93, COL7A1, WDR73	0.0110798	0.9998	99	Glomerulonephritis
83	10	3498, 600, 11730, 7910, 23147, 11609, 23151, 29605, 19124, 7217	MECOM, APOA1, TERT, NPM1, UNC13D, TBXAS1, FERMT3, SH2B3, FIP1L1, MPL	0.0110798	0.9998	31365	Macular purpura
1191	89	12313, 4431, 17085, 16762, 26031, 11110, 21708, 26784, 219, 8490, 9476, 8620, 14000, 9863, 25835, 11586, 7994, 52391, 1033, 12306, 26002, 25928, 6511, 4912, 7207, 13921, 7217, 13488, 2135, 7728, 28625, 11768, 11730, 29040, 4718, 2460, 3760, 18856, 8966, 11597, 12679, 17089, 6717, 393, 939, 12744, 9817, 16466, 29136, 30212, 1390, 25671, 9412, 19191, 26270, 9820, 2205, 25230, 9644, 3688, 9314, 2942…	JMJD1C, GOSR2, EXOC6B, ZNF423, PIGV, ARID1A, CCM2, C12orf65, ADAMTS3, ORC4, HTRA1, PAX6, PRDM16, RAPSN, THSD4, TBL2, NRCAM, MYMX, BDNF, TRIP12, CASZ1, WDR73, LARGE1, HINT1, MPDU1, ABHD16A, MPL, VPS4A, SBF2, NEDD4L, NDUFAF6, TGFB2, TERT, SZT2, H1-4, CSNK2B, FLRT1, CREB3L1, PIGL, TBX2, VDR, SYNE1, LTBP4, AKT3, BAG3, MLXIPL, RAD51, SUFU, KDM4B, TANC2, CACNA1C, RNASEH2B, PRKCZ, DOCK8, PIEZO2, RAD51C,…	0.0110798	0.9998	2650	Scoliosis
12	3	6848, 3688, 5102	MAP3K1, FGFR1, HOXA13	0.0111198	0.9998	41	Chordee
235	22	12313, 9412, 11730, 19191, 26031, 7910, 8490, 9965, 9820, 8966, 3688, 14000, 12782, 812, 4932, 2515, 15888, 26002, 9817, 26690, 15573, 2214	JMJD1C, PRKCZ, TERT, DOCK8, PIGV, NPM1, ORC4, RERE, RAD51C, PIGL, FGFR1, PRDM16, WNT3, ATP2A2, HLA-B, CTNND1, RTEL1, CASZ1, RAD51, CEP120, SETBP1, COL7A1	0.0111398	0.9998	4378	Abnormality of the anus
71	10	7207, 2514, 4944, 8805, 10414, 7217, 10898, 29605, 10416, 4942	MPDU1, CTNNB1, HLA-DQB1, PDGFRL, RPS26, MPL, SKIV2L, SH2B3, RPS27, HLA-DQA1	0.0111598	0.9998	1894	Thrombocytosis
85	11	28625, 1390, 6266, 6091, 11167, 2592, 2514, 8805, 1391, 2026, 2591	NDUFAF6, CACNA1C, KCNJ5, INSR, SNTA1, CYP11B2, CTNNB1, PDGFRL, CACNA1D, CLCNKA, CYP11B1	0.0111998	0.9998	2900	Hypokalemia
405	40	12313, 21638, 11257, 11110, 9476, 14000, 2514, 7994, 2605, 555, 12306, 26002, 16421, 7523, 2077, 2460, 8966, 4331, 29136, 30212, 1390, 9412, 19191, 15917, 9314, 11509, 6831, 15673, 17327, 4921, 12730, 9965, 11405, 7788, 19347, 20444, 18806, 26690, 24054, 16935	JMJD1C, CEP85L, SPR, ARID1A, HTRA1, PRDM16, CTNNB1, NRCAM, CYP27A1, AP1G1, TRIP12, CASZ1, SOX6, TRIM37, CLN6, CSNK2B, PIGL, GLS, KDM4B, TANC2, CACNA1C, PRKCZ, DOCK8, PLCB1, PPP3CA, SYT1, MANBA, PHIP, WAC, HIVEP2, WARS2, RERE, BRSK2, NFIX, CUX2, MBD5, CAMTA1, CEP120, KNL1, ATG7	0.0112398	0.9998	6919	Abnormal aggressive, impulsive or violent behavior
231	22	25671, 9412, 4944, 11730, 19191, 987, 23147, 4685, 2203, 9965, 2202, 9476, 20456, 3688, 14000, 393, 4932, 7436, 26002, 25928, 6511, 13436, 16466	RNASEH2B, PRKCZ, HLA-DQB1, TERT, DOCK8, BCKDHB, UNC13D, GUCY1A1, COL4A2, RERE, COL4A1, HTRA1, TRAF7, FGFR1, PRDM16, AKT3, HLA-B, MTHFR, CASZ1, WDR73, LARGE1, RPGRIP1, SUFU	0.0112598	0.9998	4374	Hemiplegia/hemiparesis
268	27	2077, 30212, 1390, 9412, 17327, 26270, 11110, 6196, 20862, 9965, 2202, 9820, 14000, 7788, 7994, 4718, 14347, 20444, 2989, 12306, 26002, 9817, 28295, 29136, 8740, 7523, 16380	CLN6, TANC2, CACNA1C, PRKCZ, WAC, PIEZO2, ARID1A, JARID2, SLC39A8, RERE, COL4A1, RAD51C, PRDM16, NFIX, NRCAM, H1-4, BCAS3, MBD5, DOCK3, TRIP12, CASZ1, RAD51, CCDC32, KDM4B, CHMP1A, TRIM37, TRIM32	0.0113998	0.9999	483	Astigmatism
317	30	30207, 219, 20318, 17416, 11586, 12306, 13764, 11730, 20859, 8966, 12744, 29136, 30212, 1390, 16361, 4263, 3688, 3603, 14347, 2989, 1005, 2515, 15888, 28295, 961, 7910, 6196, 4317, 20444, 26624	ARHGAP29, ADAMTS3, SMOC1, ADGRV1, TBL2, TRIP12, RELT, TERT, SLC39A13, PIGL, MLXIPL, KDM4B, TANC2, CACNA1C, WHRN, GHR, FGFR1, FBN1, BCAS3, DOCK3, BCL7B, CTNND1, RTEL1, CCDC32, BAZ1B, NPM1, JARID2, GLI1, MBD5, KDF1	0.0115398	1	6482	Abnormality of dental morphology
135	14	9412, 9965, 8966, 9644, 4263, 3688, 14000, 9863, 26002, 26624, 9016, 13436, 16466, 26113	PRKCZ, RERE, PIGL, PTPN11, GHR, FGFR1, PRDM16, RAPSN, CASZ1, KDF1, PKHD1, RPGRIP1, SUFU, TCTN1	0.0115598	1	457	Depressed nasal ridge
713	56	26031, 2593, 11362, 9476, 2514, 11586, 12782, 1789, 30664, 2605, 20580, 10671, 7207, 7217, 6341, 2214, 28625, 4944, 11730, 20859, 9069, 15983, 18856, 7413, 1785, 16700, 15492, 26821, 12679, 11609, 1582, 12744, 1081, 9817, 16466, 1390, 3467, 20862, 9820, 3688, 5102, 3603, 4886, 1005, 15888, 3604, 961, 7160, 7910, 7788, 14615, 23151, 6848, 4942, 26690, 15573	PIGV, CYP17A1, STAT1, HTRA1, CTNNB1, TBL2, WNT3, CDKN2C, CLPB, CYP27A1, CYP2R1, SDCCAG8, MPDU1, MPL, KISS1, COL7A1, NDUFAF6, HLA-DQB1, TERT, SLC39A13, PLEC, WNT3A, CREB3L1, MTAP, CDKN1B, ZFPM2, ANKH, CCDC141, VDR, TBXAS1, CCND1, MLXIPL, BNC1, RAD51, SUFU, CACNA1C, ESR1, SLC39A8, RAD51C, FGFR1, HOXA13, FBN1, HFE, BCL7B, RTEL1, FBN2, BAZ1B, MMP14, NPM1, NFIX, PAPPA2, FERMT3, MAP3K1, HLA-DQA1, CEP12…	0.0115798	1	11849	Abnormal bone ossification
87	11	9386, 1390, 11598, 6266, 8490, 16643, 9644, 17089, 1402, 1391, 7160	PRKAG2, CACNA1C, TBX20, KCNJ5, ORC4, SLMAP, PTPN11, SYNE1, CACNB2, CACNA1D, MMP14	0.0116198	1	5150	Abnormal atrioventricular conduction
6	2	1785, 1789	CDKN1B, CDKN2C	0.0116998	1	5605	Large cafe-au-lait macules with irregular margins
27	5	25896, 7207, 9476, 4944, 15714	ORAI1, MPDU1, HTRA1, HLA-DQB1, LRPPRC	0.0116998	1	2401	Stroke-like episode
463	41	12313, 26784, 219, 8490, 11362, 9476, 20456, 8620, 14000, 19351, 11586, 26002, 26661, 8616, 2214, 600, 4944, 11730, 2689, 6954, 8632, 14418, 17089, 10555, 2024, 12744, 16466, 9412, 29106, 5102, 9314, 4886, 4948, 1005, 24212, 961, 4713, 9965, 4932, 23166, 24054	JMJD1C, C12orf65, ADAMTS3, ORC4, STAT1, HTRA1, TRAF7, PAX6, PRDM16, BICC1, TBL2, CASZ1, RNF168, PAX2, COL7A1, APOA1, HLA-DQB1, TERT, DBH, MCPH1, PBX1, ELOVL1, SYNE1, ATXN2, CLCN6, MLXIPL, SUFU, PRKCZ, DDHD2, HOXA13, PPP3CA, HFE, HLA-DRB1, BCL7B, CISD2, BAZ1B, H19, RERE, HLA-B, PNPT1, KNL1	0.0117398	1	9	Functional abnormality of the bladder
2103	147	3431, 26784, 9476, 20456, 6546, 17416, 14000, 7994, 26661, 13921, 7523, 2077, 4944, 2460, 2689, 15983, 19691, 17089, 10555, 2024, 16235, 16466, 6481, 30212, 1390, 9412, 26270, 4886, 7160, 9171, 17019, 987, 18623, 9965, 19347, 1391, 13542, 20153, 2079, 4431, 26031, 8620, 11586, 30664, 30739, 6511, 13780, 16421, 15946, 2135, 10560, 28625, 11730, 29040, 6954, 12679, 11892, 25896, 393, 7027, 12744, 1…	ERBB3, C12orf65, HTRA1, TRAF7, COG2, ADGRV1, PRDM16, NRCAM, RNF168, ABHD16A, TRIM37, CLN6, HLA-DQB1, CSNK2B, DBH, WNT3A, MECR, SYNE1, ATXN2, CLCN6, DNAJC5, SUFU, LAMA1, TANC2, CACNA1C, PRKCZ, PIEZO2, HFE, MMP14, PODXL, PRICKLE1, BCKDHB, COG8, RERE, CUX2, CACNA1D, ATP10A, CHD8, CLN8, GOSR2, PIGV, PAX6, TBL2, CLPB, TMX2, LARGE1, GFM1, SOX6, RP1L1, SBF2, ATXN7, NDUFAF6, TERT, SZT2, MCPH1, VDR, TNF, …	0.0117998	1	100022	Abnormality of movement
25	5	11730, 7910, 2214, 15888, 4933	TERT, NPM1, COL7A1, RTEL1, HLA-C	0.0118198	1	25088	Onychomadesis
29	5	59, 1789, 1582, 6091, 1785	ABCC8, CDKN2C, CCND1, INSR, CDKN1B	0.0118598	1	12093	Abnormality of endocrine pancreas physiology
370	30	12313, 11110, 20456, 14000, 11586, 26002, 7207, 9350, 7728, 11768, 10414, 11597, 12744, 9369, 9817, 1390, 9412, 9820, 9644, 3688, 3603, 1005, 3604, 961, 10898, 29536, 9965, 7788, 17264, 26690	JMJD1C, ARID1A, TRAF7, PRDM16, TBL2, CASZ1, MPDU1, PRDM6, NEDD4L, TGFB2, RPS26, TBX2, MLXIPL, PRIM1, RAD51, CACNA1C, PRKCZ, RAD51C, PTPN11, FGFR1, FBN1, BCL7B, FBN2, BAZ1B, SKIV2L, MAPKBP1, RERE, NFIX, POLR1A, CEP120	0.0118998	1	1643	Patent ductus arteriosus
504	44	12313, 3431, 11110, 219, 11362, 20456, 7961, 14000, 2514, 11586, 19899, 1789, 30664, 2605, 26002, 7207, 4944, 11730, 4718, 6091, 1785, 11597, 12744, 9369, 10725, 16466, 1390, 25671, 9412, 3688, 4886, 4948, 18791, 1005, 961, 15673, 4713, 7160, 10898, 9965, 286, 4942, 59, 15573	JMJD1C, ERBB3, ARID1A, ADAMTS3, STAT1, TRAF7, NR0B2, PRDM16, CTNNB1, TBL2, ZFAT, CDKN2C, CLPB, CYP27A1, CASZ1, MPDU1, HLA-DQB1, TERT, H1-4, INSR, CDKN1B, TBX2, MLXIPL, PRIM1, SEMA3C, SUFU, CACNA1C, RNASEH2B, PRKCZ, FGFR1, HFE, HLA-DRB1, ZFP57, BCL7B, BAZ1B, PHIP, H19, MMP14, SKIV2L, RERE, ADRB2, HLA-DQA1, ABCC8, SETBP1	0.0119198	1	820	Abnormality of the thyroid gland
688	57	26784, 2593, 2592, 11362, 20456, 7961, 14000, 2514, 11586, 12306, 26002, 10671, 7207, 15946, 6341, 2214, 600, 4944, 11730, 6091, 16700, 26821, 11465, 7027, 12744, 1081, 17090, 9817, 16466, 29136, 30212, 9412, 3467, 15917, 9820, 9644, 4263, 3688, 4886, 14347, 1005, 2989, 24212, 7227, 28295, 961, 15673, 7160, 6196, 9965, 7788, 286, 2591, 6848, 4942, 16380, 16935	C12orf65, CYP17A1, CYP11B2, STAT1, TRAF7, NR0B2, PRDM16, CTNNB1, TBL2, TRIP12, CASZ1, SDCCAG8, MPDU1, RP1L1, KISS1, COL7A1, APOA1, HLA-DQB1, TERT, INSR, ZFPM2, CCDC141, SUPT16H, MERTK, MLXIPL, BNC1, ARHGEF18, RAD51, SUFU, KDM4B, TANC2, PRKCZ, ESR1, PLCB1, RAD51C, PTPN11, GHR, FGFR1, HFE, BCAS3, BCL7B, DOCK3, CISD2, MRAS, CCDC32, BAZ1B, PHIP, MMP14, JARID2, RERE, NFIX, ADRB2, CYP11B1, MAP3K1, HLA-…	0.0119198	1	8373	Puberty and gonadal disorders
2038	146	26784, 9476, 20456, 6546, 17416, 14000, 7994, 52391, 1033, 7523, 2077, 4944, 4718, 2460, 2689, 19691, 17089, 10555, 2024, 16235, 4785, 16466, 6481, 30212, 1390, 9412, 26270, 25230, 11621, 9171, 987, 18623, 9965, 19347, 1391, 13542, 2079, 16762, 26031, 8620, 11586, 30664, 30739, 6511, 13780, 10560, 7728, 28625, 11730, 29040, 8632, 12679, 393, 12744, 12712, 2340, 20862, 23147, 2202, 2205, 29106, 36…	C12orf65, HTRA1, TRAF7, COG2, ADGRV1, PRDM16, NRCAM, MYMX, BDNF, TRIM37, CLN6, HLA-DQB1, H1-4, CSNK2B, DBH, MECR, SYNE1, ATXN2, CLCN6, DNAJC5, H4C11, SUFU, LAMA1, TANC2, CACNA1C, PRKCZ, PIEZO2, AHDC1, HNF1A, PODXL, BCKDHB, COG8, RERE, CUX2, CACNA1D, ATP10A, CLN8, ZNF423, PIGV, PAX6, TBL2, CLPB, TMX2, LARGE1, GFM1, ATXN7, NEDD4L, NDUFAF6, TERT, SZT2, PBX1, VDR, AKT3, MLXIPL, VPS33B, CRADD, SLC39A8…	0.0119198	1	3808	Abnormal muscle tone
104	13	28625, 6266, 6091, 1785, 11586, 1789, 4886, 2026, 4948, 1005, 12744, 961, 4713	NDUFAF6, KCNJ5, INSR, CDKN1B, TBL2, CDKN2C, HFE, CLCNKA, HLA-DRB1, BCL7B, MLXIPL, BAZ1B, H19	0.0119598	1	11280	Abnormality of urine calcium concentration
584	47	3498, 17085, 26031, 11110, 219, 8490, 20318, 14000, 9863, 11586, 2605, 20580, 12306, 26002, 25928, 6511, 4912, 2214, 20859, 12679, 17089, 12744, 29136, 30212, 9412, 26270, 20862, 9644, 4263, 3688, 5102, 3603, 14347, 4948, 1005, 2989, 3604, 7227, 28295, 961, 7160, 6196, 9965, 17797, 12011, 4317, 15573	MECOM, EXOC6B, PIGV, ARID1A, ADAMTS3, ORC4, SMOC1, PRDM16, RAPSN, TBL2, CYP27A1, CYP2R1, TRIP12, CASZ1, WDR73, LARGE1, HINT1, COL7A1, SLC39A13, VDR, SYNE1, MLXIPL, KDM4B, TANC2, PRKCZ, PIEZO2, SLC39A8, PTPN11, GHR, FGFR1, HOXA13, FBN1, BCAS3, HLA-DRB1, BCL7B, DOCK3, FBN2, MRAS, CCDC32, BAZ1B, MMP14, JARID2, RERE, MAP3K20, TPM2, GLI1, SETBP1	0.0120198	1	9810	Abnormality of upper limb joint
607	50	12313, 26031, 17550, 219, 14000, 9863, 11586, 12306, 26002, 16421, 7523, 15946, 10414, 575, 8632, 15492, 8966, 11465, 6717, 7027, 12744, 17090, 9369, 16466, 29136, 30212, 9412, 26270, 15714, 9644, 3688, 3603, 14347, 2989, 1005, 28295, 961, 17327, 6266, 10898, 6196, 12730, 4921, 9965, 4787, 12011, 19347, 17264, 18806, 10416	JMJD1C, PIGV, KREMEN1, ADAMTS3, PRDM16, RAPSN, TBL2, TRIP12, CASZ1, SOX6, TRIM37, RP1L1, RPS26, AP4S1, PBX1, ANKH, PIGL, SUPT16H, LTBP4, MERTK, MLXIPL, ARHGEF18, PRIM1, SUFU, KDM4B, TANC2, PRKCZ, PIEZO2, LRPPRC, PTPN11, FGFR1, FBN1, BCAS3, DOCK3, BCL7B, CCDC32, BAZ1B, WAC, KCNJ5, SKIV2L, JARID2, WARS2, HIVEP2, RERE, H4C3, TPM2, CUX2, POLR1A, CAMTA1, RPS27	0.0122998	1	431	Wide nasal bridge
512	42	12313, 11737, 2593, 2592, 20456, 7961, 1789, 20580, 7207, 15946, 6341, 392, 11730, 2689, 6091, 1785, 16700, 26821, 11597, 12679, 7027, 1582, 1081, 17090, 16466, 3467, 234, 4263, 3688, 4886, 18791, 11621, 15673, 4713, 10922, 11405, 14615, 286, 2591, 6848, 59, 20153	JMJD1C, TEX14, CYP17A1, CYP11B2, TRAF7, NR0B2, CDKN2C, CYP2R1, MPDU1, RP1L1, KISS1, AKT2, TERT, DBH, INSR, CDKN1B, ZFPM2, CCDC141, TBX2, VDR, MERTK, CCND1, BNC1, ARHGEF18, SUFU, ESR1, ADCY3, GHR, FGFR1, HFE, ZFP57, HNF1A, PHIP, H19, SLC16A1, BRSK2, PAPPA2, ADRB2, CYP11B1, MAP3K1, ABCC8, CHD8	0.0123598	1	3117	Abnormal circulating hormone concentration
42	7	1081, 2593, 16466, 11730, 20456, 6848, 16700	BNC1, CYP17A1, SUFU, TERT, TRAF7, MAP3K1, ZFPM2	0.0125197	1	8214	Decreased serum estradiol
76	10	10898, 8966, 9644, 3688, 6717, 11586, 1005, 12744, 7227, 961	SKIV2L, PIGL, PTPN11, FGFR1, LTBP4, TBL2, BCL7B, MLXIPL, MRAS, BAZ1B	0.0125997	1	4415	Pulmonary artery stenosis
696	52	28216, 2592, 838, 19351, 11586, 1789, 30664, 20580, 19124, 25928, 7207, 8616, 28625, 600, 2689, 175, 6091, 1785, 2548, 13394, 11573, 23094, 1582, 12744, 12712, 2202, 18143, 11460, 4886, 6831, 4948, 1005, 6641, 11036, 961, 11621, 7876, 4713, 25361, 6266, 7910, 2323, 12858, 29300, 4932, 7436, 2026, 28958, 2591, 59, 26690, 17175	COX14, CYP11B2, ATP5F1E, BICC1, TBL2, CDKN2C, CLPB, CYP2R1, FIP1L1, WDR73, MPDU1, PAX2, NDUFAF6, APOA1, DBH, ACVRL1, INSR, CDKN1B, CUBN, NPHS2, TAT, SLC16A12, CCND1, MLXIPL, VPS33B, COL4A1, DAAM2, SUOX, HFE, MANBA, HLA-DRB1, BCL7B, LMO1, SLC5A1, BAZ1B, HNF1A, NOS3, H19, ARHGAP24, KCNJ5, NPM1, CPS1, ZAP70, KANK2, HLA-B, MTHFR, CLCNKA, NUP93, CYP11B1, ABCC8, CEP120, PLCE1	0.0126997	1	3110	Abnormality of urine homeostasis
277	29	30212, 16762, 17327, 29357, 11110, 575, 6091, 6196, 8966, 4787, 19347, 11586, 14347, 20444, 13542, 1005, 2989, 12306, 25928, 12744, 9369, 4785, 13921, 28295, 29136, 15573, 961, 17770, 4713	TANC2, ZNF423, WAC, ASXL3, ARID1A, AP4S1, INSR, JARID2, PIGL, H4C3, CUX2, TBL2, BCAS3, MBD5, ATP10A, BCL7B, DOCK3, TRIP12, WDR73, MLXIPL, PRIM1, H4C11, ABHD16A, CCDC32, KDM4B, SETBP1, BAZ1B, RALGAPA1, H19	0.0127797	1	154	Wide mouth
548	45	28216, 3431, 11110, 219, 20318, 14000, 9863, 11586, 2605, 812, 12306, 7207, 2214, 11730, 20859, 9069, 8966, 11573, 939, 12744, 16466, 29136, 12712, 30212, 29557, 12665, 333, 26270, 9080, 9644, 3688, 5102, 14347, 2989, 1005, 15888, 7227, 28295, 961, 7160, 2707, 17327, 7910, 6196, 12011, 15573	COX14, ERBB3, ARID1A, ADAMTS3, SMOC1, PRDM16, RAPSN, TBL2, CYP27A1, ATP2A2, TRIP12, MPDU1, COL7A1, TERT, SLC39A13, PLEC, PIGL, TAT, BAG3, MLXIPL, SUFU, KDM4B, VPS33B, TANC2, NEXN, VCL, AGT, PIEZO2, PLN, PTPN11, FGFR1, HOXA13, BCAS3, DOCK3, BCL7B, RTEL1, MRAS, CCDC32, BAZ1B, MMP14, ACE, WAC, NPM1, JARID2, TPM2, SETBP1	0.0128797	1	11356	Regional abnormality of skin
741	57	21638, 3431, 26031, 11110, 8490, 8620, 17416, 14000, 2514, 11586, 7994, 12306, 26002, 6511, 7945, 8740, 7523, 8616, 2077, 8022, 4718, 1615, 8966, 17089, 10013, 12744, 9817, 6481, 29136, 30212, 1390, 9412, 26270, 20862, 6897, 2202, 9820, 2205, 25230, 16361, 9644, 3603, 11509, 14347, 2989, 1005, 3604, 28295, 961, 15673, 17327, 6196, 9965, 12527, 7788, 20444, 13436, 16380	CEP85L, ERBB3, PIGV, ARID1A, ORC4, PAX6, ADGRV1, PRDM16, CTNNB1, TBL2, NRCAM, TRIP12, CASZ1, LARGE1, NPR3, CHMP1A, TRIM37, PAX2, CLN6, NT5C2, H1-4, CCT2, PIGL, SYNE1, GRK1, MLXIPL, RAD51, LAMA1, KDM4B, TANC2, CACNA1C, PRKCZ, PIEZO2, SLC39A8, MARK3, COL4A1, RAD51C, CERT1, AHDC1, WHRN, PTPN11, FBN1, SYT1, BCAS3, DOCK3, BCL7B, FBN2, CCDC32, BAZ1B, PHIP, WAC, JARID2, RERE, UGP2, NFIX, MBD5, RPGRIP1, …	0.0128997	1	539	Abnormality of refraction
5	2	12679, 20580	VDR, CYP2R1	0.0129397	1	893	Bulging of the costochondral junction
2094	147	3431, 26784, 219, 11362, 20456, 25835, 1033, 19124, 10671, 26661, 7523, 11241, 4944, 2689, 16700, 15492, 17089, 21666, 10555, 2024, 16235, 1081, 16466, 30212, 1390, 333, 26270, 18143, 25230, 4886, 25361, 10898, 987, 19367, 1391, 4942, 16762, 20318, 8620, 19687, 11586, 30664, 6511, 7217, 2135, 3416, 11598, 28625, 11730, 29040, 175, 8632, 11892, 25896, 12744, 12665, 15992, 20862, 23147, 2205, 3688,…	ERBB3, C12orf65, ADAMTS3, STAT1, TRAF7, THSD4, BDNF, FIP1L1, SDCCAG8, RNF168, TRIM37, SPI1, HLA-DQB1, DBH, ZFPM2, ANKH, SYNE1, MUCL3, ATXN2, CLCN6, DNAJC5, BNC1, SUFU, TANC2, CACNA1C, AGT, PIEZO2, DAAM2, AHDC1, HFE, ARHGAP24, SKIV2L, BCKDHB, FAM13A, CACNA1D, HLA-DQA1, ZNF423, SMOC1, PAX6, EIF2AK4, TBL2, CLPB, LARGE1, MPL, SBF2, EPOR, TBX20, NDUFAF6, TERT, SZT2, ACVRL1, PBX1, TNF, ORAI1, MLXIPL, V…	0.0129797	1	2086	Abnormality of the respiratory system
278	24	990, 25671, 11730, 3431, 10414, 7910, 9820, 12858, 8966, 9644, 17073, 4317, 4396, 30664, 4886, 1582, 4948, 19124, 29605, 15888, 10416, 9817, 15573, 7217	BCL2, RNASEH2B, TERT, ERBB3, RPS26, NPM1, RAD51C, ZAP70, PIGL, PTPN11, ARHGAP26, GLI1, GNB1, CLPB, HFE, CCND1, HLA-DRB1, FIP1L1, SH2B3, RTEL1, RPS27, RAD51, SETBP1, MPL	0.0130597	1	4377	Hematological neoplasm
292	27	30212, 11730, 9069, 7910, 10898, 6091, 1785, 6196, 9820, 9644, 3688, 11992, 1789, 14347, 812, 2989, 12306, 15888, 7207, 9817, 13921, 28295, 29136, 15573, 15673, 4713, 2214	TANC2, TERT, PLEC, NPM1, SKIV2L, INSR, CDKN1B, JARID2, RAD51C, PTPN11, FGFR1, TOP3A, CDKN2C, BCAS3, ATP2A2, DOCK3, TRIP12, RTEL1, MPDU1, RAD51, ABHD16A, CCDC32, KDM4B, SETBP1, PHIP, H19, COL7A1	0.0130597	1	7400	Irregular hyperpigmentation
23	6	6897, 3603, 11586, 961, 1005, 12744	MARK3, FBN1, TBL2, BAZ1B, BCL7B, MLXIPL	0.0131597	1	7720	Flat cornea
189	19	30212, 575, 6091, 6196, 8632, 4263, 12011, 3688, 7788, 3603, 11586, 14347, 2989, 1005, 12306, 12744, 28295, 29136, 961	TANC2, AP4S1, INSR, JARID2, PBX1, GHR, TPM2, FGFR1, NFIX, FBN1, TBL2, BCAS3, DOCK3, BCL7B, TRIP12, MLXIPL, CCDC32, KDM4B, BAZ1B	0.0132197	1	274	Small face
56	9	12313, 2707, 2202, 11586, 961, 333, 1582, 4713, 1005, 12744	JMJD1C, ACE, COL4A1, TBL2, BAZ1B, AGT, CCND1, H19, BCL7B, MLXIPL	0.0132397	1	5562	Multiple renal cysts
133	13	28625, 6091, 1785, 10922, 987, 2323, 23147, 2514, 1789, 4886, 59, 11621, 392	NDUFAF6, INSR, CDKN1B, SLC16A1, BCKDHB, CPS1, UNC13D, CTNNB1, CDKN2C, HFE, ABCC8, HNF1A, AKT2	0.0133797	1	1259	Coma
270	25	30212, 175, 10898, 25583, 6196, 8966, 8620, 3688, 19687, 17209, 6717, 3603, 9644, 11586, 12782, 14347, 1582, 2989, 1005, 12306, 12744, 7227, 28295, 29136, 961	TANC2, ACVRL1, SKIV2L, ARMC4, JARID2, PIGL, PAX6, FGFR1, EIF2AK4, STK36, LTBP4, FBN1, PTPN11, TBL2, WNT3, BCAS3, CCND1, DOCK3, BCL7B, TRIP12, MLXIPL, MRAS, CCDC32, KDM4B, BAZ1B	0.0133997	1	4930	Abnormality of the pulmonary vasculature
1416	99	3431, 26784, 20456, 17416, 14000, 7994, 10671, 7523, 2077, 15492, 19691, 10555, 10013, 16466, 6481, 30212, 1390, 9412, 26270, 18561, 11621, 7160, 987, 9965, 2079, 16762, 21708, 20318, 8620, 11586, 6511, 15946, 2135, 10560, 7728, 28625, 11730, 29040, 175, 11892, 393, 7027, 12744, 17090, 2202, 29106, 3688, 29427, 14347, 15888, 3604, 4713, 12730, 29536, 12527, 26113, 28072, 12782, 12306, 26002, 2592…	ERBB3, C12orf65, TRAF7, ADGRV1, PRDM16, NRCAM, SDCCAG8, TRIM37, CLN6, ANKH, MECR, ATXN2, GRK1, SUFU, LAMA1, TANC2, CACNA1C, PRKCZ, PIEZO2, BLOC1S5, HNF1A, MMP14, BCKDHB, RERE, CLN8, ZNF423, CCM2, SMOC1, PAX6, TBL2, LARGE1, RP1L1, SBF2, ATXN7, NEDD4L, NDUFAF6, TERT, SZT2, ACVRL1, TNF, AKT3, MERTK, MLXIPL, ARHGEF18, COL4A1, DDHD2, FGFR1, SH3TC2, BCAS3, RTEL1, FBN2, H19, WARS2, MAPKBP1, UGP2, TCTN1,…	0.0133997	1	1098	Abnormal fundus morphology
1495	110	3431, 219, 20456, 14000, 25835, 7994, 10671, 7523, 2460, 16700, 15492, 17089, 1081, 10725, 16466, 30212, 1390, 9412, 26270, 1144, 5102, 7160, 9965, 19367, 19347, 10416, 16762, 26031, 20318, 19687, 11586, 16421, 7945, 2135, 7728, 11730, 393, 12744, 12712, 20862, 2205, 4263, 3688, 29427, 14347, 15888, 3604, 15673, 4713, 20731, 17327, 6266, 4921, 11405, 17797, 4787, 12527, 14615, 4317, 15573, 26113,…	ERBB3, ADAMTS3, TRAF7, PRDM16, THSD4, NRCAM, SDCCAG8, TRIM37, CSNK2B, ZFPM2, ANKH, SYNE1, BNC1, SEMA3C, SUFU, TANC2, CACNA1C, PRKCZ, PIEZO2, BTRC, HOXA13, MMP14, RERE, FAM13A, CUX2, RPS27, ZNF423, PIGV, SMOC1, EIF2AK4, TBL2, SOX6, NPR3, SBF2, NEDD4L, TERT, AKT3, MLXIPL, VPS33B, SLC39A8, CERT1, GHR, FGFR1, SH3TC2, BCAS3, RTEL1, FBN2, PHIP, H19, GNB4, WAC, KCNJ5, HIVEP2, BRSK2, MAP3K20, H4C3, UGP2,…	0.0134997	1	11297	Abnormal digit morphology
1819	130	3431, 26784, 20456, 6546, 14000, 7994, 10671, 26661, 13921, 7523, 4718, 2460, 11465, 2024, 4785, 16466, 6481, 30212, 1390, 9412, 26270, 25230, 103, 10898, 987, 18623, 9965, 19347, 1391, 2079, 16762, 26031, 8620, 30664, 30739, 6511, 16421, 7217, 10560, 7728, 28625, 11730, 29040, 6954, 8632, 9549, 393, 12712, 2340, 20862, 23147, 2202, 2205, 29106, 3688, 11992, 14347, 15888, 24283, 19309, 15673, 471…	ERBB3, C12orf65, TRAF7, COG2, PRDM16, NRCAM, SDCCAG8, RNF168, ABHD16A, TRIM37, H1-4, CSNK2B, SUPT16H, CLCN6, H4C11, SUFU, LAMA1, TANC2, CACNA1C, PRKCZ, PIEZO2, AHDC1, CNNM2, SKIV2L, BCKDHB, COG8, RERE, CUX2, CACNA1D, CLN8, ZNF423, PIGV, PAX6, CLPB, TMX2, LARGE1, SOX6, MPL, ATXN7, NEDD4L, NDUFAF6, TERT, SZT2, MCPH1, PBX1, PSMC3, AKT3, VPS33B, CRADD, SLC39A8, UNC13D, COL4A1, CERT1, DDHD2, FGFR1, TO…	0.0136197	1	1263	Global developmental delay
264	26	30212, 26270, 6091, 6196, 2202, 25230, 9644, 12011, 3688, 17264, 3603, 11586, 52391, 14347, 20444, 2026, 18806, 2989, 1005, 12306, 12744, 6511, 28295, 29136, 961, 4713	TANC2, PIEZO2, INSR, JARID2, COL4A1, AHDC1, PTPN11, TPM2, FGFR1, POLR1A, FBN1, TBL2, MYMX, BCAS3, MBD5, CLCNKA, CAMTA1, DOCK3, BCL7B, TRIP12, MLXIPL, LARGE1, CCDC32, KDM4B, BAZ1B, H19	0.0136597	1	411	Protruding ear
121	14	12313, 16762, 9412, 20318, 9965, 3688, 14000, 4317, 26002, 13436, 16466, 26690, 16380, 26113	JMJD1C, ZNF423, PRKCZ, SMOC1, RERE, FGFR1, PRDM16, GLI1, CASZ1, RPGRIP1, SUFU, CEP120, TRIM32, TCTN1	0.0137197	1	9136	Duplication involving bones of the feet
77	9	23147, 2592, 3688, 2514, 8805, 4886, 2026, 9016, 11036	UNC13D, CYP11B2, FGFR1, CTNNB1, PDGFRL, HFE, CLCNKA, PKHD1, SLC5A1	0.0137797	1	10931	Abnormal blood sodium concentration
77	10	16762, 9412, 9965, 8966, 8620, 14000, 26002, 26690, 7523, 8616	ZNF423, PRKCZ, RERE, PIGL, PAX6, PRDM16, CASZ1, CEP120, TRIM37, PAX2	0.0138197	1	567	Chorioretinal coloboma
157	16	11730, 26821, 20456, 9644, 3688, 11586, 4886, 1005, 6848, 12744, 7227, 9817, 16466, 961, 6341, 16935	TERT, CCDC141, TRAF7, PTPN11, FGFR1, TBL2, HFE, BCL7B, MAP3K1, MLXIPL, MRAS, RAD51, SUFU, BAZ1B, KISS1, ATG7	0.0138797	1	44	Hypogonadotropic hypogonadism
33	5	610, 600, 2605, 4263, 3688	APOC3, APOA1, CYP27A1, GHR, FGFR1	0.0138997	1	991	Xanthomatosis
871	63	12313, 16762, 3431, 26031, 11110, 26784, 219, 8490, 11362, 12781, 14000, 9863, 19351, 2514, 11586, 8805, 1789, 1033, 26002, 7207, 600, 4944, 11730, 10414, 175, 6091, 1785, 16700, 8966, 6717, 12744, 10725, 9817, 16466, 9412, 19191, 23147, 9820, 4861, 3688, 4886, 4948, 1005, 15888, 3604, 24212, 9016, 961, 4713, 7910, 10898, 25583, 18623, 9965, 12858, 17209, 4932, 10416, 4942, 26690, 15573, 16380, 2…	JMJD1C, ZNF423, ERBB3, PIGV, ARID1A, C12orf65, ADAMTS3, ORC4, STAT1, WNT2B, PRDM16, RAPSN, BICC1, CTNNB1, TBL2, PDGFRL, CDKN2C, BDNF, CASZ1, MPDU1, APOA1, HLA-DQB1, TERT, RPS26, ACVRL1, INSR, CDKN1B, ZFPM2, PIGL, LTBP4, MLXIPL, SEMA3C, RAD51, SUFU, PRKCZ, DOCK8, UNC13D, RAD51C, HELLS, FGFR1, HFE, HLA-DRB1, BCL7B, RTEL1, FBN2, CISD2, PKHD1, BAZ1B, H19, NPM1, SKIV2L, ARMC4, COG8, RERE, ZAP70, STK36…	0.0139397	1	2242	Abnormal intestine morphology
650	53	3498, 17085, 26031, 219, 20318, 14000, 9863, 11586, 7994, 12782, 12306, 26002, 6511, 13488, 11768, 20859, 575, 18856, 15492, 8966, 12679, 11609, 12744, 9817, 16466, 29136, 12712, 30212, 1390, 9412, 26270, 9820, 3688, 29427, 3603, 14347, 4948, 1005, 2989, 28295, 961, 6196, 9965, 17797, 12011, 7788, 17264, 4317, 20444, 4932, 23166, 26690, 15573	MECOM, EXOC6B, PIGV, ADAMTS3, SMOC1, PRDM16, RAPSN, TBL2, NRCAM, WNT3, TRIP12, CASZ1, LARGE1, VPS4A, TGFB2, SLC39A13, AP4S1, CREB3L1, ANKH, PIGL, VDR, TBXAS1, MLXIPL, RAD51, SUFU, KDM4B, VPS33B, TANC2, CACNA1C, PRKCZ, PIEZO2, RAD51C, FGFR1, SH3TC2, FBN1, BCAS3, HLA-DRB1, BCL7B, DOCK3, CCDC32, BAZ1B, JARID2, RERE, MAP3K20, TPM2, NFIX, POLR1A, GLI1, MBD5, HLA-B, PNPT1, CEP120, SETBP1	0.0139597	1	2644	Abnormality of pelvic girdle bone morphology
823	66	9476, 20456, 6546, 17416, 14000, 11586, 30664, 2605, 257, 555, 12306, 26002, 25928, 30739, 6511, 7207, 17770, 13488, 10560, 2077, 11730, 29040, 2460, 575, 8966, 11465, 10555, 2024, 12744, 29136, 30212, 25671, 9412, 19191, 2340, 15917, 20862, 2205, 16361, 29106, 3688, 9314, 11509, 14347, 1005, 2989, 15888, 24212, 19309, 28295, 961, 20499, 7910, 6196, 4921, 12730, 9965, 11405, 12011, 12527, 7788, 2…	HTRA1, TRAF7, COG2, ADGRV1, PRDM16, TBL2, CLPB, CYP27A1, ADK, AP1G1, TRIP12, CASZ1, WDR73, TMX2, LARGE1, MPDU1, RALGAPA1, VPS4A, ATXN7, CLN6, TERT, SZT2, CSNK2B, AP4S1, PIGL, SUPT16H, ATXN2, CLCN6, MLXIPL, KDM4B, TANC2, RNASEH2B, PRKCZ, DOCK8, CRADD, PLCB1, SLC39A8, CERT1, WHRN, DDHD2, FGFR1, PPP3CA, SYT1, BCAS3, BCL7B, DOCK3, RTEL1, CISD2, KANK1, CCDC32, BAZ1B, L2HGDH, NPM1, JARID2, HIVEP2, WARS…	0.0141997	1	7369	Atrophy/Degeneration affecting the cerebrum
349	30	11110, 219, 20456, 14000, 2345, 2514, 1789, 1033, 26002, 7523, 2214, 3446, 11730, 10414, 7413, 1785, 16700, 1582, 9817, 16466, 9412, 9820, 9644, 9016, 4713, 10898, 9965, 6848, 10416, 15573	ARID1A, ADAMTS3, TRAF7, PRDM16, CREB1, CTNNB1, CDKN2C, BDNF, CASZ1, TRIM37, COL7A1, ERG, TERT, RPS26, MTAP, CDKN1B, ZFPM2, CCND1, RAD51, SUFU, PRKCZ, RAD51C, PTPN11, PKHD1, H19, SKIV2L, RERE, MAP3K1, RPS27, SETBP1	0.0142797	1	11792	Neoplasm by histology
107	12	11730, 9069, 11362, 19687, 30664, 4948, 29605, 18791, 59, 7217, 11621, 7160	TERT, PLEC, STAT1, EIF2AK4, CLPB, HLA-DRB1, SH2B3, ZFP57, ABCC8, MPL, HNF1A, MMP14	0.0142997	1	30057	Autoimmune antibody positivity
1420	99	3431, 26784, 20456, 17416, 14000, 7994, 10671, 7523, 2077, 15492, 19691, 10555, 10013, 16466, 6481, 30212, 1390, 9412, 26270, 18561, 11621, 7160, 987, 9965, 2079, 16762, 21708, 20318, 8620, 11586, 6511, 15946, 2135, 10560, 7728, 28625, 11730, 29040, 175, 11892, 393, 7027, 12744, 17090, 2202, 29106, 3688, 29427, 14347, 15888, 3604, 4713, 12730, 29536, 12527, 26113, 28072, 12782, 12306, 26002, 2592…	ERBB3, C12orf65, TRAF7, ADGRV1, PRDM16, NRCAM, SDCCAG8, TRIM37, CLN6, ANKH, MECR, ATXN2, GRK1, SUFU, LAMA1, TANC2, CACNA1C, PRKCZ, PIEZO2, BLOC1S5, HNF1A, MMP14, BCKDHB, RERE, CLN8, ZNF423, CCM2, SMOC1, PAX6, TBL2, LARGE1, RP1L1, SBF2, ATXN7, NEDD4L, NDUFAF6, TERT, SZT2, ACVRL1, TNF, AKT3, MERTK, MLXIPL, ARHGEF18, COL4A1, DDHD2, FGFR1, SH3TC2, BCAS3, RTEL1, FBN2, H19, WARS2, MAPKBP1, UGP2, TCTN1,…	0.0144397	1	4329	Abnormal posterior eye segment morphology
4	2	16466, 812	SUFU, ATP2A2	0.0144597	1	10612	Plantar pits
57	7	24212, 7227, 4685, 7217, 18561, 9644, 29605	CISD2, MRAS, GUCY1A1, MPL, BLOC1S5, PTPN11, SH2B3	0.0144997	1	11869	Abnormal platelet function
531	42	12313, 3431, 11110, 20456, 14000, 11586, 26002, 7207, 9350, 7728, 11768, 10414, 16700, 8966, 11597, 12744, 9369, 9817, 16466, 1390, 9412, 333, 9820, 2205, 9644, 3688, 3603, 11509, 4948, 1005, 3604, 961, 7160, 2707, 10898, 25583, 29536, 9965, 17209, 7788, 17264, 4932, 26690	JMJD1C, ERBB3, ARID1A, TRAF7, PRDM16, TBL2, CASZ1, MPDU1, PRDM6, NEDD4L, TGFB2, RPS26, ZFPM2, PIGL, TBX2, MLXIPL, PRIM1, RAD51, SUFU, CACNA1C, PRKCZ, AGT, RAD51C, CERT1, PTPN11, FGFR1, FBN1, SYT1, HLA-DRB1, BCL7B, FBN2, BAZ1B, MMP14, ACE, SKIV2L, ARMC4, MAPKBP1, RERE, STK36, NFIX, POLR1A, HLA-B, CEP120	0.0145197	1	11603	Congenital malformation of the great arteries
928	72	28216, 21638, 11257, 16762, 8620, 29418, 814, 9863, 2514, 7994, 30664, 20580, 555, 12306, 25928, 6511, 7207, 13921, 13780, 2135, 10560, 28625, 8022, 29040, 2460, 9069, 3760, 8632, 2548, 19691, 4331, 11465, 14418, 12679, 17089, 6717, 2024, 4785, 16466, 6481, 29136, 30212, 1390, 26270, 2340, 25230, 4263, 17380, 9314, 29427, 3603, 11509, 14347, 2989, 3604, 28295, 4713, 17327, 29357, 6196, 17797, 120…	COX14, CEP85L, SPR, ZNF423, PAX6, FNIP1, ATP2B1, RAPSN, CTNNB1, NRCAM, CLPB, CYP2R1, AP1G1, TRIP12, WDR73, LARGE1, MPDU1, ABHD16A, GFM1, SBF2, ATXN7, NDUFAF6, NT5C2, SZT2, CSNK2B, PLEC, FLRT1, PBX1, CUBN, MECR, GLS, SUPT16H, ELOVL1, VDR, SYNE1, LTBP4, CLCN6, H4C11, SUFU, LAMA1, KDM4B, TANC2, CACNA1C, PIEZO2, CRADD, AHDC1, GHR, ANAPC7, PPP3CA, SH3TC2, FBN1, SYT1, BCAS3, DOCK3, FBN2, CCDC32, H19, W…	0.0145597	1	1270	Motor delay
262	23	26270, 11110, 8490, 2202, 25230, 3688, 9863, 3603, 2514, 11586, 1005, 25928, 12744, 6511, 13436, 16466, 26690, 6481, 961, 15573, 8616, 4713, 26113	PIEZO2, ARID1A, ORC4, COL4A1, AHDC1, FGFR1, RAPSN, FBN1, CTNNB1, TBL2, BCL7B, WDR73, MLXIPL, LARGE1, RPGRIP1, SUFU, CEP120, LAMA1, BAZ1B, SETBP1, PAX2, H19, TCTN1	0.0146397	1	2438	Cerebellar malformation
424	36	12313, 219, 8490, 14000, 2514, 20580, 12306, 26002, 16421, 18856, 12679, 9369, 16466, 29136, 30212, 9412, 333, 20862, 25230, 3688, 9314, 3603, 14347, 2989, 3604, 28295, 4713, 7160, 2707, 6196, 9965, 7788, 21684, 4396, 59, 26690, 15573	JMJD1C, ADAMTS3, ORC4, PRDM16, CTNNB1, CYP2R1, TRIP12, CASZ1, SOX6, CREB3L1, VDR, PRIM1, SUFU, KDM4B, TANC2, PRKCZ, AGT, SLC39A8, AHDC1, FGFR1, PPP3CA, FBN1, BCAS3, DOCK3, FBN2, CCDC32, H19, MMP14, ACE, JARID2, RERE, NFIX, ZNF462, GNB1, ABCC8, CEP120, SETBP1	0.0147397	1	11329	Abnormality of cranial sutures
247	24	30212, 11730, 9069, 7910, 10898, 6091, 1785, 6196, 9820, 9644, 11992, 1789, 14347, 812, 2989, 12306, 15888, 9817, 13921, 28295, 29136, 15573, 15673, 4713	TANC2, TERT, PLEC, NPM1, SKIV2L, INSR, CDKN1B, JARID2, RAD51C, PTPN11, TOP3A, CDKN2C, BCAS3, ATP2A2, DOCK3, TRIP12, RTEL1, RAD51, ABHD16A, CCDC32, KDM4B, SETBP1, PHIP, H19	0.0147997	1	1034	Hypermelanotic macule
6	2	1785, 1789	CDKN1B, CDKN2C	0.0148197	1	30404	Glucagonoma
86	10	3467, 6091, 7961, 14418, 3688, 286, 59, 11621, 15673, 392	ESR1, INSR, NR0B2, ELOVL1, FGFR1, ADRB2, ABCC8, HNF1A, PHIP, AKT2	0.0149797	1	956	Acanthosis nigricans
1275	93	26784, 219, 9476, 14000, 25835, 7994, 52391, 1033, 13921, 4718, 2460, 15983, 17089, 16466, 30212, 1390, 9412, 26270, 25230, 9171, 9965, 4431, 16762, 26031, 21708, 8620, 11586, 6511, 7217, 2135, 7728, 28625, 11730, 29040, 12679, 393, 12744, 2205, 3688, 29427, 14347, 15888, 3604, 4713, 6266, 4921, 12730, 11405, 17797, 15573, 26113, 17085, 9863, 12306, 26002, 25928, 13488, 11768, 9069, 18856, 11597,…	C12orf65, ADAMTS3, HTRA1, PRDM16, THSD4, NRCAM, MYMX, BDNF, ABHD16A, H1-4, CSNK2B, WNT3A, SYNE1, SUFU, TANC2, CACNA1C, PRKCZ, PIEZO2, AHDC1, PODXL, RERE, GOSR2, ZNF423, PIGV, CCM2, PAX6, TBL2, LARGE1, MPL, SBF2, NEDD4L, NDUFAF6, TERT, SZT2, VDR, AKT3, MLXIPL, CERT1, FGFR1, SH3TC2, BCAS3, RTEL1, FBN2, H19, KCNJ5, HIVEP2, WARS2, BRSK2, MAP3K20, SETBP1, TCTN1, EXOC6B, RAPSN, TRIP12, CASZ1, WDR73, VP…	0.0149997	1	10674	Abnormality of the curvature of the vertebral column
13	3	16466, 20456, 11730	SUFU, TRAF7, TERT	0.0150997	1	6520	Progressive pulmonary function impairment
23	4	1789, 20580, 12679, 1785	CDKN2C, CYP2R1, VDR, CDKN1B	0.0152197	1	843	Hyperparathyroidism
361	32	17416, 14000, 11586, 12306, 26002, 6511, 11730, 575, 8966, 10555, 2024, 12744, 29136, 30212, 9412, 20862, 16361, 29106, 3688, 14347, 1005, 2989, 15888, 24212, 28295, 961, 7910, 6196, 9965, 12527, 18806, 15573	ADGRV1, PRDM16, TBL2, TRIP12, CASZ1, LARGE1, TERT, AP4S1, PIGL, ATXN2, CLCN6, MLXIPL, KDM4B, TANC2, PRKCZ, SLC39A8, WHRN, DDHD2, FGFR1, BCAS3, BCL7B, DOCK3, RTEL1, CISD2, CCDC32, BAZ1B, NPM1, JARID2, RERE, UGP2, CAMTA1, SETBP1	0.0152197	1	2120	Cerebral cortical atrophy
44	7	9016, 13436, 29536, 19351, 26690, 1582, 26113	PKHD1, RPGRIP1, MAPKBP1, BICC1, CEP120, CCND1, TCTN1	0.0154197	1	1737	Pancreatic cysts
104	11	11730, 7910, 9820, 3688, 11586, 1005, 15888, 12744, 3604, 9817, 961	TERT, NPM1, RAD51C, FGFR1, TBL2, BCL7B, RTEL1, MLXIPL, FBN2, RAD51, BAZ1B	0.0155597	1	2575	Tracheoesophageal fistula
1084	80	12313, 17085, 3431, 26031, 219, 8490, 20318, 20456, 8620, 14000, 9863, 11586, 7994, 12782, 52391, 1033, 12306, 26002, 25928, 7207, 16421, 13488, 7728, 11768, 2460, 10414, 6091, 18856, 15492, 8966, 6717, 12744, 9369, 9817, 16466, 29136, 12712, 30212, 1390, 9412, 26270, 15992, 9820, 25230, 4861, 9644, 4263, 3688, 17380, 9314, 3603, 14347, 1005, 2989, 3604, 7227, 9016, 28295, 961, 15673, 4713, 6266,…	JMJD1C, EXOC6B, ERBB3, PIGV, ADAMTS3, ORC4, SMOC1, TRAF7, PAX6, PRDM16, RAPSN, TBL2, NRCAM, WNT3, MYMX, BDNF, TRIP12, CASZ1, WDR73, MPDU1, SOX6, VPS4A, NEDD4L, TGFB2, CSNK2B, RPS26, INSR, CREB3L1, ANKH, PIGL, LTBP4, MLXIPL, PRIM1, RAD51, SUFU, KDM4B, VPS33B, TANC2, CACNA1C, PRKCZ, PIEZO2, ZNF341, RAD51C, AHDC1, HELLS, PTPN11, GHR, FGFR1, ANAPC7, PPP3CA, FBN1, BCAS3, BCL7B, DOCK3, FBN2, MRAS, PKHD…	0.0155797	1	277	Abnormal mandible morphology
4	2	2214, 9069	COL7A1, PLEC	0.0157197	1	31045	Acral blistering
786	63	9476, 20456, 6546, 17416, 14000, 11586, 30664, 2605, 257, 555, 12306, 26002, 25928, 30739, 6511, 7207, 17770, 13488, 10560, 2077, 11730, 29040, 2460, 575, 8966, 11465, 10555, 2024, 12744, 29136, 30212, 25671, 9412, 19191, 2340, 15917, 20862, 16361, 29106, 3688, 9314, 14347, 1005, 2989, 15888, 24212, 19309, 28295, 961, 7910, 6196, 4921, 12730, 9965, 11405, 12011, 12527, 7788, 20444, 18806, 15573, …	HTRA1, TRAF7, COG2, ADGRV1, PRDM16, TBL2, CLPB, CYP27A1, ADK, AP1G1, TRIP12, CASZ1, WDR73, TMX2, LARGE1, MPDU1, RALGAPA1, VPS4A, ATXN7, CLN6, TERT, SZT2, CSNK2B, AP4S1, PIGL, SUPT16H, ATXN2, CLCN6, MLXIPL, KDM4B, TANC2, RNASEH2B, PRKCZ, DOCK8, CRADD, PLCB1, SLC39A8, WHRN, DDHD2, FGFR1, PPP3CA, BCAS3, BCL7B, DOCK3, RTEL1, CISD2, KANK1, CCDC32, BAZ1B, NPM1, JARID2, HIVEP2, WARS2, RERE, BRSK2, TPM2,…	0.0157397	1	2059	Cerebral atrophy
1704	122	3431, 219, 20456, 17416, 14000, 25835, 7994, 10671, 7523, 2460, 16700, 15492, 17089, 11609, 1081, 10725, 16466, 30212, 1390, 9412, 26270, 1144, 5102, 4886, 7160, 9965, 19367, 19347, 10416, 16762, 26031, 20318, 19687, 11586, 6511, 16421, 7945, 2135, 7728, 28625, 11730, 7413, 12679, 393, 12744, 12712, 20862, 2202, 2205, 4263, 3688, 29427, 14347, 15888, 3604, 15673, 4713, 20731, 17327, 6266, 4921, 1…	ERBB3, ADAMTS3, TRAF7, ADGRV1, PRDM16, THSD4, NRCAM, SDCCAG8, TRIM37, CSNK2B, ZFPM2, ANKH, SYNE1, TBXAS1, BNC1, SEMA3C, SUFU, TANC2, CACNA1C, PRKCZ, PIEZO2, BTRC, HOXA13, HFE, MMP14, RERE, FAM13A, CUX2, RPS27, ZNF423, PIGV, SMOC1, EIF2AK4, TBL2, LARGE1, SOX6, NPR3, SBF2, NEDD4L, NDUFAF6, TERT, MTAP, VDR, AKT3, MLXIPL, VPS33B, SLC39A8, COL4A1, CERT1, GHR, FGFR1, SH3TC2, BCAS3, RTEL1, FBN2, PHIP, H…	0.0157997	1	2813	Abnormality of limb bone morphology
1704	122	3431, 219, 20456, 17416, 14000, 25835, 7994, 10671, 7523, 2460, 16700, 15492, 17089, 11609, 1081, 10725, 16466, 30212, 1390, 9412, 26270, 1144, 5102, 4886, 7160, 9965, 19367, 19347, 10416, 16762, 26031, 20318, 19687, 11586, 6511, 16421, 7945, 2135, 7728, 28625, 11730, 7413, 12679, 393, 12744, 12712, 20862, 2202, 2205, 4263, 3688, 29427, 14347, 15888, 3604, 15673, 4713, 20731, 17327, 6266, 4921, 1…	ERBB3, ADAMTS3, TRAF7, ADGRV1, PRDM16, THSD4, NRCAM, SDCCAG8, TRIM37, CSNK2B, ZFPM2, ANKH, SYNE1, TBXAS1, BNC1, SEMA3C, SUFU, TANC2, CACNA1C, PRKCZ, PIEZO2, BTRC, HOXA13, HFE, MMP14, RERE, FAM13A, CUX2, RPS27, ZNF423, PIGV, SMOC1, EIF2AK4, TBL2, LARGE1, SOX6, NPR3, SBF2, NEDD4L, NDUFAF6, TERT, MTAP, VDR, AKT3, MLXIPL, VPS33B, SLC39A8, COL4A1, CERT1, GHR, FGFR1, SH3TC2, BCAS3, RTEL1, FBN2, PHIP, H…	0.0157997	1	40068	Abnormality of limb bone
203	19	12313, 16762, 11768, 11730, 17327, 21708, 1785, 29536, 2202, 20456, 3688, 3603, 19351, 1789, 6511, 16466, 26690, 7523, 4713	JMJD1C, ZNF423, TGFB2, TERT, WAC, CCM2, CDKN1B, MAPKBP1, COL4A1, TRAF7, FGFR1, FBN1, BICC1, CDKN2C, LARGE1, SUFU, CEP120, TRIM37, H19	0.0158197	1	10651	Abnormal meningeal morphology
340	32	3431, 2514, 8805, 1789, 19124, 26661, 7217, 7523, 28625, 990, 600, 4944, 1785, 2548, 1984, 1582, 10725, 9817, 9820, 3603, 4886, 4948, 29605, 9016, 11036, 4713, 7910, 17797, 12011, 4932, 4942, 59	ERBB3, CTNNB1, PDGFRL, CDKN2C, FIP1L1, RNF168, MPL, TRIM37, NDUFAF6, BCL2, APOA1, HLA-DQB1, CDKN1B, CUBN, CISH, CCND1, SEMA3C, RAD51, RAD51C, FBN1, HFE, HLA-DRB1, SH2B3, PKHD1, SLC5A1, H19, NPM1, MAP3K20, TPM2, HLA-B, HLA-DQA1, ABCC8	0.0158597	1	1824	Weight loss
25	4	11730, 7910, 12679, 15888	TERT, NPM1, VDR, RTEL1	0.0159597	1	5089	Abnormal metaphyseal trabeculation
193	18	3498, 26270, 20318, 11597, 9644, 12011, 3688, 5102, 9863, 4317, 11586, 1005, 12744, 7227, 9817, 16466, 961, 15573	MECOM, PIEZO2, SMOC1, TBX2, PTPN11, TPM2, FGFR1, HOXA13, RAPSN, GLI1, TBL2, BCL7B, MLXIPL, MRAS, RAD51, SUFU, BAZ1B, SETBP1	0.0160597	1	100240	Synostosis of joints
432	33	3498, 3431, 219, 11362, 29418, 12782, 30664, 19124, 7207, 7217, 11241, 11730, 10414, 2548, 11609, 9817, 19191, 15992, 23147, 9820, 4861, 4948, 29605, 15888, 9016, 6974, 26956, 7910, 10898, 12858, 4932, 23151, 10416	MECOM, ERBB3, ADAMTS3, STAT1, FNIP1, WNT3, CLPB, FIP1L1, MPDU1, MPL, SPI1, TERT, RPS26, CUBN, TBXAS1, RAD51, DOCK8, ZNF341, UNC13D, RAD51C, HELLS, HLA-DRB1, SH2B3, RTEL1, PKHD1, MDM4, INO80, NPM1, SKIV2L, ZAP70, HLA-B, FERMT3, RPS27	0.0160597	1	11893	Abnormal leukocyte count
5	2	7217, 3498	MPL, MECOM	0.0160797	1	5548	Megakaryocytopenia
283	29	21638, 1390, 9412, 19191, 17327, 2460, 29040, 3431, 2340, 4921, 9965, 11405, 25230, 20456, 3688, 14000, 12527, 9314, 4396, 1391, 11509, 20444, 2024, 555, 26002, 7207, 16466, 8740, 17770	CEP85L, CACNA1C, PRKCZ, DOCK8, WAC, CSNK2B, SZT2, ERBB3, CRADD, HIVEP2, RERE, BRSK2, AHDC1, TRAF7, FGFR1, PRDM16, UGP2, PPP3CA, GNB1, CACNA1D, SYT1, MBD5, CLCN6, AP1G1, CASZ1, MPDU1, SUFU, CHMP1A, RALGAPA1	0.0161197	1	100704	Cerebral visual impairment
383	31	12313, 16762, 3431, 26031, 26784, 2592, 2605, 1033, 2135, 2689, 8966, 1582, 10725, 9817, 16466, 1390, 2571, 9820, 3688, 29427, 3603, 4886, 6266, 9171, 11167, 25489, 23166, 26690, 15573, 16380, 26113	JMJD1C, ZNF423, ERBB3, PIGV, C12orf65, CYP11B2, CYP27A1, BDNF, SBF2, DBH, PIGL, CCND1, SEMA3C, RAD51, SUFU, CACNA1C, CYB561, RAD51C, FGFR1, SH3TC2, FBN1, HFE, KCNJ5, PODXL, SNTA1, YEATS2, PNPT1, CEP120, SETBP1, TRIM32, TCTN1	0.0161397	1	410008	Abnormality of the peripheral nervous system
13	3	16466, 20456, 11730	SUFU, TRAF7, TERT	0.0163597	1	11730	Abnormal central sensory function
1550	110	26784, 6546, 14000, 7994, 1033, 26661, 4718, 2460, 1081, 4785, 16466, 30212, 9412, 333, 26270, 25230, 103, 18623, 9965, 19347, 13542, 7330, 10416, 16762, 26031, 20318, 8620, 11586, 30664, 30739, 6511, 13780, 7217, 7728, 11730, 29040, 6954, 393, 12744, 12712, 2340, 2202, 2205, 29106, 3688, 11992, 14347, 15888, 17327, 6266, 4921, 11405, 4787, 12527, 14615, 15573, 26113, 28072, 9863, 12782, 12827, 1…	C12orf65, COG2, PRDM16, NRCAM, BDNF, RNF168, H1-4, CSNK2B, BNC1, H4C11, SUFU, TANC2, PRKCZ, AGT, PIEZO2, AHDC1, CNNM2, COG8, RERE, CUX2, ATP10A, MSI1, RPS27, ZNF423, PIGV, SMOC1, PAX6, TBL2, CLPB, TMX2, LARGE1, GFM1, MPL, NEDD4L, TERT, SZT2, MCPH1, AKT3, MLXIPL, VPS33B, CRADD, COL4A1, CERT1, DDHD2, FGFR1, TOP3A, BCAS3, RTEL1, WAC, KCNJ5, HIVEP2, BRSK2, H4C3, UGP2, PAPPA2, SETBP1, TCTN1, LYRM7, RA…	0.0163797	1	7364	Aplasia/Hypoplasia of the cerebrum
71	9	7227, 3498, 11586, 961, 15573, 26270, 9644, 1005, 12744	MRAS, MECOM, TBL2, BAZ1B, SETBP1, PIEZO2, PTPN11, BCL7B, MLXIPL	0.0163997	1	2974	Radioulnar synostosis
279	24	28625, 28216, 600, 25361, 2548, 13394, 18143, 12858, 19351, 11586, 29300, 4932, 1582, 1005, 28958, 25928, 12744, 59, 7207, 26690, 17175, 961, 7876, 8616	NDUFAF6, COX14, APOA1, ARHGAP24, CUBN, NPHS2, DAAM2, ZAP70, BICC1, TBL2, KANK2, HLA-B, CCND1, BCL7B, NUP93, WDR73, MLXIPL, ABCC8, MPDU1, CEP120, PLCE1, BAZ1B, NOS3, PAX2	0.0163997	1	20129	Abnormal urine protein level
357	30	12313, 28216, 16762, 26031, 20318, 8620, 14000, 2514, 12782, 26002, 25928, 6511, 8616, 2135, 393, 9369, 9817, 16466, 9412, 26270, 6897, 2202, 9820, 3688, 3603, 9965, 19347, 13436, 26690, 26113	JMJD1C, COX14, ZNF423, PIGV, SMOC1, PAX6, PRDM16, CTNNB1, WNT3, CASZ1, WDR73, LARGE1, PAX2, SBF2, AKT3, PRIM1, RAD51, SUFU, PRKCZ, PIEZO2, MARK3, COL4A1, RAD51C, FGFR1, FBN1, RERE, CUX2, RPGRIP1, CEP120, TCTN1	0.0164397	1	100887	Abnormality of globe size
198	20	12313, 9412, 6954, 8632, 219, 8490, 9965, 8620, 5102, 14000, 9314, 19351, 11586, 1005, 26002, 12744, 961, 24054, 8616, 4713	JMJD1C, PRKCZ, MCPH1, PBX1, ADAMTS3, ORC4, RERE, PAX6, HOXA13, PRDM16, PPP3CA, BICC1, TBL2, BCL7B, CASZ1, MLXIPL, BAZ1B, KNL1, PAX2, H19	0.0166597	1	76	Vesicoureteral reflux
862	69	9476, 20456, 6546, 17416, 14000, 11586, 30664, 2605, 257, 555, 12306, 26002, 25928, 30739, 6511, 7207, 13780, 17770, 13488, 10560, 2077, 4944, 11730, 29040, 2460, 575, 8966, 11465, 10555, 2024, 12744, 29136, 30212, 25671, 9412, 19191, 2340, 15917, 20862, 2205, 16361, 29106, 3688, 9314, 11509, 14347, 1005, 2989, 15888, 24212, 19309, 28295, 961, 20499, 9171, 7910, 6196, 4921, 12730, 9965, 11405, 12…	HTRA1, TRAF7, COG2, ADGRV1, PRDM16, TBL2, CLPB, CYP27A1, ADK, AP1G1, TRIP12, CASZ1, WDR73, TMX2, LARGE1, MPDU1, GFM1, RALGAPA1, VPS4A, ATXN7, CLN6, HLA-DQB1, TERT, SZT2, CSNK2B, AP4S1, PIGL, SUPT16H, ATXN2, CLCN6, MLXIPL, KDM4B, TANC2, RNASEH2B, PRKCZ, DOCK8, CRADD, PLCB1, SLC39A8, CERT1, WHRN, DDHD2, FGFR1, PPP3CA, SYT1, BCAS3, BCL7B, DOCK3, RTEL1, CISD2, KANK1, CCDC32, BAZ1B, L2HGDH, PODXL, NPM…	0.0166597	1	12444	Brain atrophy
54	7	16466, 19351, 2514, 11730, 1789, 20456, 1785	SUFU, BICC1, CTNNB1, TERT, CDKN2C, TRAF7, CDKN1B	0.0166797	1	11750	Neoplasm of the anterior pituitary
54	7	16466, 19351, 2514, 11730, 1789, 20456, 1785	SUFU, BICC1, CTNNB1, TERT, CDKN2C, TRAF7, CDKN1B	0.0166797	1	40277	Neoplasm of the pituitary gland
87	9	11730, 26784, 20456, 9863, 17089, 4886, 1582, 16466, 2135	TERT, C12orf65, TRAF7, RAPSN, SYNE1, HFE, CCND1, SUFU, SBF2	0.0167597	1	3484	Upper limb muscle weakness
85	9	11730, 3431, 10414, 7910, 30664, 29605, 15888, 10416, 7217	TERT, ERBB3, RPS26, NPM1, CLPB, SH2B3, RTEL1, RPS27, MPL	0.0167997	1	4808	Acute myeloid leukemia
26	4	16466, 2514, 11730, 20456	SUFU, CTNNB1, TERT, TRAF7	0.0168397	1	12657	Abnormal brain positron emission tomography
26	4	16466, 2514, 11730, 20456	SUFU, CTNNB1, TERT, TRAF7	0.0168397	1	12658	Abnormal brain FDG positron emission tomography
32	5	7207, 16466, 8966, 26031, 9644	MPDU1, SUFU, PIGL, PIGV, PTPN11	0.0168397	1	2696	Abnormal parietal bone morphology
10	3	26270, 20859, 9863	PIEZO2, SLC39A13, RAPSN	0.0169397	1	10489	Absent palmar crease
153	16	12313, 30212, 26031, 8632, 8966, 11597, 9644, 3688, 7788, 4396, 3604, 7227, 28295, 15573, 15673, 4713	JMJD1C, TANC2, PIGV, PBX1, PIGL, TBX2, PTPN11, FGFR1, NFIX, GNB1, FBN2, MRAS, CCDC32, SETBP1, PHIP, H19	0.0169397	1	11039	Abnormal helix morphology
176	16	9412, 10414, 9069, 8632, 8490, 9965, 5102, 14000, 7788, 17264, 12782, 26002, 10416, 25928, 9369, 29136	PRKCZ, RPS26, PLEC, PBX1, ORC4, RERE, HOXA13, PRDM16, NFIX, POLR1A, WNT3, CASZ1, RPS27, WDR73, PRIM1, KDM4B	0.0169997	1	8772	Aplasia/Hypoplasia of the external ear
132	13	2077, 11730, 20456, 8620, 7027, 2514, 16235, 10671, 13436, 16466, 15946, 2079, 10560	CLN6, TERT, TRAF7, PAX6, MERTK, CTNNB1, DNAJC5, SDCCAG8, RPGRIP1, SUFU, RP1L1, CLN8, ATXN7	0.0170597	1	529	Progressive visual loss
26	5	11730, 4932, 7910, 2214, 15888	TERT, HLA-B, NPM1, COL7A1, RTEL1	0.0170797	1	2043	Esophageal stricture
523	40	28216, 838, 19351, 11586, 30664, 20580, 25928, 7207, 8616, 28625, 600, 2689, 2548, 13394, 11573, 23094, 1582, 12744, 12712, 18143, 11460, 4886, 6831, 1005, 6641, 11036, 961, 11621, 7876, 25361, 2323, 12858, 29300, 4932, 7436, 2026, 28958, 59, 26690, 17175	COX14, ATP5F1E, BICC1, TBL2, CLPB, CYP2R1, WDR73, MPDU1, PAX2, NDUFAF6, APOA1, DBH, CUBN, NPHS2, TAT, SLC16A12, CCND1, MLXIPL, VPS33B, DAAM2, SUOX, HFE, MANBA, BCL7B, LMO1, SLC5A1, BAZ1B, HNF1A, NOS3, ARHGAP24, CPS1, ZAP70, KANK2, HLA-B, MTHFR, CLCNKA, NUP93, ABCC8, CEP120, PLCE1	0.0171997	1	33354	Abnormal urine metabolite level
101	13	30212, 26270, 6196, 11586, 14347, 2989, 1005, 12306, 12744, 16466, 28295, 29136, 961	TANC2, PIEZO2, JARID2, TBL2, BCAS3, DOCK3, BCL7B, TRIP12, MLXIPL, SUFU, CCDC32, KDM4B, BAZ1B	0.0173997	1	200021	Down-sloping shoulders
39	6	29427, 23166, 3760, 2135, 7808, 26784	SH3TC2, PNPT1, FLRT1, SBF2, NGF, C12orf65	0.0175796	1	3380	Decreased number of peripheral myelinated nerve fibers
45	7	1081, 2593, 16466, 11730, 20456, 6848, 16700	BNC1, CYP17A1, SUFU, TERT, TRAF7, MAP3K1, ZFPM2	0.0176396	1	25132	Abnormal circulating estrogen level
45	7	1081, 2593, 16466, 11730, 20456, 6848, 16700	BNC1, CYP17A1, SUFU, TERT, TRAF7, MAP3K1, ZFPM2	0.0176396	1	25133	Abnormal serum estradiol
28	6	2514, 8805, 1391, 6266, 4932, 2026	CTNNB1, PDGFRL, CACNA1D, KCNJ5, HLA-B, CLCNKA	0.0176596	1	200114	Metabolic alkalosis
161	15	9412, 10414, 9069, 8632, 8490, 9965, 5102, 14000, 7788, 17264, 12782, 26002, 10416, 9369, 29136	PRKCZ, RPS26, PLEC, PBX1, ORC4, RERE, HOXA13, PRDM16, NFIX, POLR1A, WNT3, CASZ1, RPS27, PRIM1, KDM4B	0.0177196	1	8551	Microtia
31	6	13394, 18143, 25361, 17175, 8616, 28958	NPHS2, DAAM2, ARHGAP24, PLCE1, PAX2, NUP93	0.0178196	1	31504	Foamy urine
179	18	12313, 1390, 11730, 4718, 9069, 7910, 16361, 17416, 12679, 11586, 4948, 1005, 2515, 15888, 12744, 16466, 961, 2214	JMJD1C, CACNA1C, TERT, H1-4, PLEC, NPM1, WHRN, ADGRV1, VDR, TBL2, HLA-DRB1, BCL7B, CTNND1, RTEL1, MLXIPL, SUFU, BAZ1B, COL7A1	0.0178396	1	670	Carious teeth
561	45	12313, 3431, 7961, 8620, 2514, 1789, 812, 12306, 25928, 7207, 13921, 7217, 2214, 11730, 9069, 6091, 1785, 9817, 16466, 29136, 30212, 9820, 9644, 3688, 11992, 4886, 14347, 18561, 2989, 4948, 15888, 7227, 28295, 15673, 4713, 7910, 10898, 6196, 286, 4932, 13542, 2591, 10416, 26624, 15573	JMJD1C, ERBB3, NR0B2, PAX6, CTNNB1, CDKN2C, ATP2A2, TRIP12, WDR73, MPDU1, ABHD16A, MPL, COL7A1, TERT, PLEC, INSR, CDKN1B, RAD51, SUFU, KDM4B, TANC2, RAD51C, PTPN11, FGFR1, TOP3A, HFE, BCAS3, BLOC1S5, DOCK3, HLA-DRB1, RTEL1, MRAS, CCDC32, PHIP, H19, NPM1, SKIV2L, JARID2, ADRB2, HLA-B, ATP10A, CYP11B1, RPS27, KDF1, SETBP1	0.0180796	1	1000	Abnormality of skin pigmentation
558	44	16762, 26031, 11110, 8620, 17416, 14000, 9863, 13664, 26002, 25928, 6511, 7207, 7217, 8740, 7523, 13488, 11730, 8966, 10555, 16235, 16466, 6481, 9412, 26270, 2202, 2205, 16361, 3688, 11509, 15888, 28295, 20499, 4713, 29357, 7910, 12730, 9965, 7788, 4396, 7436, 18806, 13436, 26690, 26113	ZNF423, PIGV, ARID1A, PAX6, ADGRV1, PRDM16, RAPSN, MACF1, CASZ1, WDR73, LARGE1, MPDU1, MPL, CHMP1A, TRIM37, VPS4A, TERT, PIGL, ATXN2, DNAJC5, SUFU, LAMA1, PRKCZ, PIEZO2, COL4A1, CERT1, WHRN, FGFR1, SYT1, RTEL1, CCDC32, L2HGDH, H19, ASXL3, NPM1, WARS2, RERE, NFIX, GNB1, MTHFR, CAMTA1, RPGRIP1, CEP120, TCTN1	0.0181796	1	7360	Aplasia/Hypoplasia of the cerebellum
115	12	12313, 3498, 600, 11730, 7910, 23147, 25896, 11609, 23151, 29605, 19124, 7217	JMJD1C, MECOM, APOA1, TERT, NPM1, UNC13D, ORAI1, TBXAS1, FERMT3, SH2B3, FIP1L1, MPL	0.0181996	1	979	Purpura
31	6	12313, 2202, 11586, 961, 1005, 12744	JMJD1C, COL4A1, TBL2, BAZ1B, BCL7B, MLXIPL	0.0183596	1	1136	Retinal arteriolar tortuosity
189	17	9412, 20859, 26270, 11110, 219, 8490, 20318, 9965, 12011, 14000, 9863, 3603, 26002, 25928, 3604, 4912, 7160	PRKCZ, SLC39A13, PIEZO2, ARID1A, ADAMTS3, ORC4, SMOC1, RERE, TPM2, PRDM16, RAPSN, FBN1, CASZ1, WDR73, FBN2, HINT1, MMP14	0.0184796	1	6261	Abnormal phalangeal joint morphology of the hand
1814	129	3431, 219, 20456, 17416, 14000, 25835, 7994, 10671, 7523, 2460, 16700, 15492, 17089, 11609, 1081, 10725, 16466, 30212, 1390, 9412, 26270, 1144, 5102, 4886, 7160, 9965, 19367, 19347, 10416, 16762, 26031, 20318, 19687, 11586, 6511, 16421, 7945, 2135, 7728, 28625, 11730, 7413, 12679, 393, 12744, 12712, 20862, 2202, 2205, 4263, 3688, 29427, 14347, 15888, 3604, 15673, 4713, 20731, 17327, 6266, 4921, 1…	ERBB3, ADAMTS3, TRAF7, ADGRV1, PRDM16, THSD4, NRCAM, SDCCAG8, TRIM37, CSNK2B, ZFPM2, ANKH, SYNE1, TBXAS1, BNC1, SEMA3C, SUFU, TANC2, CACNA1C, PRKCZ, PIEZO2, BTRC, HOXA13, HFE, MMP14, RERE, FAM13A, CUX2, RPS27, ZNF423, PIGV, SMOC1, EIF2AK4, TBL2, LARGE1, SOX6, NPR3, SBF2, NEDD4L, NDUFAF6, TERT, MTAP, VDR, AKT3, MLXIPL, VPS33B, SLC39A8, COL4A1, CERT1, GHR, FGFR1, SH3TC2, BCAS3, RTEL1, FBN2, PHIP, H…	0.0184996	1	11844	Abnormal appendicular skeleton morphology
82	11	1785, 2514, 11586, 8805, 1789, 1582, 4948, 1005, 12744, 11036, 961	CDKN1B, CTNNB1, TBL2, PDGFRL, CDKN2C, CCND1, HLA-DRB1, BCL7B, MLXIPL, SLC5A1, BAZ1B	0.0185196	1	3072	Hypercalcemia
266	20	28625, 600, 23147, 234, 13394, 18143, 4263, 17089, 3603, 11586, 11609, 2605, 1005, 12744, 610, 7207, 961, 11621, 2214, 392	NDUFAF6, APOA1, UNC13D, ADCY3, NPHS2, DAAM2, GHR, SYNE1, FBN1, TBL2, TBXAS1, CYP27A1, BCL7B, MLXIPL, APOC3, MPDU1, BAZ1B, HNF1A, COL7A1, AKT2	0.0185396	1	3119	Abnormal circulating lipid concentration
42	7	12730, 9386, 59, 30664, 11621, 4713, 392	WARS2, PRKAG2, ABCC8, CLPB, HNF1A, H19, AKT2	0.0185596	1	1998	Neonatal hypoglycemia
91	11	9412, 9965, 7961, 14000, 2514, 286, 20444, 13542, 26002, 11621, 15673	PRKCZ, RERE, NR0B2, PRDM16, CTNNB1, ADRB2, MBD5, ATP10A, CASZ1, HNF1A, PHIP	0.0185596	1	2591	Polyphagia
15	3	15888, 11730, 7910	RTEL1, TERT, NPM1	0.0186996	1	7427	Reticulated skin pigmentation
2241	152	3377, 3431, 219, 20456, 6546, 14000, 7994, 52391, 1033, 26661, 7523, 4718, 2460, 16700, 15492, 11465, 11609, 1081, 4785, 16466, 30212, 1390, 9412, 333, 26270, 25230, 103, 7160, 18623, 9965, 19347, 13542, 7330, 10416, 20153, 16762, 26031, 20318, 8620, 11586, 30664, 30739, 6511, 13780, 16421, 7217, 7728, 28625, 11730, 29040, 6954, 12679, 393, 12744, 12712, 2340, 15992, 20862, 2202, 2205, 4263, 3688…	EPB41, ERBB3, ADAMTS3, TRAF7, COG2, PRDM16, NRCAM, MYMX, BDNF, RNF168, TRIM37, H1-4, CSNK2B, ZFPM2, ANKH, SUPT16H, TBXAS1, BNC1, H4C11, SUFU, TANC2, CACNA1C, PRKCZ, AGT, PIEZO2, AHDC1, CNNM2, MMP14, COG8, RERE, CUX2, ATP10A, MSI1, RPS27, CHD8, ZNF423, PIGV, SMOC1, PAX6, TBL2, CLPB, TMX2, LARGE1, GFM1, SOX6, MPL, NEDD4L, NDUFAF6, TERT, SZT2, MCPH1, VDR, AKT3, MLXIPL, VPS33B, CRADD, ZNF341, SLC39A8…	0.0186996	1	929	Abnormal skull morphology
16	3	9386, 3431, 29418	PRKAG2, ERBB3, FNIP1	0.0187196	1	1716	Wolff-Parkinson-White syndrome
66	10	9016, 600, 16762, 11586, 961, 2026, 1582, 4948, 1005, 12744	PKHD1, APOA1, ZNF423, TBL2, BAZ1B, CLCNKA, CCND1, HLA-DRB1, BCL7B, MLXIPL	0.0187196	1	32581	Abnormal renal insterstitial morphology
29	6	11586, 17327, 961, 1005, 3688, 12744	TBL2, WAC, BAZ1B, BCL7B, FGFR1, MLXIPL	0.0187596	1	125	Pelvic kidney
102	12	9412, 1785, 9965, 9644, 14000, 2514, 1789, 1033, 26002, 16466, 15573, 4713	PRKCZ, CDKN1B, RERE, PTPN11, PRDM16, CTNNB1, CDKN2C, BDNF, CASZ1, SUFU, SETBP1, H19	0.0190996	1	30060	Nervous tissue neoplasm
102	12	9412, 1785, 9965, 9644, 14000, 2514, 1789, 1033, 26002, 16466, 15573, 4713	PRKCZ, CDKN1B, RERE, PTPN11, PRDM16, CTNNB1, CDKN2C, BDNF, CASZ1, SUFU, SETBP1, H19	0.0190996	1	30061	Neuroectodermal neoplasm
102	12	9412, 1785, 9965, 9644, 14000, 2514, 1789, 1033, 26002, 16466, 15573, 4713	PRKCZ, CDKN1B, RERE, PTPN11, PRDM16, CTNNB1, CDKN2C, BDNF, CASZ1, SUFU, SETBP1, H19	0.0190996	1	30063	Neuroepithelial neoplasm
12	3	7217, 3416, 29605	MPL, EPOR, SH2B3	0.0191996	1	1898	Increased red blood cell mass
47	7	13394, 18143, 25361, 17175, 8616, 28958, 25928	NPHS2, DAAM2, ARHGAP24, PLCE1, PAX2, NUP93, WDR73	0.0192996	1	1966	Abnormal glomerular mesangium morphology
20	4	59, 11621, 18791, 6091	ABCC8, HNF1A, ZFP57, INSR	0.0193396	1	1953	Diabetic ketoacidosis
251	21	28625, 28216, 600, 25361, 2548, 13394, 18143, 12858, 11586, 29300, 1582, 1005, 28958, 25928, 12744, 7207, 26690, 17175, 961, 7876, 8616	NDUFAF6, COX14, APOA1, ARHGAP24, CUBN, NPHS2, DAAM2, ZAP70, TBL2, KANK2, CCND1, BCL7B, NUP93, WDR73, MLXIPL, MPDU1, CEP120, PLCE1, BAZ1B, NOS3, PAX2	0.0194396	1	93	Proteinuria
298	25	28625, 1390, 20859, 3467, 18856, 7413, 20862, 11362, 26821, 3688, 3603, 11586, 30664, 2605, 4886, 1582, 1005, 12744, 3604, 1081, 7207, 961, 6341, 2214, 7160	NDUFAF6, CACNA1C, SLC39A13, ESR1, CREB3L1, MTAP, SLC39A8, STAT1, CCDC141, FGFR1, FBN1, TBL2, CLPB, CYP27A1, HFE, CCND1, BCL7B, MLXIPL, FBN2, BNC1, MPDU1, BAZ1B, KISS1, COL7A1, MMP14	0.0194796	1	938	Osteopenia
190	19	30212, 10898, 6196, 8966, 8620, 9644, 3688, 6717, 3603, 11586, 14347, 2989, 1005, 12306, 12744, 7227, 28295, 29136, 961	TANC2, SKIV2L, JARID2, PIGL, PAX6, PTPN11, FGFR1, LTBP4, FBN1, TBL2, BCAS3, DOCK3, BCL7B, TRIP12, MLXIPL, MRAS, CCDC32, KDM4B, BAZ1B	0.0194996	1	4414	Abnormality of the pulmonary artery
882	64	17085, 3431, 26784, 219, 20318, 8490, 20456, 14000, 9863, 7994, 2605, 12306, 26002, 25928, 6511, 4912, 7207, 13921, 7945, 8740, 6341, 2214, 7728, 600, 8022, 20859, 4718, 9069, 575, 3760, 26821, 17089, 25896, 6717, 393, 16466, 4948, 29136, 12712, 30212, 1390, 25671, 9412, 26270, 20862, 2202, 29106, 3688, 9314, 3603, 11509, 14347, 2989, 3604, 28295, 7160, 6196, 9965, 17797, 12011, 610, 59, 23166, 1…	EXOC6B, ERBB3, C12orf65, ADAMTS3, SMOC1, ORC4, TRAF7, PRDM16, RAPSN, NRCAM, CYP27A1, TRIP12, CASZ1, WDR73, LARGE1, HINT1, MPDU1, ABHD16A, NPR3, CHMP1A, KISS1, COL7A1, NEDD4L, APOA1, NT5C2, SLC39A13, H1-4, PLEC, AP4S1, FLRT1, CCDC141, SYNE1, ORAI1, LTBP4, AKT3, SUFU, HLA-DRB1, KDM4B, VPS33B, TANC2, CACNA1C, RNASEH2B, PRKCZ, PIEZO2, SLC39A8, COL4A1, DDHD2, FGFR1, PPP3CA, FBN1, SYT1, BCAS3, DOCK3, F…	0.0195396	1	100261	Abnormal tendon morphology
1324	94	6546, 14000, 7994, 1033, 26661, 2460, 1081, 4785, 16466, 30212, 9412, 333, 26270, 103, 18623, 9965, 19347, 13542, 7330, 10416, 26031, 8620, 11586, 30664, 30739, 6511, 13780, 7217, 11730, 29040, 6954, 12744, 12712, 2340, 2202, 2205, 3688, 11992, 14347, 15888, 6266, 4921, 11405, 4787, 12527, 14615, 26113, 12827, 12306, 26002, 25928, 8740, 13488, 10414, 6091, 9369, 9817, 29136, 3603, 2989, 1005, 270…	COG2, PRDM16, NRCAM, BDNF, RNF168, CSNK2B, BNC1, H4C11, SUFU, TANC2, PRKCZ, AGT, PIEZO2, CNNM2, COG8, RERE, CUX2, ATP10A, MSI1, RPS27, PIGV, PAX6, TBL2, CLPB, TMX2, LARGE1, GFM1, MPL, TERT, SZT2, MCPH1, MLXIPL, VPS33B, CRADD, COL4A1, CERT1, FGFR1, TOP3A, BCAS3, RTEL1, KCNJ5, HIVEP2, BRSK2, H4C3, UGP2, PAPPA2, TCTN1, XPR1, TRIP12, CASZ1, WDR73, CHMP1A, VPS4A, RPS26, INSR, PRIM1, RAD51, KDM4B, FBN1…	0.0195796	1	252	Microcephaly
1248	91	26784, 9476, 20456, 14000, 7994, 26661, 13921, 2077, 4944, 15983, 19691, 17089, 10555, 2024, 16466, 30212, 1390, 9412, 26270, 7160, 9171, 9965, 19347, 13542, 2079, 4431, 26031, 11586, 30664, 30739, 6511, 2135, 28625, 11730, 29040, 12679, 11892, 12744, 20862, 2202, 2205, 29106, 3688, 29427, 11992, 14347, 20731, 12730, 17797, 26113, 28072, 9863, 20580, 12306, 26002, 6341, 13488, 17158, 20859, 9069,…	C12orf65, HTRA1, TRAF7, PRDM16, NRCAM, RNF168, ABHD16A, CLN6, HLA-DQB1, WNT3A, MECR, SYNE1, ATXN2, CLCN6, SUFU, TANC2, CACNA1C, PRKCZ, PIEZO2, MMP14, PODXL, RERE, CUX2, ATP10A, CLN8, GOSR2, PIGV, TBL2, CLPB, TMX2, LARGE1, SBF2, NDUFAF6, TERT, SZT2, VDR, TNF, MLXIPL, SLC39A8, COL4A1, CERT1, DDHD2, FGFR1, SH3TC2, TOP3A, BCAS3, GNB4, WARS2, MAP3K20, TCTN1, LYRM7, RAPSN, CYP2R1, TRIP12, CASZ1, KISS1,…	0.0196396	1	1288	Gait disturbance
5	2	16466, 8616	SUFU, PAX2	0.0196596	1	1144	Orbital cyst
152	18	12313, 1390, 4944, 1785, 219, 12679, 2514, 11586, 8805, 1789, 1582, 4948, 20580, 1005, 12744, 4942, 11036, 961	JMJD1C, CACNA1C, HLA-DQB1, CDKN1B, ADAMTS3, VDR, CTNNB1, TBL2, PDGFRL, CDKN2C, CCND1, HLA-DRB1, CYP2R1, BCL7B, MLXIPL, HLA-DQA1, SLC5A1, BAZ1B	0.0197396	1	4363	Abnormal circulating calcium concentration
177	18	30212, 10898, 6196, 8966, 9644, 3688, 6717, 3603, 11586, 14347, 2989, 1005, 12306, 12744, 7227, 28295, 29136, 961	TANC2, SKIV2L, JARID2, PIGL, PTPN11, FGFR1, LTBP4, FBN1, TBL2, BCAS3, DOCK3, BCL7B, TRIP12, MLXIPL, MRAS, CCDC32, KDM4B, BAZ1B	0.0197796	1	30966	Abnormal pulmonary artery morphology
63	7	11609, 11730, 3431, 30664, 6974, 7910, 15888	TBXAS1, TERT, ERBB3, CLPB, MDM4, NPM1, RTEL1	0.0198796	1	5528	Bone marrow hypocellularity
327	28	14000, 19351, 1789, 26002, 11730, 6091, 1785, 1582, 9817, 12712, 9412, 9820, 3688, 4886, 15888, 9016, 11621, 4713, 7910, 987, 29536, 9965, 4932, 13436, 59, 26690, 15573, 26113	PRDM16, BICC1, CDKN2C, CASZ1, TERT, INSR, CDKN1B, CCND1, RAD51, VPS33B, PRKCZ, RAD51C, FGFR1, HFE, RTEL1, PKHD1, HNF1A, H19, NPM1, BCKDHB, MAPKBP1, RERE, HLA-B, RPGRIP1, ABCC8, CEP120, SETBP1, TCTN1	0.0199196	1	1732	Abnormality of the pancreas
144	16	30212, 11768, 26270, 29357, 6196, 25835, 3603, 14347, 2989, 12306, 25928, 3604, 28295, 16421, 29136, 7945	TANC2, TGFB2, PIEZO2, ASXL3, JARID2, THSD4, FBN1, BCAS3, DOCK3, TRIP12, WDR73, FBN2, CCDC32, SOX6, KDM4B, NPR3	0.0199596	1	1519	Disproportionate tall stature
89	11	17327, 10414, 11110, 8632, 219, 3688, 11586, 1005, 12744, 9817, 961	WAC, RPS26, ARID1A, PBX1, ADAMTS3, FGFR1, TBL2, BCL7B, MLXIPL, RAD51, BAZ1B	0.0200796	1	86	Ectopic kidney
105	13	25361, 219, 13394, 18143, 6717, 11586, 18806, 1005, 28958, 12744, 17175, 961, 8616	ARHGAP24, ADAMTS3, NPHS2, DAAM2, LTBP4, TBL2, CAMTA1, BCL7B, NUP93, MLXIPL, PLCE1, BAZ1B, PAX2	0.0200996	1	100539	Periorbital edema
484	39	16762, 26031, 11110, 8620, 14000, 9863, 13664, 26002, 25928, 6511, 7207, 7217, 8740, 7523, 13488, 11730, 8966, 10555, 16466, 6481, 9412, 26270, 2202, 2205, 3688, 11509, 15888, 28295, 4713, 29357, 7910, 12730, 9965, 7788, 4396, 18806, 13436, 26690, 26113	ZNF423, PIGV, ARID1A, PAX6, PRDM16, RAPSN, MACF1, CASZ1, WDR73, LARGE1, MPDU1, MPL, CHMP1A, TRIM37, VPS4A, TERT, PIGL, ATXN2, SUFU, LAMA1, PRKCZ, PIEZO2, COL4A1, CERT1, FGFR1, SYT1, RTEL1, CCDC32, H19, ASXL3, NPM1, WARS2, RERE, NFIX, GNB1, CAMTA1, RPGRIP1, CEP120, TCTN1	0.0201396	1	1321	Cerebellar hypoplasia
321	29	28216, 26784, 20456, 9863, 2514, 15946, 10560, 28625, 11730, 9069, 17089, 25896, 393, 7027, 10555, 17090, 16466, 26270, 11992, 4948, 24212, 21642, 987, 17797, 12011, 4396, 4932, 28072, 16935	COX14, C12orf65, TRAF7, RAPSN, CTNNB1, RP1L1, ATXN7, NDUFAF6, TERT, PLEC, SYNE1, ORAI1, AKT3, MERTK, ATXN2, ARHGEF18, SUFU, PIEZO2, TOP3A, HLA-DRB1, CISD2, VARS2, BCKDHB, MAP3K20, TPM2, GNB1, HLA-B, LYRM7, ATG7	0.0201596	1	597	Ophthalmoparesis
1599	110	3431, 26784, 219, 20456, 17416, 14000, 7994, 13921, 4718, 16700, 15492, 17089, 16466, 30212, 1390, 9412, 26270, 4886, 7160, 10898, 9965, 20318, 11586, 1789, 30664, 6511, 7945, 15946, 7728, 8632, 12679, 25896, 393, 7027, 12744, 17090, 12712, 12665, 485, 20862, 2202, 29106, 3688, 11992, 14347, 3604, 15673, 4713, 6266, 17797, 15573, 17085, 7961, 29418, 9863, 20580, 12306, 26002, 25928, 13764, 8740, …	ERBB3, C12orf65, ADAMTS3, TRAF7, ADGRV1, PRDM16, NRCAM, ABHD16A, H1-4, ZFPM2, ANKH, SYNE1, SUFU, TANC2, CACNA1C, PRKCZ, PIEZO2, HFE, MMP14, SKIV2L, RERE, SMOC1, TBL2, CDKN2C, CLPB, LARGE1, NPR3, RP1L1, NEDD4L, PBX1, VDR, ORAI1, AKT3, MERTK, MLXIPL, ARHGEF18, VPS33B, VCL, ANGPT2, SLC39A8, COL4A1, DDHD2, FGFR1, TOP3A, BCAS3, FBN2, PHIP, H19, KCNJ5, MAP3K20, SETBP1, EXOC6B, NR0B2, FNIP1, RAPSN, CYP2…	0.0201596	1	3549	Abnormality of connective tissue
781	64	12313, 28216, 21638, 9476, 20456, 17416, 11586, 1789, 12827, 2605, 812, 555, 12306, 26661, 13921, 16421, 6341, 2214, 2077, 28625, 4944, 11730, 29040, 1785, 26821, 10555, 1582, 16235, 12744, 16466, 29136, 30212, 2340, 2205, 16361, 3688, 9314, 11509, 4886, 14347, 4948, 1005, 2989, 24212, 28295, 961, 15673, 17327, 6266, 9171, 6196, 987, 12730, 4921, 7788, 19347, 20444, 13542, 4932, 2026, 18806, 4942…	JMJD1C, COX14, CEP85L, HTRA1, TRAF7, ADGRV1, TBL2, CDKN2C, XPR1, CYP27A1, ATP2A2, AP1G1, TRIP12, RNF168, ABHD16A, SOX6, KISS1, COL7A1, CLN6, NDUFAF6, HLA-DQB1, TERT, SZT2, CDKN1B, CCDC141, ATXN2, CCND1, DNAJC5, MLXIPL, SUFU, KDM4B, TANC2, CRADD, CERT1, WHRN, FGFR1, PPP3CA, SYT1, HFE, BCAS3, HLA-DRB1, BCL7B, DOCK3, CISD2, CCDC32, BAZ1B, PHIP, WAC, KCNJ5, PODXL, JARID2, BCKDHB, WARS2, HIVEP2, NFIX,…	0.0201796	1	31466	Impairment in personality functioning
203	19	9412, 11730, 21708, 1785, 219, 9965, 20456, 9644, 14000, 2514, 1789, 1033, 1582, 26002, 6641, 16466, 15573, 20499, 4713	PRKCZ, TERT, CCM2, CDKN1B, ADAMTS3, RERE, TRAF7, PTPN11, PRDM16, CTNNB1, CDKN2C, BDNF, CCND1, CASZ1, LMO1, SUFU, SETBP1, L2HGDH, H19	0.0201996	1	4375	Neoplasm of the nervous system
531	41	12313, 28216, 16762, 20318, 8620, 14000, 2514, 11586, 12782, 1033, 26002, 25928, 6511, 7207, 8616, 12744, 9369, 9817, 16466, 1390, 9412, 26270, 6897, 2202, 9820, 29106, 1144, 3688, 3603, 18561, 1005, 961, 4713, 9965, 12527, 7788, 19347, 13436, 26690, 16380, 26113	JMJD1C, COX14, ZNF423, SMOC1, PAX6, PRDM16, CTNNB1, TBL2, WNT3, BDNF, CASZ1, WDR73, LARGE1, MPDU1, PAX2, MLXIPL, PRIM1, RAD51, SUFU, CACNA1C, PRKCZ, PIEZO2, MARK3, COL4A1, RAD51C, DDHD2, BTRC, FGFR1, FBN1, BLOC1S5, BCL7B, BAZ1B, H19, RERE, UGP2, NFIX, CUX2, RPGRIP1, CEP120, TRIM32, TCTN1	0.0201996	1	8056	Aplasia/Hypoplasia affecting the eye
276	24	11730, 29040, 7910, 6091, 1785, 7808, 219, 7788, 9314, 11586, 1789, 30664, 18561, 1005, 19124, 15888, 12744, 15573, 7217, 961, 17770, 13488, 16935, 7160	TERT, SZT2, NPM1, INSR, CDKN1B, NGF, ADAMTS3, NFIX, PPP3CA, TBL2, CDKN2C, CLPB, BLOC1S5, BCL7B, FIP1L1, RTEL1, MLXIPL, SETBP1, MPL, BAZ1B, RALGAPA1, VPS4A, ATG7, MMP14	0.0202796	1	168	Abnormality of the gingiva
1318	94	17416, 14000, 7994, 1033, 10671, 7523, 2077, 4944, 4718, 16466, 30212, 1390, 9412, 26270, 1144, 4886, 18561, 7160, 9965, 13542, 10416, 4942, 16762, 26031, 8620, 11586, 30664, 6511, 15946, 2135, 600, 11730, 7413, 9549, 25896, 7027, 12744, 17090, 20862, 2202, 4263, 3688, 29427, 14347, 15888, 3604, 4713, 17327, 26113, 12782, 12827, 12306, 26002, 25928, 8740, 17770, 8616, 13488, 2214, 11768, 10414, 9…	ADGRV1, PRDM16, NRCAM, BDNF, SDCCAG8, TRIM37, CLN6, HLA-DQB1, H1-4, SUFU, TANC2, CACNA1C, PRKCZ, PIEZO2, BTRC, HFE, BLOC1S5, MMP14, RERE, ATP10A, RPS27, HLA-DQA1, ZNF423, PIGV, PAX6, TBL2, CLPB, LARGE1, RP1L1, SBF2, APOA1, TERT, MTAP, PSMC3, ORAI1, MERTK, MLXIPL, ARHGEF18, SLC39A8, COL4A1, GHR, FGFR1, SH3TC2, BCAS3, RTEL1, FBN2, H19, WAC, TCTN1, WNT3, XPR1, TRIP12, CASZ1, WDR73, CHMP1A, RALGAPA1,…	0.0203196	1	4328	Abnormal anterior eye segment morphology
423	33	12313, 11110, 8490, 2593, 8620, 14000, 1033, 12306, 26002, 11730, 10414, 16700, 9817, 29136, 30212, 9412, 26270, 9820, 9644, 3688, 5102, 14347, 2989, 15888, 28295, 4713, 7910, 6196, 9965, 4317, 6848, 10416, 15573	JMJD1C, ARID1A, ORC4, CYP17A1, PAX6, PRDM16, BDNF, TRIP12, CASZ1, TERT, RPS26, ZFPM2, RAD51, KDM4B, TANC2, PRKCZ, PIEZO2, RAD51C, PTPN11, FGFR1, HOXA13, BCAS3, DOCK3, RTEL1, CCDC32, H19, NPM1, JARID2, RERE, GLI1, MAP3K1, RPS27, SETBP1	0.0203396	1	100627	Displacement of the urethral meatus
5	2	1033, 8620	BDNF, PAX6	0.0204996	1	7299	Dysfunction of lateral corticospinal tracts
43	6	2592, 1789, 1582, 4713, 2591, 1785	CYP11B2, CDKN2C, CCND1, H19, CYP11B1, CDKN1B	0.0206996	1	100631	Neoplasm of the adrenal gland
260	21	11730, 3431, 29536, 19367, 4331, 20456, 11597, 9644, 17089, 3603, 11586, 939, 2024, 1005, 257, 15888, 12744, 7227, 26690, 28295, 961	TERT, ERBB3, MAPKBP1, FAM13A, GLS, TRAF7, TBX2, PTPN11, SYNE1, FBN1, TBL2, BAG3, CLCN6, BCL7B, ADK, RTEL1, MLXIPL, MRAS, CEP120, CCDC32, BAZ1B	0.0207796	1	31654	Abnormal pulmonary valve physiology
424	33	12313, 11110, 8490, 2593, 8620, 14000, 1033, 12306, 26002, 11730, 10414, 16700, 9817, 29136, 30212, 9412, 26270, 9820, 9644, 3688, 5102, 14347, 2989, 15888, 28295, 4713, 7910, 6196, 9965, 4317, 6848, 10416, 15573	JMJD1C, ARID1A, ORC4, CYP17A1, PAX6, PRDM16, BDNF, TRIP12, CASZ1, TERT, RPS26, ZFPM2, RAD51, KDM4B, TANC2, PRKCZ, PIEZO2, RAD51C, PTPN11, FGFR1, HOXA13, BCAS3, DOCK3, RTEL1, CCDC32, H19, NPM1, JARID2, RERE, GLI1, MAP3K1, RPS27, SETBP1	0.0210796	1	32076	Abnormal male urethral meatus morphology
52	8	20318, 26690, 11586, 961, 7436, 1005, 3688, 12744	SMOC1, CEP120, TBL2, BAZ1B, MTHFR, BCL7B, FGFR1, MLXIPL	0.0211596	1	2692	Hypoplastic facial bones
52	8	20318, 26690, 11586, 961, 7436, 1005, 3688, 12744	SMOC1, CEP120, TBL2, BAZ1B, MTHFR, BCL7B, FGFR1, MLXIPL	0.0211596	1	34261	Aplasia/Hypoplasia of facial bones
148	16	9412, 575, 6091, 9965, 2205, 14000, 7788, 11586, 11509, 18806, 2989, 1005, 26002, 12744, 961, 15573	PRKCZ, AP4S1, INSR, RERE, CERT1, PRDM16, NFIX, TBL2, SYT1, CAMTA1, DOCK3, BCL7B, CASZ1, MLXIPL, BAZ1B, SETBP1	0.0211996	1	307	Pointed chin
33	5	3431, 7217, 7910, 29605, 19124	ERBB3, MPL, NPM1, SH2B3, FIP1L1	0.0212396	1	31020	Bone marrow hypercellularity
7	2	1785, 1789	CDKN1B, CDKN2C	0.0213396	1	6780	Parathyroid carcinoma
156	16	12313, 28216, 16762, 6266, 26270, 11110, 10898, 8632, 29536, 17264, 11586, 1005, 12744, 26690, 961, 8616	JMJD1C, COX14, ZNF423, KCNJ5, PIEZO2, ARID1A, SKIV2L, PBX1, MAPKBP1, POLR1A, TBL2, BCL7B, MLXIPL, CEP120, BAZ1B, PAX2	0.0213996	1	89	Renal hypoplasia
7	2	1789, 1785	CDKN2C, CDKN1B	0.0215196	1	100521	Neoplasm of the thymus
13	3	23166, 25896, 9863	PNPT1, ORAI1, RAPSN	0.0216196	1	3554	Type 2 muscle fiber atrophy
103	12	11730, 3467, 11737, 1785, 16700, 2593, 20456, 2514, 1789, 6848, 1081, 16466	TERT, ESR1, TEX14, CDKN1B, ZFPM2, CYP17A1, TRAF7, CTNNB1, CDKN2C, MAP3K1, BNC1, SUFU	0.0216396	1	10514	Hyperpituitarism
105	12	600, 6266, 9171, 3467, 1785, 2592, 11892, 1789, 1391, 4886, 2591, 9016	APOA1, KCNJ5, PODXL, ESR1, CDKN1B, CYP11B2, TNF, CDKN2C, CACNA1D, HFE, CYP11B1, PKHD1	0.0217996	1	2018	Nausea
343	29	26784, 52391, 2605, 12306, 25928, 4912, 8740, 6341, 2135, 3760, 26821, 17089, 939, 29136, 30212, 3688, 29427, 3603, 14347, 2989, 28295, 20731, 7160, 9171, 6196, 17797, 12011, 7788, 23166	C12orf65, MYMX, CYP27A1, TRIP12, WDR73, HINT1, CHMP1A, KISS1, SBF2, FLRT1, CCDC141, SYNE1, BAG3, KDM4B, TANC2, FGFR1, SH3TC2, FBN1, BCAS3, DOCK3, CCDC32, GNB4, MMP14, PODXL, JARID2, MAP3K20, TPM2, NFIX, PNPT1	0.0217996	1	1761	Pes cavus
788	62	12313, 16762, 3431, 26031, 11110, 8490, 20318, 20456, 14000, 11586, 12306, 26002, 7945, 8740, 2135, 7728, 8022, 2460, 9069, 8966, 6717, 12744, 9817, 16466, 29136, 12712, 30212, 1390, 9412, 19191, 26270, 15917, 20862, 9820, 2205, 4263, 3688, 5102, 9314, 29427, 3603, 11509, 14347, 2989, 1005, 28295, 961, 20731, 6266, 6196, 4921, 9965, 11405, 12011, 14615, 17264, 4317, 20444, 13436, 26690, 15573, 16…	JMJD1C, ZNF423, ERBB3, PIGV, ARID1A, ORC4, SMOC1, TRAF7, PRDM16, TBL2, TRIP12, CASZ1, NPR3, CHMP1A, SBF2, NEDD4L, NT5C2, CSNK2B, PLEC, PIGL, LTBP4, MLXIPL, RAD51, SUFU, KDM4B, VPS33B, TANC2, CACNA1C, PRKCZ, DOCK8, PIEZO2, PLCB1, SLC39A8, RAD51C, CERT1, GHR, FGFR1, HOXA13, PPP3CA, SH3TC2, FBN1, SYT1, BCAS3, DOCK3, BCL7B, CCDC32, BAZ1B, GNB4, KCNJ5, JARID2, HIVEP2, RERE, BRSK2, TPM2, PAPPA2, POLR1A…	0.0217996	1	1780	Abnormality of toe
13	3	29605, 7217, 3416	SH2B3, MPL, EPOR	0.0219996	1	1899	Increased hematocrit
13	3	29605, 7217, 3416	SH2B3, MPL, EPOR	0.0219996	1	1900	Increased hemoglobin
326	25	12313, 11110, 21708, 219, 20456, 2514, 11586, 2605, 11768, 9069, 175, 10555, 1582, 12744, 9817, 16466, 9820, 9644, 3688, 3603, 4886, 1005, 961, 7876, 7436	JMJD1C, ARID1A, CCM2, ADAMTS3, TRAF7, CTNNB1, TBL2, CYP27A1, TGFB2, PLEC, ACVRL1, ATXN2, CCND1, MLXIPL, RAD51, SUFU, RAD51C, PTPN11, FGFR1, FBN1, HFE, BCL7B, BAZ1B, NOS3, MTHFR	0.0220796	1	2143	Abnormality of the spinal cord
39	6	14615, 59, 11036, 11621, 3467, 6091	PAPPA2, ABCC8, SLC5A1, HNF1A, ESR1, INSR	0.0221596	1	40270	Impaired glucose tolerance
152	14	11730, 3431, 11110, 1785, 2592, 20456, 19351, 2514, 1789, 1582, 2591, 10725, 16466, 4713	TERT, ERBB3, ARID1A, CDKN1B, CYP11B2, TRAF7, BICC1, CTNNB1, CDKN2C, CCND1, CYP11B1, SEMA3C, SUFU, H19	0.0222796	1	100568	Neoplasm of the endocrine system
6	2	2214, 20862	COL7A1, SLC39A8	0.0223796	1	8277	Abnormal blood zinc concentration
146	16	19191, 6091, 1785, 6762, 16700, 9820, 3688, 2514, 1582, 2591, 6848, 9817, 16466, 15573, 7534, 4713	DOCK8, INSR, CDKN1B, MAD1L1, ZFPM2, RAD51C, FGFR1, CTNNB1, CCND1, CYP11B1, MAP3K1, RAD51, SUFU, SETBP1, MXI1, H19	0.0223796	1	10787	Genital neoplasm
1333	94	6546, 14000, 7994, 1033, 26661, 2460, 1081, 4785, 16466, 30212, 9412, 333, 26270, 103, 18623, 9965, 19347, 13542, 7330, 10416, 26031, 8620, 11586, 30664, 30739, 6511, 13780, 7217, 11730, 29040, 6954, 12744, 12712, 2340, 2202, 2205, 3688, 11992, 14347, 15888, 6266, 4921, 11405, 4787, 12527, 14615, 26113, 12827, 12306, 26002, 25928, 8740, 13488, 10414, 6091, 9369, 9817, 29136, 3603, 2989, 1005, 270…	COG2, PRDM16, NRCAM, BDNF, RNF168, CSNK2B, BNC1, H4C11, SUFU, TANC2, PRKCZ, AGT, PIEZO2, CNNM2, COG8, RERE, CUX2, ATP10A, MSI1, RPS27, PIGV, PAX6, TBL2, CLPB, TMX2, LARGE1, GFM1, MPL, TERT, SZT2, MCPH1, MLXIPL, VPS33B, CRADD, COL4A1, CERT1, FGFR1, TOP3A, BCAS3, RTEL1, KCNJ5, HIVEP2, BRSK2, H4C3, UGP2, PAPPA2, TCTN1, XPR1, TRIP12, CASZ1, WDR73, CHMP1A, VPS4A, RPS26, INSR, PRIM1, RAD51, KDM4B, FBN1…	0.0223996	1	40195	Decreased head circumference
155	14	16762, 9412, 9965, 15714, 14000, 30664, 4886, 257, 26002, 4455, 7207, 12712, 13488, 392	ZNF423, PRKCZ, RERE, LRPPRC, PRDM16, CLPB, HFE, ADK, CASZ1, GPD1, MPDU1, VPS33B, VPS4A, AKT2	0.0224596	1	1397	Hepatic steatosis
260	25	30212, 1390, 9412, 26031, 6196, 18623, 9965, 25230, 8966, 14000, 3603, 11509, 14347, 2024, 20444, 2989, 12306, 26002, 555, 25928, 4785, 7207, 28295, 29136, 8740	TANC2, CACNA1C, PRKCZ, PIGV, JARID2, COG8, RERE, AHDC1, PIGL, PRDM16, FBN1, SYT1, BCAS3, CLCN6, MBD5, DOCK3, TRIP12, CASZ1, AP1G1, WDR73, H4C11, MPDU1, CCDC32, KDM4B, CHMP1A	0.0224796	1	565	Esotropia
450	34	3431, 6278, 20456, 14000, 19687, 11586, 257, 11598, 7728, 11768, 11730, 175, 4331, 11597, 17089, 393, 939, 2024, 6648, 12744, 9644, 3688, 3603, 1005, 15888, 3604, 7227, 28295, 961, 10898, 29536, 19367, 4932, 26690	ERBB3, KCNK3, TRAF7, PRDM16, EIF2AK4, TBL2, ADK, TBX20, NEDD4L, TGFB2, TERT, ACVRL1, GLS, TBX2, SYNE1, AKT3, BAG3, CLCN6, LMOD2, MLXIPL, PTPN11, FGFR1, FBN1, BCL7B, RTEL1, FBN2, MRAS, CCDC32, BAZ1B, SKIV2L, MAPKBP1, FAM13A, HLA-B, CEP120	0.0225395	1	31653	Abnormal heart valve physiology
719	55	16762, 11110, 20456, 8620, 14000, 9863, 2514, 12827, 26002, 25928, 30739, 6511, 7207, 7523, 2077, 11730, 2460, 575, 6954, 393, 10555, 9817, 6481, 25671, 9412, 19191, 26270, 15917, 20862, 2203, 2202, 9820, 3688, 9314, 3603, 15888, 19309, 4713, 17327, 7910, 25583, 4921, 12730, 18623, 9965, 11405, 17209, 7788, 20444, 7436, 13436, 26690, 15573, 24054, 26113, 16935	ZNF423, ARID1A, TRAF7, PAX6, PRDM16, RAPSN, CTNNB1, XPR1, CASZ1, WDR73, TMX2, LARGE1, MPDU1, TRIM37, CLN6, TERT, CSNK2B, AP4S1, MCPH1, AKT3, ATXN2, RAD51, LAMA1, RNASEH2B, PRKCZ, DOCK8, PIEZO2, PLCB1, SLC39A8, COL4A2, COL4A1, RAD51C, FGFR1, PPP3CA, FBN1, RTEL1, KANK1, H19, WAC, NPM1, ARMC4, HIVEP2, WARS2, COG8, RERE, BRSK2, STK36, NFIX, MBD5, MTHFR, RPGRIP1, CEP120, SETBP1, KNL1, TCTN1, ATG7	0.0226795	1	2119	Ventriculomegaly
43	6	11730, 15573, 8966, 7910, 15888, 5102	TERT, SETBP1, PIGL, NPM1, RTEL1, HOXA13	0.0226995	1	71	Ureteral stenosis
66	9	9965, 16466, 2514, 9412, 1033, 9644, 4713, 26002, 14000	RERE, SUFU, CTNNB1, PRKCZ, BDNF, PTPN11, H19, CASZ1, PRDM16	0.0226995	1	3006	Neuroblastoma
66	9	9965, 16466, 2514, 9412, 1033, 9644, 4713, 26002, 14000	RERE, SUFU, CTNNB1, PRKCZ, BDNF, PTPN11, H19, CASZ1, PRDM16	0.0226995	1	4376	Neuroblastic tumor
295	25	16762, 11730, 26270, 21708, 26784, 12730, 18623, 2202, 20456, 3688, 7788, 17089, 19347, 10555, 13664, 2605, 25928, 30739, 6511, 7207, 16466, 26690, 6481, 8740, 7523	ZNF423, TERT, PIEZO2, CCM2, C12orf65, WARS2, COG8, COL4A1, TRAF7, FGFR1, NFIX, SYNE1, CUX2, ATXN2, MACF1, CYP27A1, WDR73, TMX2, LARGE1, MPDU1, SUFU, CEP120, LAMA1, CHMP1A, TRIM37	0.0228195	1	2363	Abnormal brainstem morphology
24	4	16466, 2514, 11730, 20456	SUFU, CTNNB1, TERT, TRAF7	0.0228395	1	870	Increased circulating prolactin concentration
307	28	26031, 26784, 7994, 555, 7207, 17770, 13488, 2214, 2460, 8966, 2024, 16466, 19191, 2340, 15714, 3688, 9314, 17327, 4921, 11405, 17797, 12011, 12527, 20444, 2026, 23166, 15573, 2079	PIGV, C12orf65, NRCAM, AP1G1, MPDU1, RALGAPA1, VPS4A, COL7A1, CSNK2B, PIGL, CLCN6, SUFU, DOCK8, CRADD, LRPPRC, FGFR1, PPP3CA, WAC, HIVEP2, BRSK2, MAP3K20, TPM2, UGP2, MBD5, CLCNKA, PNPT1, SETBP1, CLN8	0.0228595	1	33454	Tube feeding
329	28	16762, 26031, 11110, 14000, 9863, 26002, 25928, 6511, 7207, 7217, 7523, 8966, 16466, 6481, 9412, 26270, 2202, 2205, 3688, 11509, 28295, 4713, 29357, 12730, 9965, 13436, 26690, 26113	ZNF423, PIGV, ARID1A, PRDM16, RAPSN, CASZ1, WDR73, LARGE1, MPDU1, MPL, TRIM37, PIGL, SUFU, LAMA1, PRKCZ, PIEZO2, COL4A1, CERT1, FGFR1, SYT1, CCDC32, H19, ASXL3, WARS2, RERE, RPGRIP1, CEP120, TCTN1	0.0229795	1	6817	Aplasia/Hypoplasia of the cerebellar vermis
105	12	9412, 1785, 9965, 9644, 14000, 2514, 1789, 1033, 26002, 16466, 15573, 4713	PRKCZ, CDKN1B, RERE, PTPN11, PRDM16, CTNNB1, CDKN2C, BDNF, CASZ1, SUFU, SETBP1, H19	0.0230395	1	100836	Malignant neoplasm of the central nervous system
9	2	1785, 1789	CDKN1B, CDKN2C	0.0230795	1	7449	Confetti-like hypopigmented macules
388	34	26031, 26784, 30664, 30739, 6511, 4912, 13921, 13488, 2135, 2077, 29040, 9069, 575, 8966, 14418, 17089, 2024, 16466, 1390, 26270, 20862, 15714, 3688, 9314, 29427, 11509, 14347, 9171, 29357, 12730, 4396, 23166, 2079, 16935	PIGV, C12orf65, CLPB, TMX2, LARGE1, HINT1, ABHD16A, VPS4A, SBF2, CLN6, SZT2, PLEC, AP4S1, PIGL, ELOVL1, SYNE1, CLCN6, SUFU, CACNA1C, PIEZO2, SLC39A8, LRPPRC, FGFR1, PPP3CA, SH3TC2, SYT1, BCAS3, PODXL, ASXL3, WARS2, GNB1, PNPT1, CLN8, ATG7	0.0231995	1	2540	Inability to walk
54	8	16466, 11730, 26821, 20456, 6341, 6848, 3688, 16700	SUFU, TERT, CCDC141, TRAF7, KISS1, MAP3K1, FGFR1, ZFPM2	0.0233395	1	8230	obsolete Decreased testosterone in males
20	4	19367, 11730, 15888, 19687	FAM13A, TERT, RTEL1, EIF2AK4	0.0234595	1	25179	Ground-glass opacification
122	14	30212, 6196, 8490, 25230, 3688, 9314, 3603, 4396, 14347, 2989, 12306, 28295, 16421, 29136	TANC2, JARID2, ORC4, AHDC1, FGFR1, PPP3CA, FBN1, GNB1, BCAS3, DOCK3, TRIP12, CCDC32, SOX6, KDM4B	0.0238595	1	5458	Premature closure of fontanelles
787	60	26031, 2593, 11362, 9476, 2514, 11586, 12782, 1789, 30664, 2605, 20580, 10671, 7207, 7217, 6341, 2214, 28625, 4944, 11730, 20859, 9069, 6954, 15983, 18856, 7413, 1785, 16700, 15492, 8966, 26821, 12679, 11609, 1582, 12744, 1081, 9817, 16466, 1390, 3467, 20862, 9820, 3688, 5102, 3603, 4886, 4948, 1005, 15888, 3604, 961, 7160, 7910, 7788, 14615, 23151, 6848, 4942, 26690, 15573, 24054	PIGV, CYP17A1, STAT1, HTRA1, CTNNB1, TBL2, WNT3, CDKN2C, CLPB, CYP27A1, CYP2R1, SDCCAG8, MPDU1, MPL, KISS1, COL7A1, NDUFAF6, HLA-DQB1, TERT, SLC39A13, PLEC, MCPH1, WNT3A, CREB3L1, MTAP, CDKN1B, ZFPM2, ANKH, PIGL, CCDC141, VDR, TBXAS1, CCND1, MLXIPL, BNC1, RAD51, SUFU, CACNA1C, ESR1, SLC39A8, RAD51C, FGFR1, HOXA13, FBN1, HFE, HLA-DRB1, BCL7B, RTEL1, FBN2, BAZ1B, MMP14, NPM1, NFIX, PAPPA2, FERMT3, …	0.0238795	1	3330	Abnormal bone structure
136	14	9386, 1390, 6266, 2689, 1785, 11167, 16643, 14202, 6717, 3603, 1402, 1789, 1582, 11598	PRKAG2, CACNA1C, KCNJ5, DBH, CDKN1B, SNTA1, SLMAP, JPH2, LTBP4, FBN1, CACNB2, CDKN2C, CCND1, TBX20	0.0238995	1	500015	Abnormal cardiac test
314	26	12313, 28216, 16762, 20318, 8620, 14000, 2514, 12782, 26002, 25928, 6511, 8616, 9369, 9817, 16466, 9412, 26270, 6897, 2202, 9820, 3688, 9965, 19347, 13436, 26690, 26113	JMJD1C, COX14, ZNF423, SMOC1, PAX6, PRDM16, CTNNB1, WNT3, CASZ1, WDR73, LARGE1, PAX2, PRIM1, RAD51, SUFU, PRKCZ, PIEZO2, MARK3, COL4A1, RAD51C, FGFR1, RERE, CUX2, RPGRIP1, CEP120, TCTN1	0.0239395	1	568	Microphthalmia
386	33	12313, 11362, 20456, 7961, 14000, 2514, 11586, 30664, 2605, 26002, 7207, 11730, 4718, 6091, 12744, 9369, 16466, 1390, 25671, 9412, 3688, 4886, 4948, 18791, 1005, 961, 15673, 4713, 10898, 9965, 286, 59, 15573	JMJD1C, STAT1, TRAF7, NR0B2, PRDM16, CTNNB1, TBL2, CLPB, CYP27A1, CASZ1, MPDU1, TERT, H1-4, INSR, MLXIPL, PRIM1, SUFU, CACNA1C, RNASEH2B, PRKCZ, FGFR1, HFE, HLA-DRB1, ZFP57, BCL7B, BAZ1B, PHIP, H19, SKIV2L, RERE, ADRB2, ABCC8, SETBP1	0.0242995	1	2926	Abnormality of thyroid physiology
142	14	11730, 4718, 9644, 3688, 11586, 18561, 1005, 12744, 7227, 16466, 961, 7217, 4713, 2214	TERT, H1-4, PTPN11, FGFR1, TBL2, BLOC1S5, BCL7B, MLXIPL, MRAS, SUFU, BAZ1B, MPL, H19, COL7A1	0.0244595	1	3764	Nevus
134	14	11730, 3431, 9171, 234, 26821, 20456, 9644, 3688, 10555, 10671, 16466, 10669, 6341, 16380	TERT, ERBB3, PODXL, ADCY3, CCDC141, TRAF7, PTPN11, FGFR1, ATXN2, SDCCAG8, SUFU, TSHZ1, KISS1, TRIM32	0.0245195	1	4408	Abnormality of the sense of smell
156	16	1390, 11598, 175, 18856, 11362, 6278, 3688, 19687, 7788, 3603, 1391, 4932, 4948, 29605, 9369, 7217	CACNA1C, TBX20, ACVRL1, CREB3L1, STAT1, KCNK3, FGFR1, EIF2AK4, NFIX, FBN1, CACNA1D, HLA-B, HLA-DRB1, SH2B3, PRIM1, MPL	0.0245595	1	2092	Pulmonary arterial hypertension
156	16	1390, 11598, 175, 18856, 11362, 6278, 3688, 19687, 7788, 3603, 1391, 4932, 4948, 29605, 9369, 7217	CACNA1C, TBX20, ACVRL1, CREB3L1, STAT1, KCNK3, FGFR1, EIF2AK4, NFIX, FBN1, CACNA1D, HLA-B, HLA-DRB1, SH2B3, PRIM1, MPL	0.0245595	1	4890	Elevated pulmonary artery pressure
156	16	1390, 11598, 175, 18856, 11362, 6278, 3688, 19687, 7788, 3603, 1391, 4932, 4948, 29605, 9369, 7217	CACNA1C, TBX20, ACVRL1, CREB3L1, STAT1, KCNK3, FGFR1, EIF2AK4, NFIX, FBN1, CACNA1D, HLA-B, HLA-DRB1, SH2B3, PRIM1, MPL	0.0245595	1	33578	Pre-capillary pulmonary hypertension
1416	100	219, 11362, 25835, 19124, 10671, 26661, 11241, 4944, 16700, 15492, 21666, 10555, 1081, 16466, 30212, 1390, 333, 26270, 18143, 25230, 4886, 25361, 10898, 987, 19367, 4942, 16762, 8620, 19687, 11586, 30664, 11598, 28625, 11730, 175, 12744, 15992, 2205, 3688, 9303, 14347, 15888, 3604, 4713, 17327, 6266, 17797, 12527, 4317, 15573, 29418, 9863, 16709, 12782, 12306, 8616, 2214, 990, 11768, 9069, 1984, …	ADAMTS3, STAT1, THSD4, FIP1L1, SDCCAG8, RNF168, SPI1, HLA-DQB1, ZFPM2, ANKH, MUCL3, ATXN2, BNC1, SUFU, TANC2, CACNA1C, AGT, PIEZO2, DAAM2, AHDC1, HFE, ARHGAP24, SKIV2L, BCKDHB, FAM13A, HLA-DQA1, ZNF423, PAX6, EIF2AK4, TBL2, CLPB, TBX20, NDUFAF6, TERT, ACVRL1, MLXIPL, ZNF341, CERT1, FGFR1, PPP2R1B, BCAS3, RTEL1, FBN2, H19, WAC, KCNJ5, MAP3K20, UGP2, GLI1, SETBP1, FNIP1, RAPSN, CALCRL, WNT3, TRIP12…	0.0246795	1	12252	Abnormal respiratory system morphology
69	8	4317, 11586, 961, 11110, 1005, 3688, 5102, 12744	GLI1, TBL2, BAZ1B, ARID1A, BCL7B, FGFR1, HOXA13, MLXIPL	0.0246995	1	1800	Hypoplastic toenails
102	13	30212, 11768, 6196, 12011, 25835, 3603, 19351, 14347, 2989, 12306, 3604, 28295, 29136	TANC2, TGFB2, JARID2, TPM2, THSD4, FBN1, BICC1, BCAS3, DOCK3, TRIP12, FBN2, CCDC32, KDM4B	0.0246995	1	2616	Aortic root aneurysm
11	3	12313, 26690, 7523	JMJD1C, CEP120, TRIM37	0.0247395	1	7271	Occipital myelomeningocele
11	3	2515, 28295, 12782	CTNND1, CCDC32, WNT3	0.0247595	1	100336	Bilateral cleft lip
1233	89	219, 11362, 25835, 19124, 10671, 26661, 11241, 4944, 16700, 1081, 16466, 30212, 1390, 333, 26270, 18143, 4886, 25361, 10898, 19367, 4942, 16762, 8620, 19687, 11586, 30664, 11598, 28625, 11730, 175, 12744, 15992, 2205, 3688, 9303, 14347, 15888, 4713, 17327, 17797, 12527, 4317, 15573, 29418, 9863, 16709, 12782, 12306, 8616, 990, 11768, 9069, 1984, 1582, 29136, 9386, 4861, 3603, 6831, 2989, 1005, 72…	ADAMTS3, STAT1, THSD4, FIP1L1, SDCCAG8, RNF168, SPI1, HLA-DQB1, ZFPM2, BNC1, SUFU, TANC2, CACNA1C, AGT, PIEZO2, DAAM2, HFE, ARHGAP24, SKIV2L, FAM13A, HLA-DQA1, ZNF423, PAX6, EIF2AK4, TBL2, CLPB, TBX20, NDUFAF6, TERT, ACVRL1, MLXIPL, ZNF341, CERT1, FGFR1, PPP2R1B, BCAS3, RTEL1, H19, WAC, MAP3K20, UGP2, GLI1, SETBP1, FNIP1, RAPSN, CALCRL, WNT3, TRIP12, PAX2, BCL2, TGFB2, PLEC, CISH, CCND1, KDM4B, P…	0.0247795	1	2088	Abnormal lung morphology
124	13	9386, 1390, 6266, 2689, 1785, 11167, 16643, 14202, 6717, 1402, 1789, 1582, 11598	PRKAG2, CACNA1C, KCNJ5, DBH, CDKN1B, SNTA1, SLMAP, JPH2, LTBP4, CACNB2, CDKN2C, CCND1, TBX20	0.0248795	1	3115	Abnormal EKG
33	7	3603, 21666, 17797, 4948, 12011, 19687, 16700	FBN1, MUCL3, MAP3K20, HLA-DRB1, TPM2, EIF2AK4, ZFPM2	0.0249795	1	12418	Hypoxemia
33	7	3603, 21666, 17797, 4948, 12011, 19687, 16700	FBN1, MUCL3, MAP3K20, HLA-DRB1, TPM2, EIF2AK4, ZFPM2	0.0249795	1	500165	Abnormal blood oxygen level
67	9	9965, 16466, 2514, 9412, 1033, 9644, 4713, 26002, 14000	RERE, SUFU, CTNNB1, PRKCZ, BDNF, PTPN11, H19, CASZ1, PRDM16	0.0249995	1	30067	Peripheral primitive neuroectodermal neoplasm
150	16	11257, 11730, 3760, 7910, 11573, 2024, 4932, 1033, 1582, 4948, 29605, 15888, 4912, 7217, 11621, 4713	SPR, TERT, FLRT1, NPM1, TAT, CLCN6, HLA-B, BDNF, CCND1, HLA-DRB1, SH2B3, RTEL1, HINT1, MPL, HNF1A, H19	0.0250395	1	975	Hyperhidrosis
133	16	19191, 2460, 26031, 26784, 4921, 11405, 8966, 15714, 3688, 9314, 20444, 23166, 16466, 15573, 2079, 2214	DOCK8, CSNK2B, PIGV, C12orf65, HIVEP2, BRSK2, PIGL, LRPPRC, FGFR1, PPP3CA, MBD5, PNPT1, SUFU, SETBP1, CLN8, COL7A1	0.0250395	1	11471	Gastrostomy tube feeding in infancy
52	7	24212, 16762, 16466, 26690, 11509, 7523, 3688	CISD2, ZNF423, SUFU, CEP120, SYT1, TRIM37, FGFR1	0.0250795	1	2871	Central apnea
297	25	28216, 26784, 20456, 9863, 2514, 15946, 10560, 28625, 11730, 9069, 25896, 7027, 10555, 17090, 16466, 26270, 11992, 24212, 21642, 987, 17797, 12011, 4396, 28072, 16935	COX14, C12orf65, TRAF7, RAPSN, CTNNB1, RP1L1, ATXN7, NDUFAF6, TERT, PLEC, ORAI1, MERTK, ATXN2, ARHGEF18, SUFU, PIEZO2, TOP3A, CISD2, VARS2, BCKDHB, MAP3K20, TPM2, GNB1, LYRM7, ATG7	0.0250795	1	602	Ophthalmoplegia
493	40	3498, 11110, 8490, 20318, 14000, 11586, 555, 26002, 10671, 7523, 20859, 2460, 16700, 393, 12744, 9817, 29136, 9412, 19191, 26270, 9820, 9644, 3688, 5102, 9314, 1005, 7227, 28295, 961, 4713, 6266, 4921, 9965, 11405, 4787, 21684, 20444, 13436, 26690, 15573, 16380, 26113	MECOM, ARID1A, ORC4, SMOC1, PRDM16, TBL2, AP1G1, CASZ1, SDCCAG8, TRIM37, SLC39A13, CSNK2B, ZFPM2, AKT3, MLXIPL, RAD51, KDM4B, PRKCZ, DOCK8, PIEZO2, RAD51C, PTPN11, FGFR1, HOXA13, PPP3CA, BCL7B, MRAS, CCDC32, BAZ1B, H19, KCNJ5, HIVEP2, RERE, BRSK2, H4C3, ZNF462, MBD5, RPGRIP1, CEP120, SETBP1, TRIM32, TCTN1	0.0251595	1	4207	Abnormal 5th finger morphology
607	48	11257, 30207, 26784, 219, 20456, 9863, 11586, 52391, 1789, 6511, 8616, 2135, 11730, 29040, 9069, 575, 1785, 15492, 13394, 17089, 6717, 939, 2024, 12744, 16466, 1390, 26270, 2202, 18143, 2205, 9314, 29427, 11509, 4948, 1005, 961, 4713, 25361, 9171, 17797, 12011, 17264, 18806, 28958, 23166, 17175, 15573, 16380	SPR, ARHGAP29, C12orf65, ADAMTS3, TRAF7, RAPSN, TBL2, MYMX, CDKN2C, LARGE1, PAX2, SBF2, TERT, SZT2, PLEC, AP4S1, CDKN1B, ANKH, NPHS2, SYNE1, LTBP4, BAG3, CLCN6, MLXIPL, SUFU, CACNA1C, PIEZO2, COL4A1, DAAM2, CERT1, PPP3CA, SH3TC2, SYT1, HLA-DRB1, BCL7B, BAZ1B, H19, ARHGAP24, PODXL, MAP3K20, TPM2, POLR1A, CAMTA1, NUP93, PNPT1, PLCE1, SETBP1, TRIM32	0.0254795	1	11799	Abnormality of facial soft tissue
1567	110	26784, 219, 9476, 20456, 14000, 25835, 7994, 52391, 1033, 10671, 13921, 4718, 2460, 15983, 15492, 17089, 11609, 1081, 16466, 30212, 1390, 9412, 26270, 25230, 5102, 4886, 7160, 9171, 9965, 10416, 4431, 16762, 26031, 21708, 20318, 8620, 11586, 6511, 7217, 2135, 7728, 28625, 11730, 29040, 12679, 393, 12744, 2205, 3688, 29427, 14347, 15888, 3604, 4713, 17327, 6266, 4921, 12730, 11405, 17797, 15573, 2…	C12orf65, ADAMTS3, HTRA1, TRAF7, PRDM16, THSD4, NRCAM, MYMX, BDNF, SDCCAG8, ABHD16A, H1-4, CSNK2B, WNT3A, ANKH, SYNE1, TBXAS1, BNC1, SUFU, TANC2, CACNA1C, PRKCZ, PIEZO2, AHDC1, HOXA13, HFE, MMP14, PODXL, RERE, RPS27, GOSR2, ZNF423, PIGV, CCM2, SMOC1, PAX6, TBL2, LARGE1, MPL, SBF2, NEDD4L, NDUFAF6, TERT, SZT2, VDR, AKT3, MLXIPL, CERT1, FGFR1, SH3TC2, BCAS3, RTEL1, FBN2, H19, WAC, KCNJ5, HIVEP2, WA…	0.0255595	1	925	Abnormality of the vertebral column
110	11	2707, 600, 16762, 333, 1582, 25928, 24212, 59, 26690, 11621, 12712, 4713	ACE, APOA1, ZNF423, AGT, CCND1, WDR73, CISD2, ABCC8, CEP120, HNF1A, VPS33B, H19	0.0257195	1	112	Nephropathy
21	4	19367, 11730, 15888, 19687	FAM13A, TERT, RTEL1, EIF2AK4	0.0257595	1	31457	Pulmonary opacity
77	9	9412, 9965, 14000, 11586, 1005, 26002, 12744, 13436, 961	PRKCZ, RERE, PRDM16, TBL2, BCL7B, CASZ1, MLXIPL, RPGRIP1, BAZ1B	0.0259195	1	8499	High hypermetropia
91	10	12313, 11768, 11362, 9820, 3603, 11586, 1005, 12744, 9817, 961	JMJD1C, TGFB2, STAT1, RAD51C, FBN1, TBL2, BCL7B, MLXIPL, RAD51, BAZ1B	0.0260395	1	5344	Abnormal carotid artery morphology
64	8	4685, 3603, 11362, 19351, 2202, 25671, 11768, 9476	GUCY1A1, FBN1, STAT1, BICC1, COL4A1, RNASEH2B, TGFB2, HTRA1	0.0261795	1	9145	Abnormal cerebral artery morphology
38	5	24212, 4685, 7217, 18561, 29605	CISD2, GUCY1A1, MPL, BLOC1S5, SH2B3	0.0261995	1	30402	Abnormal platelet aggregation
5	2	17089, 18623	SYNE1, COG8	0.0264795	1	7267	Chronic axonal neuropathy
101	10	28625, 2689, 1785, 2592, 1789, 2026, 18791, 9016, 59, 11036	NDUFAF6, DBH, CDKN1B, CYP11B2, CDKN2C, CLCNKA, ZFP57, PKHD1, ABCC8, SLC5A1	0.0265195	1	1944	Dehydration
7	2	1785, 1789	CDKN1B, CDKN2C	0.0266195	1	40278	Prolactinoma
1286	93	26784, 9476, 20456, 6546, 14000, 7994, 1033, 13921, 2077, 4944, 2460, 19691, 17089, 10555, 16235, 16466, 30212, 9412, 4886, 9171, 17019, 987, 9965, 19347, 1391, 2079, 8620, 11586, 30664, 30739, 6511, 13780, 10560, 28625, 11730, 29040, 393, 12744, 2340, 23147, 2202, 2205, 29106, 3688, 14347, 19309, 4921, 12730, 11405, 12527, 15573, 28072, 12306, 26002, 25928, 8740, 6341, 13488, 26821, 29136, 2989,…	C12orf65, HTRA1, TRAF7, COG2, PRDM16, NRCAM, BDNF, ABHD16A, CLN6, HLA-DQB1, CSNK2B, MECR, SYNE1, ATXN2, DNAJC5, SUFU, TANC2, PRKCZ, HFE, PODXL, PRICKLE1, BCKDHB, RERE, CUX2, CACNA1D, CLN8, PAX6, TBL2, CLPB, TMX2, LARGE1, GFM1, ATXN7, NDUFAF6, TERT, SZT2, AKT3, MLXIPL, CRADD, UNC13D, COL4A1, CERT1, DDHD2, FGFR1, BCAS3, KANK1, HIVEP2, WARS2, BRSK2, UGP2, SETBP1, LYRM7, TRIP12, CASZ1, WDR73, CHMP1A,…	0.0266195	1	2493	Upper motor neuron dysfunction
47	7	24212, 11586, 961, 11110, 1005, 10898, 12744	CISD2, TBL2, BAZ1B, ARID1A, BCL7B, SKIV2L, MLXIPL	0.0267795	1	4295	Abnormal gastric mucosa morphology
93	9	11110, 1785, 8490, 9820, 3688, 1789, 3604, 9817, 16466	ARID1A, CDKN1B, ORC4, RAD51C, FGFR1, CDKN2C, FBN2, RAD51, SUFU	0.0268195	1	2246	Abnormal duodenum morphology
35	6	6717, 11586, 961, 16067, 1005, 12744	LTBP4, TBL2, BAZ1B, MYOCD, BCL7B, MLXIPL	0.0269395	1	15	Bladder diverticulum
111	13	30212, 20859, 30207, 6196, 219, 3688, 4317, 14347, 2989, 2515, 12306, 28295, 29136	TANC2, SLC39A13, ARHGAP29, JARID2, ADAMTS3, FGFR1, GLI1, BCAS3, DOCK3, CTNND1, TRIP12, CCDC32, KDM4B	0.0272395	1	11063	Abnormal incisor morphology
111	12	1390, 3431, 12011, 17089, 3603, 11586, 1005, 25928, 12744, 3604, 10725, 961	CACNA1C, ERBB3, TPM2, SYNE1, FBN1, TBL2, BCL7B, WDR73, MLXIPL, FBN2, SEMA3C, BAZ1B	0.0273195	1	1181	Adducted thumb
165	15	12313, 11768, 9644, 12011, 3688, 14202, 3603, 19351, 11586, 1005, 12744, 3604, 961, 7160, 11598	JMJD1C, TGFB2, PTPN11, TPM2, FGFR1, JPH2, FBN1, BICC1, TBL2, BCL7B, MLXIPL, FBN2, BAZ1B, MMP14, TBX20	0.0273195	1	6705	Abnormal atrioventricular valve morphology
17	4	6848, 2514, 3688, 9820	MAP3K1, CTNNB1, FGFR1, RAD51C	0.0273395	1	100621	Dysgerminoma
6	2	12679, 20580	VDR, CYP2R1	0.0273795	1	867	Secondary hyperparathyroidism
7	2	28625, 2592	NDUFAF6, CYP11B2	0.0274195	1	12606	Renal sodium wasting
14	3	16466, 7207, 9644	SUFU, MPDU1, PTPN11	0.0274195	1	242	Parietal bossing
7	2	12679, 20580	VDR, CYP2R1	0.0275394	1	2752	Sparse bone trabeculae
7	2	12679, 20580	VDR, CYP2R1	0.0275394	1	3013	Bulging epiphyses
932	72	16762, 26031, 11110, 26784, 6546, 8620, 14000, 9863, 2514, 12782, 13664, 30664, 555, 12306, 26002, 25928, 30739, 6511, 13780, 17770, 8740, 13488, 7728, 2077, 8022, 29040, 4718, 2460, 575, 6954, 8966, 393, 9817, 16466, 29136, 12712, 30212, 25671, 9412, 19191, 26270, 2340, 15917, 2202, 2205, 25230, 29106, 3688, 9314, 11509, 14347, 2989, 28295, 20499, 17327, 29357, 6196, 4921, 9965, 11405, 12527, 77…	ZNF423, PIGV, ARID1A, C12orf65, COG2, PAX6, PRDM16, RAPSN, CTNNB1, WNT3, MACF1, CLPB, AP1G1, TRIP12, CASZ1, WDR73, TMX2, LARGE1, GFM1, RALGAPA1, CHMP1A, VPS4A, NEDD4L, CLN6, NT5C2, SZT2, H1-4, CSNK2B, AP4S1, MCPH1, PIGL, AKT3, RAD51, SUFU, KDM4B, VPS33B, TANC2, RNASEH2B, PRKCZ, DOCK8, PIEZO2, CRADD, PLCB1, COL4A1, CERT1, AHDC1, DDHD2, FGFR1, PPP3CA, SYT1, BCAS3, DOCK3, CCDC32, L2HGDH, WAC, ASXL3,…	0.0277594	1	33725	Thin corpus callosum
49	6	2077, 393, 9476, 2605, 2079, 29106	CLN6, AKT3, HTRA1, CYP27A1, CLN8, DDHD2	0.0279994	1	30890	Hyperintensity of cerebral white matter on MRI
1006	75	12313, 26031, 11110, 30207, 17550, 219, 20318, 17416, 9863, 11586, 52391, 30664, 2605, 20580, 12306, 25928, 7207, 13764, 7217, 7523, 6341, 2214, 11730, 20859, 29040, 4718, 2460, 9069, 6091, 18856, 15492, 8966, 26821, 12679, 12744, 1802, 9817, 16466, 4948, 29136, 30212, 1390, 15992, 2205, 16361, 9644, 4263, 3688, 9314, 3603, 4886, 14347, 1005, 2989, 2515, 15888, 28295, 961, 4713, 6266, 29357, 7910…	JMJD1C, PIGV, ARID1A, ARHGAP29, KREMEN1, ADAMTS3, SMOC1, ADGRV1, RAPSN, TBL2, MYMX, CLPB, CYP27A1, CYP2R1, TRIP12, WDR73, MPDU1, RELT, MPL, TRIM37, KISS1, COL7A1, TERT, SLC39A13, SZT2, H1-4, CSNK2B, PLEC, INSR, CREB3L1, ANKH, PIGL, CCDC141, VDR, MLXIPL, CDSN, RAD51, SUFU, HLA-DRB1, KDM4B, TANC2, CACNA1C, ZNF341, CERT1, WHRN, PTPN11, GHR, FGFR1, PPP3CA, FBN1, HFE, BCAS3, BCL7B, DOCK3, CTNND1, RTEL…	0.0279994	1	164	Abnormality of the dentition
20	5	11586, 961, 6091, 1005, 12744	TBL2, BAZ1B, INSR, BCL7B, MLXIPL	0.0280594	1	4428	Elfin facies
489	39	12313, 219, 8490, 14000, 2514, 20580, 12306, 26002, 7207, 16421, 18856, 12679, 6717, 9369, 16466, 29136, 30212, 9412, 333, 26270, 20862, 25230, 3688, 9314, 3603, 14347, 2989, 3604, 28295, 4713, 7160, 2707, 6196, 9965, 7788, 21684, 4396, 59, 26690, 15573	JMJD1C, ADAMTS3, ORC4, PRDM16, CTNNB1, CYP2R1, TRIP12, CASZ1, MPDU1, SOX6, CREB3L1, VDR, LTBP4, PRIM1, SUFU, KDM4B, TANC2, PRKCZ, AGT, PIEZO2, SLC39A8, AHDC1, FGFR1, PPP3CA, FBN1, BCAS3, DOCK3, FBN2, CCDC32, H19, MMP14, ACE, JARID2, RERE, NFIX, ZNF462, GNB1, ABCC8, CEP120, SETBP1	0.0280594	1	235	Abnormality of the fontanelles or cranial sutures
28	4	7207, 11362, 12781, 10898	MPDU1, STAT1, WNT2B, SKIV2L	0.0280994	1	11472	Abnormality of small intestinal villus morphology
28	4	7207, 11362, 12781, 10898	MPDU1, STAT1, WNT2B, SKIV2L	0.0280994	1	11473	Villous atrophy
41	6	9369, 3603, 16421, 6266, 7788, 3604	PRIM1, FBN1, SOX6, KCNJ5, NFIX, FBN2	0.0282994	1	30799	Scaphocephaly
59	8	2593, 26821, 4886, 6341, 3467, 6091, 2591, 3688	CYP17A1, CCDC141, HFE, KISS1, ESR1, INSR, CYP11B1, FGFR1	0.0282994	1	30087	Abnormal circulating testosterone concentration
830	62	12313, 3431, 11110, 219, 8490, 20318, 2593, 8620, 814, 14000, 9863, 11586, 7994, 12782, 1033, 12306, 26002, 10671, 6511, 6341, 7728, 11730, 4718, 16700, 8632, 26821, 17089, 12744, 9369, 9817, 16466, 29136, 30212, 9412, 26270, 2202, 9820, 2205, 9644, 3688, 3603, 11509, 14347, 2989, 1005, 15888, 24283, 7227, 28295, 961, 15673, 4713, 7910, 6196, 9965, 7788, 4317, 20444, 6848, 13436, 26690, 16380, 26…	JMJD1C, ERBB3, ARID1A, ADAMTS3, ORC4, SMOC1, CYP17A1, PAX6, ATP2B1, PRDM16, RAPSN, TBL2, NRCAM, WNT3, BDNF, TRIP12, CASZ1, SDCCAG8, LARGE1, KISS1, NEDD4L, TERT, H1-4, ZFPM2, PBX1, CCDC141, SYNE1, MLXIPL, PRIM1, RAD51, SUFU, KDM4B, TANC2, PRKCZ, PIEZO2, COL4A1, RAD51C, CERT1, PTPN11, FGFR1, FBN1, SYT1, BCAS3, DOCK3, BCL7B, RTEL1, KMT5B, MRAS, CCDC32, BAZ1B, PHIP, H19, NPM1, JARID2, RERE, NFIX, GLI…	0.0282994	1	28	Cryptorchidism
1464	105	219, 9476, 14000, 7994, 10671, 13921, 7523, 4944, 16700, 2024, 1081, 4785, 16466, 30212, 1390, 9412, 5102, 4886, 18561, 7160, 10898, 987, 9965, 19347, 13542, 10416, 4942, 16762, 26031, 20318, 11586, 7217, 28625, 11730, 29040, 175, 7413, 12679, 12744, 15992, 2205, 3688, 14347, 15888, 15673, 17327, 12527, 4317, 2591, 15573, 4947, 26113, 28072, 2593, 7961, 12306, 26002, 25928, 8740, 6341, 2214, 1041…	ADAMTS3, HTRA1, PRDM16, NRCAM, SDCCAG8, ABHD16A, TRIM37, HLA-DQB1, ZFPM2, CLCN6, BNC1, H4C11, SUFU, TANC2, CACNA1C, PRKCZ, HOXA13, HFE, BLOC1S5, MMP14, SKIV2L, BCKDHB, RERE, CUX2, ATP10A, RPS27, HLA-DQA1, ZNF423, PIGV, SMOC1, TBL2, MPL, NDUFAF6, TERT, SZT2, ACVRL1, MTAP, VDR, MLXIPL, ZNF341, CERT1, FGFR1, BCAS3, RTEL1, PHIP, WAC, UGP2, GLI1, CYP11B1, SETBP1, HLA-DRA, TCTN1, LYRM7, CYP17A1, NR0B2,…	0.0282994	1	11138	Abnormality of skin adnexa morphology
172	16	2689, 3467, 6091, 1785, 10922, 234, 7961, 14615, 7027, 286, 17090, 59, 7207, 11621, 15946, 15673	DBH, ESR1, INSR, CDKN1B, SLC16A1, ADCY3, NR0B2, PAPPA2, MERTK, ADRB2, ARHGEF18, ABCC8, MPDU1, HNF1A, RP1L1, PHIP	0.0284194	1	842	Hyperinsulinemia
265	25	30212, 1390, 9412, 26031, 6196, 18623, 9965, 25230, 8966, 14000, 3603, 11509, 14347, 2024, 20444, 2989, 12306, 26002, 555, 25928, 4785, 7207, 28295, 29136, 8740	TANC2, CACNA1C, PRKCZ, PIGV, JARID2, COG8, RERE, AHDC1, PIGL, PRDM16, FBN1, SYT1, BCAS3, CLCN6, MBD5, DOCK3, TRIP12, CASZ1, AP1G1, WDR73, H4C11, MPDU1, CCDC32, KDM4B, CHMP1A	0.0284594	1	20045	Esodeviation
173	16	29557, 11730, 12665, 9069, 7910, 9080, 8966, 3688, 14000, 11573, 939, 812, 15888, 7207, 12712, 2214	NEXN, TERT, VCL, PLEC, NPM1, PLN, PIGL, FGFR1, PRDM16, TAT, BAG3, ATP2A2, RTEL1, MPDU1, VPS33B, COL7A1	0.0286194	1	972	Palmoplantar hyperkeratosis
240	22	12313, 30212, 6196, 20862, 219, 8490, 25230, 3688, 7788, 9314, 21684, 3603, 4396, 14347, 2989, 12306, 3604, 9369, 26690, 28295, 16421, 29136	JMJD1C, TANC2, JARID2, SLC39A8, ADAMTS3, ORC4, AHDC1, FGFR1, NFIX, PPP3CA, ZNF462, FBN1, GNB1, BCAS3, DOCK3, TRIP12, FBN2, PRIM1, CEP120, CCDC32, SOX6, KDM4B	0.0286794	1	1363	Craniosynostosis
555	44	12313, 26031, 11110, 30207, 26784, 20456, 838, 14000, 26002, 7207, 2214, 28625, 2460, 8966, 16466, 9412, 19191, 15714, 9644, 3688, 9314, 3603, 11992, 24212, 7227, 28295, 4713, 29357, 987, 4921, 9965, 11405, 17797, 12011, 7788, 17264, 20444, 13542, 7436, 23166, 26690, 15573, 2079, 26113	JMJD1C, PIGV, ARID1A, ARHGAP29, C12orf65, TRAF7, ATP5F1E, PRDM16, CASZ1, MPDU1, COL7A1, NDUFAF6, CSNK2B, PIGL, SUFU, PRKCZ, DOCK8, LRPPRC, PTPN11, FGFR1, PPP3CA, FBN1, TOP3A, CISD2, MRAS, CCDC32, H19, ASXL3, BCKDHB, HIVEP2, RERE, BRSK2, MAP3K20, TPM2, NFIX, POLR1A, MBD5, ATP10A, MTHFR, PNPT1, CEP120, SETBP1, CLN8, TCTN1	0.0286994	1	8872	Feeding difficulties in infancy
433	35	11110, 219, 8490, 2593, 11362, 7961, 11586, 12306, 6341, 6091, 16700, 26821, 12744, 1081, 29136, 30212, 3467, 9644, 4263, 3688, 3603, 14347, 2989, 1005, 7227, 28295, 961, 15673, 4713, 6266, 6196, 14615, 4317, 286, 6848	ARID1A, ADAMTS3, ORC4, CYP17A1, STAT1, NR0B2, TBL2, TRIP12, KISS1, INSR, ZFPM2, CCDC141, MLXIPL, BNC1, KDM4B, TANC2, ESR1, PTPN11, GHR, FGFR1, FBN1, BCAS3, DOCK3, BCL7B, MRAS, CCDC32, BAZ1B, PHIP, H19, KCNJ5, JARID2, PAPPA2, GLI1, ADRB2, MAP3K1	0.0288994	1	2750	Delayed skeletal maturation
481	38	11110, 219, 8490, 2593, 11362, 7961, 11586, 12306, 6341, 4718, 6091, 16700, 26821, 12744, 1081, 29136, 30212, 3467, 9644, 4263, 3688, 3603, 14347, 2989, 1005, 7227, 28295, 961, 15673, 4713, 6266, 6196, 7788, 14615, 4317, 286, 2591, 6848	ARID1A, ADAMTS3, ORC4, CYP17A1, STAT1, NR0B2, TBL2, TRIP12, KISS1, H1-4, INSR, ZFPM2, CCDC141, MLXIPL, BNC1, KDM4B, TANC2, ESR1, PTPN11, GHR, FGFR1, FBN1, BCAS3, DOCK3, BCL7B, MRAS, CCDC32, BAZ1B, PHIP, H19, KCNJ5, JARID2, NFIX, PAPPA2, GLI1, ADRB2, CYP11B1, MAP3K1	0.0290394	1	927	Abnormality of skeletal maturation
18	3	9069, 1785, 1789	PLEC, CDKN1B, CDKN2C	0.0290994	1	20073	Hypopigmented macule
156	15	16762, 26270, 11110, 12730, 2202, 3688, 9863, 10555, 25928, 6511, 13436, 26690, 6481, 4713, 26113	ZNF423, PIEZO2, ARID1A, WARS2, COL4A1, FGFR1, RAPSN, ATXN2, WDR73, LARGE1, RPGRIP1, CEP120, LAMA1, H19, TCTN1	0.0291194	1	2198	Dilated fourth ventricle
156	15	16762, 26270, 11110, 12730, 2202, 3688, 9863, 10555, 25928, 6511, 13436, 26690, 6481, 4713, 26113	ZNF423, PIEZO2, ARID1A, WARS2, COL4A1, FGFR1, RAPSN, ATXN2, WDR73, LARGE1, RPGRIP1, CEP120, LAMA1, H19, TCTN1	0.0291194	1	10950	Abnormal fourth ventricle morphology
94	11	4944, 11730, 4685, 2202, 9476, 20456, 3688, 393, 4932, 7436, 16466	HLA-DQB1, TERT, GUCY1A1, COL4A1, HTRA1, TRAF7, FGFR1, AKT3, HLA-B, MTHFR, SUFU	0.0292194	1	1269	Hemiparesis
478	38	28216, 8490, 20318, 6278, 838, 19687, 9863, 2514, 8805, 19124, 10671, 7207, 3416, 11598, 28625, 11768, 11730, 10414, 9069, 2689, 175, 16700, 11892, 10555, 1984, 1582, 12665, 15917, 3688, 14202, 3603, 4948, 29605, 15888, 17327, 7910, 19367, 4932, 15573	COX14, ORC4, SMOC1, KCNK3, ATP5F1E, EIF2AK4, RAPSN, CTNNB1, PDGFRL, FIP1L1, SDCCAG8, MPDU1, EPOR, TBX20, NDUFAF6, TGFB2, TERT, RPS26, PLEC, DBH, ACVRL1, ZFPM2, TNF, ATXN2, CISH, CCND1, VCL, PLCB1, FGFR1, JPH2, FBN1, HLA-DRB1, SH2B3, RTEL1, WAC, NPM1, FAM13A, HLA-B, SETBP1	0.0292394	1	2094	Dyspnea
25	4	11730, 7217, 7910, 15888	TERT, MPL, NPM1, RTEL1	0.0294194	1	2745	Oral leukoplakia
25	4	11730, 7217, 7910, 15888	TERT, MPL, NPM1, RTEL1	0.0294194	1	25125	White lesion of the oral mucosa
23	4	6278, 175, 19687, 11598	KCNK3, ACVRL1, EIF2AK4, TBX20	0.0294394	1	5133	Right ventricular dilatation
61	8	219, 6717, 11586, 961, 4886, 1005, 6091, 12744	ADAMTS3, LTBP4, TBL2, BAZ1B, HFE, BCL7B, INSR, MLXIPL	0.0294394	1	2035	Rectal prolapse
55	7	23147, 11609, 11730, 7217, 7910, 29605, 19124	UNC13D, TBXAS1, TERT, MPL, NPM1, SH2B3, FIP1L1	0.0295394	1	31364	Ecchymosis
1064	73	28216, 16762, 2592, 11362, 838, 19351, 11586, 1789, 30664, 20580, 19124, 25928, 10671, 7207, 8616, 2214, 28625, 600, 2689, 175, 6091, 1785, 16700, 8632, 2548, 13394, 1615, 11892, 11573, 23094, 1984, 1582, 12744, 9817, 12712, 333, 2571, 23147, 2202, 9820, 18143, 11460, 5102, 4886, 6831, 1005, 4948, 6641, 24212, 9016, 11036, 961, 16067, 11621, 7876, 4713, 2707, 25361, 6266, 7910, 2323, 29536, 12858…	COX14, ZNF423, CYP11B2, STAT1, ATP5F1E, BICC1, TBL2, CDKN2C, CLPB, CYP2R1, FIP1L1, WDR73, SDCCAG8, MPDU1, PAX2, COL7A1, NDUFAF6, APOA1, DBH, ACVRL1, INSR, CDKN1B, ZFPM2, PBX1, CUBN, NPHS2, CCT2, TNF, TAT, SLC16A12, CISH, CCND1, MLXIPL, RAD51, VPS33B, AGT, CYB561, UNC13D, COL4A1, RAD51C, DAAM2, SUOX, HOXA13, HFE, MANBA, BCL7B, HLA-DRB1, LMO1, CISD2, PKHD1, SLC5A1, BAZ1B, MYOCD, HNF1A, NOS3, H19, A…	0.0295394	1	11277	Abnormality of the urinary system physiology
20	3	9386, 3431, 29418	PRKAG2, ERBB3, FNIP1	0.0296194	1	4309	Ventricular preexcitation
94	10	3431, 20862, 9644, 3688, 11586, 1005, 12744, 10725, 961, 15573	ERBB3, SLC39A8, PTPN11, FGFR1, TBL2, BCL7B, MLXIPL, SEMA3C, BAZ1B, SETBP1	0.0296394	1	1531	Failure to thrive in infancy
352	28	12313, 14000, 19351, 11586, 26002, 11598, 7728, 11768, 8966, 12744, 9817, 9412, 9820, 25230, 9644, 3688, 14202, 3603, 1005, 3604, 7227, 961, 7160, 10898, 9965, 12011, 4317, 4932	JMJD1C, PRDM16, BICC1, TBL2, CASZ1, TBX20, NEDD4L, TGFB2, PIGL, MLXIPL, RAD51, PRKCZ, RAD51C, AHDC1, PTPN11, FGFR1, JPH2, FBN1, BCL7B, FBN2, MRAS, BAZ1B, MMP14, SKIV2L, RERE, TPM2, GLI1, HLA-B	0.0298594	1	1654	Abnormal heart valve morphology
179	15	28625, 28216, 16762, 9412, 9965, 15714, 14000, 30664, 4886, 257, 26002, 4455, 7207, 12712, 13488, 392	NDUFAF6, COX14, ZNF423, PRKCZ, RERE, LRPPRC, PRDM16, CLPB, HFE, ADK, CASZ1, GPD1, MPDU1, VPS33B, VPS4A, AKT2	0.0298994	1	6561	Lipid accumulation in hepatocytes
48	6	59, 15714, 11621, 4886, 18791, 6091	ABCC8, LRPPRC, HNF1A, HFE, ZFP57, INSR	0.0300794	1	3074	Hyperglycemia
77	9	12313, 3377, 175, 11586, 2605, 1005, 12744, 9016, 961	JMJD1C, EPB41, ACVRL1, TBL2, CYP27A1, BCL7B, MLXIPL, PKHD1, BAZ1B	0.0300994	1	1081	Cholelithiasis
1127	84	16762, 26031, 11110, 26784, 9476, 6546, 8620, 14000, 9863, 2514, 7994, 12782, 13664, 30664, 2605, 555, 12306, 26002, 25928, 30739, 6511, 26661, 13921, 13780, 17770, 8740, 13488, 7728, 2077, 8022, 29040, 4718, 2460, 575, 6954, 8966, 17089, 393, 10555, 9817, 16466, 6481, 29136, 12712, 30212, 25671, 9412, 19191, 26270, 2340, 15917, 23147, 2202, 2205, 25230, 29106, 3688, 9314, 11509, 14347, 2989, 282…	ZNF423, PIGV, ARID1A, C12orf65, HTRA1, COG2, PAX6, PRDM16, RAPSN, CTNNB1, NRCAM, WNT3, MACF1, CLPB, CYP27A1, AP1G1, TRIP12, CASZ1, WDR73, TMX2, LARGE1, RNF168, ABHD16A, GFM1, RALGAPA1, CHMP1A, VPS4A, NEDD4L, CLN6, NT5C2, SZT2, H1-4, CSNK2B, AP4S1, MCPH1, PIGL, SYNE1, AKT3, ATXN2, RAD51, SUFU, LAMA1, KDM4B, VPS33B, TANC2, RNASEH2B, PRKCZ, DOCK8, PIEZO2, CRADD, PLCB1, UNC13D, COL4A1, CERT1, AHDC1, …	0.0301594	1	2500	Abnormal cerebral white matter morphology
383	33	8620, 1789, 812, 12306, 7207, 13921, 2214, 11730, 9069, 6091, 1785, 9817, 29136, 30212, 9820, 9644, 3688, 11992, 4886, 14347, 4948, 2989, 15888, 28295, 15673, 4713, 7910, 10898, 6196, 4932, 2591, 10416, 15573	PAX6, CDKN2C, ATP2A2, TRIP12, MPDU1, ABHD16A, COL7A1, TERT, PLEC, INSR, CDKN1B, RAD51, KDM4B, TANC2, RAD51C, PTPN11, FGFR1, TOP3A, HFE, BCAS3, HLA-DRB1, DOCK3, RTEL1, CCDC32, PHIP, H19, NPM1, SKIV2L, JARID2, HLA-B, CYP11B1, RPS27, SETBP1	0.0301994	1	953	Hyperpigmentation of the skin
184	16	17158, 26270, 3760, 17019, 26784, 18623, 7323, 17089, 29427, 939, 2605, 4912, 59, 23166, 13921, 20731	PLD3, PIEZO2, FLRT1, PRICKLE1, C12orf65, COG8, SEPTIN9, SYNE1, SH3TC2, BAG3, CYP27A1, HINT1, ABCC8, PNPT1, ABHD16A, GNB4	0.0302794	1	764	Peripheral axonal degeneration
193	18	17085, 11730, 20859, 7910, 6091, 9644, 3688, 6717, 393, 3603, 11586, 1005, 15888, 12744, 7207, 961, 8616, 4713	EXOC6B, TERT, SLC39A13, NPM1, INSR, PTPN11, FGFR1, LTBP4, AKT3, FBN1, TBL2, BCL7B, RTEL1, MLXIPL, MPDU1, BAZ1B, PAX2, H19	0.0303394	1	8067	Abnormally lax or hyperextensible skin
206	18	29557, 11730, 12665, 9069, 7910, 9080, 8966, 3688, 14000, 11573, 939, 2605, 812, 15888, 7207, 16466, 12712, 2214	NEXN, TERT, VCL, PLEC, NPM1, PLN, PIGL, FGFR1, PRDM16, TAT, BAG3, CYP27A1, ATP2A2, RTEL1, MPDU1, SUFU, VPS33B, COL7A1	0.0303394	1	100872	Abnormality of the plantar skin of foot
497	43	12313, 17085, 11737, 20456, 7961, 8620, 14000, 2514, 11586, 1033, 12306, 26002, 10671, 15946, 6341, 392, 4944, 11730, 26821, 17089, 7027, 7197, 12744, 17090, 16466, 9412, 234, 2205, 4263, 3688, 11509, 4948, 1005, 961, 11621, 15673, 4713, 17327, 9965, 286, 13542, 59, 16380	JMJD1C, EXOC6B, TEX14, TRAF7, NR0B2, PAX6, PRDM16, CTNNB1, TBL2, BDNF, TRIP12, CASZ1, SDCCAG8, RP1L1, KISS1, AKT2, HLA-DQB1, TERT, CCDC141, SYNE1, MERTK, MOG, MLXIPL, ARHGEF18, SUFU, PRKCZ, ADCY3, CERT1, GHR, FGFR1, SYT1, HLA-DRB1, BCL7B, BAZ1B, HNF1A, PHIP, H19, WAC, RERE, ADRB2, ATP10A, ABCC8, TRIM32	0.0303394	1	1513	Obesity
13	3	1785, 11110, 1789	CDKN1B, ARID1A, CDKN2C	0.0304194	1	2588	Duodenal ulcer
1029	71	28216, 3498, 3431, 26031, 219, 20456, 17416, 14000, 2514, 11586, 12827, 1033, 257, 19124, 26002, 7217, 15946, 6341, 13488, 2135, 3416, 8616, 28625, 2689, 15492, 26821, 12679, 7027, 3169, 939, 1582, 12744, 17090, 10725, 16466, 12712, 29557, 9412, 12665, 9080, 23147, 16361, 18810, 1144, 9644, 3688, 103, 29427, 3603, 11992, 29605, 1005, 4948, 24212, 7227, 961, 17327, 7910, 17513, 987, 29536, 9965, 1…	COX14, MECOM, ERBB3, PIGV, ADAMTS3, TRAF7, ADGRV1, PRDM16, CTNNB1, TBL2, XPR1, BDNF, ADK, FIP1L1, CASZ1, MPL, RP1L1, KISS1, VPS4A, SBF2, EPOR, PAX2, NDUFAF6, DBH, ANKH, CCDC141, VDR, MERTK, S1PR2, BAG3, CCND1, MLXIPL, ARHGEF18, SEMA3C, SUFU, VPS33B, NEXN, PRKCZ, VCL, PLN, UNC13D, WHRN, CATSPER2, BTRC, PTPN11, FGFR1, CNNM2, SH3TC2, FBN1, TOP3A, SH2B3, BCL7B, HLA-DRB1, CISD2, MRAS, BAZ1B, WAC, NPM1…	0.0304594	1	11389	Functional abnormality of the inner ear
7	2	23166, 2079	PNPT1, CLN8	0.0304994	1	33044	Motor regression
30	5	9965, 9412, 8620, 26002, 14000	RERE, PRKCZ, PAX6, CASZ1, PRDM16	0.0305794	1	659	Peters anomaly
176	16	29557, 11730, 12665, 9069, 7910, 9080, 8966, 3688, 14000, 11573, 939, 812, 15888, 7207, 12712, 2214	NEXN, TERT, VCL, PLEC, NPM1, PLN, PIGL, FGFR1, PRDM16, TAT, BAG3, ATP2A2, RTEL1, MPDU1, VPS33B, COL7A1	0.0306194	1	7556	Plantar hyperkeratosis
1219	88	3431, 219, 20456, 14000, 25835, 7994, 10671, 7523, 2460, 16700, 15492, 17089, 1081, 10725, 16466, 30212, 1390, 9412, 26270, 5102, 7160, 9965, 19367, 10416, 16762, 26031, 20318, 19687, 11586, 16421, 7945, 11730, 393, 12744, 3688, 14347, 15888, 3604, 15673, 4713, 17327, 6266, 4921, 11405, 4787, 14615, 4317, 15573, 26113, 17085, 9863, 12306, 26002, 25928, 11768, 20859, 10414, 9817, 29136, 3603, 2989…	ERBB3, ADAMTS3, TRAF7, PRDM16, THSD4, NRCAM, SDCCAG8, TRIM37, CSNK2B, ZFPM2, ANKH, SYNE1, BNC1, SEMA3C, SUFU, TANC2, CACNA1C, PRKCZ, PIEZO2, HOXA13, MMP14, RERE, FAM13A, RPS27, ZNF423, PIGV, SMOC1, EIF2AK4, TBL2, SOX6, NPR3, TERT, AKT3, MLXIPL, FGFR1, BCAS3, RTEL1, FBN2, PHIP, H19, WAC, KCNJ5, HIVEP2, BRSK2, H4C3, PAPPA2, GLI1, SETBP1, TCTN1, EXOC6B, RAPSN, TRIP12, CASZ1, WDR73, TGFB2, SLC39A13, …	0.0306194	1	1167	Abnormality of finger
450	36	7961, 14000, 812, 7207, 6341, 2214, 392, 11730, 9069, 6091, 8966, 4331, 26821, 14418, 17089, 25896, 11573, 939, 1802, 12712, 29557, 12665, 3467, 9080, 9644, 3688, 15888, 7227, 11621, 15673, 7910, 286, 4932, 26624, 59, 4947	NR0B2, PRDM16, ATP2A2, MPDU1, KISS1, COL7A1, AKT2, TERT, PLEC, INSR, PIGL, GLS, CCDC141, ELOVL1, SYNE1, ORAI1, TAT, BAG3, CDSN, VPS33B, NEXN, VCL, ESR1, PLN, PTPN11, FGFR1, RTEL1, MRAS, HNF1A, PHIP, NPM1, ADRB2, HLA-B, KDF1, ABCC8, HLA-DRA	0.0306394	1	11368	Epidermal thickening
141	12	11730, 9069, 26784, 20456, 29106, 12011, 17089, 7436, 1582, 4912, 16466, 2135	TERT, PLEC, C12orf65, TRAF7, DDHD2, TPM2, SYNE1, MTHFR, CCND1, HINT1, SUFU, SBF2	0.0307194	1	7340	Lower limb muscle weakness
89	10	26270, 12730, 7788, 13664, 25928, 30739, 6511, 26690, 8740, 7523	PIEZO2, WARS2, NFIX, MACF1, WDR73, TMX2, LARGE1, CEP120, CHMP1A, TRIM37	0.0310394	1	2365	Hypoplasia of the brainstem
145	14	3431, 16700, 8632, 2593, 8620, 3688, 1033, 2591, 6848, 1081, 13436, 16466, 26690, 26113	ERBB3, ZFPM2, PBX1, CYP17A1, PAX6, FGFR1, BDNF, CYP11B1, MAP3K1, BNC1, RPGRIP1, SUFU, CEP120, TCTN1	0.0312194	1	62	Ambiguous genitalia
25	4	6278, 175, 19687, 11598	KCNK3, ACVRL1, EIF2AK4, TBX20	0.0312594	1	1708	Right ventricular failure
62	9	9016, 600, 16762, 11586, 961, 2026, 4948, 1005, 12744	PKHD1, APOA1, ZNF423, TBL2, BAZ1B, CLCNKA, HLA-DRB1, BCL7B, MLXIPL	0.0313594	1	1969	Abnormal tubulointerstitial morphology
429	38	26031, 11110, 14000, 9863, 11586, 26002, 2460, 575, 6091, 15492, 8966, 12744, 16466, 9412, 19191, 26270, 2205, 9644, 3688, 9314, 3603, 11509, 1005, 2989, 961, 4713, 17327, 4921, 9965, 11405, 12011, 7788, 14615, 17264, 20444, 13542, 18806, 15573	PIGV, ARID1A, PRDM16, RAPSN, TBL2, CASZ1, CSNK2B, AP4S1, INSR, ANKH, PIGL, MLXIPL, SUFU, PRKCZ, DOCK8, PIEZO2, CERT1, PTPN11, FGFR1, PPP3CA, FBN1, SYT1, BCL7B, DOCK3, BAZ1B, H19, WAC, HIVEP2, RERE, BRSK2, TPM2, NFIX, PAPPA2, POLR1A, MBD5, ATP10A, CAMTA1, SETBP1	0.0313594	1	306	Abnormality of the chin
39	5	11257, 17264, 52391, 26270, 9171	SPR, POLR1A, MYMX, PIEZO2, PODXL	0.0313794	1	338	Hypomimic face
436	35	12313, 3431, 26031, 14000, 11586, 1789, 1033, 26002, 2214, 29040, 1785, 2548, 10555, 12744, 10725, 16466, 30212, 9412, 29106, 3688, 9314, 4886, 1005, 24212, 961, 17327, 9171, 4921, 9965, 12527, 7788, 20444, 18806, 23166, 20153	JMJD1C, ERBB3, PIGV, PRDM16, TBL2, CDKN2C, BDNF, CASZ1, COL7A1, SZT2, CDKN1B, CUBN, ATXN2, MLXIPL, SEMA3C, SUFU, TANC2, PRKCZ, DDHD2, FGFR1, PPP3CA, HFE, BCL7B, CISD2, BAZ1B, WAC, PODXL, HIVEP2, RERE, UGP2, NFIX, MBD5, CAMTA1, PNPT1, CHD8	0.0314794	1	2019	Constipation
184	17	9412, 11730, 21708, 1785, 219, 9965, 20456, 9644, 14000, 2514, 1789, 1033, 1582, 26002, 16466, 15573, 4713	PRKCZ, TERT, CCM2, CDKN1B, ADAMTS3, RERE, TRAF7, PTPN11, PRDM16, CTNNB1, CDKN2C, BDNF, CCND1, CASZ1, SUFU, SETBP1, H19	0.0315194	1	100006	Neoplasm of the central nervous system
15	3	16466, 20456, 11730	SUFU, TRAF7, TERT	0.0316794	1	30766	Ear pain
7	2	12712, 18561	VPS33B, BLOC1S5	0.0317194	1	11883	Abnormal platelet granules
59	7	3603, 11768, 9476, 7217, 175, 29605, 11598	FBN1, TGFB2, HTRA1, MPL, ACVRL1, SH2B3, TBX20	0.0317194	1	2326	Transient ischemic attack
162	16	30212, 575, 6196, 8632, 12011, 7788, 3603, 11586, 14347, 2989, 1005, 12306, 12744, 28295, 29136, 961	TANC2, AP4S1, JARID2, PBX1, TPM2, NFIX, FBN1, TBL2, BCAS3, DOCK3, BCL7B, TRIP12, MLXIPL, CCDC32, KDM4B, BAZ1B	0.0318594	1	275	Narrow face
38	6	12313, 2202, 11586, 961, 1005, 12744	JMJD1C, COL4A1, TBL2, BAZ1B, BCL7B, MLXIPL	0.0318994	1	12841	Retinal vascular tortuosity
177	16	29557, 11730, 12665, 9069, 7910, 9080, 8966, 3688, 14000, 11573, 939, 812, 15888, 7207, 12712, 2214	NEXN, TERT, VCL, PLEC, NPM1, PLN, PIGL, FGFR1, PRDM16, TAT, BAG3, ATP2A2, RTEL1, MPDU1, VPS33B, COL7A1	0.0318994	1	10765	Palmar hyperkeratosis
17	3	16466, 20456, 11730	SUFU, TRAF7, TERT	0.0321594	1	30341	Decreased circulating follicle stimulating hormone concentration
17	3	16466, 20456, 11730	SUFU, TRAF7, TERT	0.0321594	1	30344	Decreased circulating luteinizing hormone level
26	5	9965, 9412, 15573, 26002, 14000	RERE, PRKCZ, SETBP1, CASZ1, PRDM16	0.0321794	1	1734	Annular pancreas
61	7	11730, 30664, 2605, 7910, 12679, 15888, 26624	TERT, CLPB, CYP27A1, NPM1, VDR, RTEL1, KDF1	0.0322594	1	6480	Premature loss of teeth
557	43	28216, 26031, 26784, 14000, 2514, 7994, 30664, 2605, 26002, 26661, 13780, 2135, 28625, 4944, 29040, 2460, 3760, 6091, 8966, 4331, 14418, 10555, 25671, 9412, 15917, 25230, 15714, 9314, 29427, 11509, 14347, 6831, 4948, 20499, 20731, 7808, 987, 12730, 9965, 12527, 4396, 18806, 23166	COX14, PIGV, C12orf65, PRDM16, CTNNB1, NRCAM, CLPB, CYP27A1, CASZ1, RNF168, GFM1, SBF2, NDUFAF6, HLA-DQB1, SZT2, CSNK2B, FLRT1, INSR, PIGL, GLS, ELOVL1, ATXN2, RNASEH2B, PRKCZ, PLCB1, AHDC1, LRPPRC, PPP3CA, SH3TC2, SYT1, BCAS3, MANBA, HLA-DRB1, L2HGDH, GNB4, NGF, BCKDHB, WARS2, RERE, UGP2, GNB1, CAMTA1, PNPT1	0.0322794	1	12447	Abnormal myelination
19	3	28625, 2592, 2026	NDUFAF6, CYP11B2, CLCNKA	0.0323594	1	12603	Abnormal urine sodium concentration
230	23	4944, 11730, 175, 7910, 1785, 11362, 9820, 3688, 2514, 11586, 1789, 8805, 4932, 1005, 15888, 12744, 4942, 3604, 9016, 9817, 961, 7217, 2214	HLA-DQB1, TERT, ACVRL1, NPM1, CDKN1B, STAT1, RAD51C, FGFR1, CTNNB1, TBL2, CDKN2C, PDGFRL, HLA-B, BCL7B, RTEL1, MLXIPL, HLA-DQA1, FBN2, PKHD1, RAD51, BAZ1B, MPL, COL7A1	0.0324994	1	2031	Abnormal esophagus morphology
7	2	3688, 13764	FGFR1, RELT	0.0327393	1	6283	Multiple unerupted teeth
14	3	19367, 15888, 11730	FAM13A, RTEL1, TERT	0.0328393	1	25175	Honeycomb lung
14	3	19367, 15888, 11730	FAM13A, RTEL1, TERT	0.0328393	1	25390	Reticular pattern on pulmonary HRCT
128	13	11257, 4944, 26270, 9171, 29357, 17797, 15714, 8620, 12011, 17264, 10555, 52391, 16380	SPR, HLA-DQB1, PIEZO2, PODXL, ASXL3, MAP3K20, LRPPRC, PAX6, TPM2, POLR1A, ATXN2, MYMX, TRIM32	0.0328393	1	4673	Decreased facial expression
33	5	2514, 28295, 24054, 29357, 12306	CTNNB1, CCDC32, KNL1, ASXL3, TRIP12	0.0329593	1	9765	Low hanging columella
90	10	26270, 12730, 7788, 13664, 25928, 30739, 6511, 26690, 8740, 7523	PIEZO2, WARS2, NFIX, MACF1, WDR73, TMX2, LARGE1, CEP120, CHMP1A, TRIM37	0.0329793	1	7362	Aplasia/Hypoplasia of the brainstem
84	9	1785, 8966, 12679, 3688, 2514, 1789, 4886, 4948, 7160	CDKN1B, PIGL, VDR, FGFR1, CTNNB1, CDKN2C, HFE, HLA-DRB1, MMP14	0.0329993	1	2797	Osteolysis
8	2	1785, 1789	CDKN1B, CDKN2C	0.0330193	1	46504	Decreased libido
1190	85	3377, 3431, 26784, 9476, 20456, 19124, 26661, 4944, 2689, 15983, 15492, 17089, 10555, 10725, 16466, 1390, 18143, 6993, 4886, 6974, 25361, 9171, 4942, 19687, 11586, 1789, 30664, 7217, 3416, 11598, 28625, 600, 11730, 29040, 175, 12679, 11892, 25896, 12744, 29106, 3688, 29427, 4713, 6266, 11167, 17797, 7323, 19351, 20580, 8616, 2214, 990, 11768, 9069, 6091, 1785, 2548, 1984, 1582, 9817, 9386, 3603, …	EPB41, ERBB3, C12orf65, HTRA1, TRAF7, FIP1L1, RNF168, HLA-DQB1, DBH, WNT3A, ANKH, SYNE1, ATXN2, SEMA3C, SUFU, CACNA1C, DAAM2, MEF2A, HFE, MDM4, ARHGAP24, PODXL, HLA-DQA1, EIF2AK4, TBL2, CDKN2C, CLPB, MPL, EPOR, TBX20, NDUFAF6, APOA1, TERT, SZT2, ACVRL1, VDR, TNF, ORAI1, MLXIPL, DDHD2, FGFR1, SH3TC2, H19, KCNJ5, SNTA1, MAP3K20, SEPTIN9, BICC1, CYP2R1, PAX2, COL7A1, BCL2, TGFB2, PLEC, INSR, CDKN1B,…	0.0330193	1	25142	Constitutional symptom
75	8	29427, 28216, 9016, 6717, 7207, 2024, 1033, 12011	SH3TC2, COX14, PKHD1, LTBP4, MPDU1, CLCN6, BDNF, TPM2	0.0330593	1	2791	Hypoventilation
232	21	16762, 9412, 6888, 175, 21708, 9965, 2202, 8966, 8620, 14000, 2514, 4948, 26002, 6511, 3604, 13436, 26690, 7523, 8616, 4713, 26113	ZNF423, PRKCZ, MAPKAPK3, ACVRL1, CCM2, RERE, COL4A1, PIGL, PAX6, PRDM16, CTNNB1, HLA-DRB1, CASZ1, LARGE1, FBN2, RPGRIP1, CEP120, TRIM37, PAX2, H19, TCTN1	0.0332193	1	610	Abnormal choroid morphology
181	15	28625, 28216, 16762, 9412, 9965, 15714, 14000, 30664, 4886, 257, 26002, 4455, 7207, 12712, 13488, 392	NDUFAF6, COX14, ZNF423, PRKCZ, RERE, LRPPRC, PRDM16, CLPB, HFE, ADK, CASZ1, GPD1, MPDU1, VPS33B, VPS4A, AKT2	0.0333393	1	31137	Storage in hepatocytes
15	3	16466, 20456, 11730	SUFU, TRAF7, TERT	0.0333593	1	8240	Secondary growth hormone deficiency
278	26	12313, 2077, 30212, 21638, 11257, 1390, 17327, 11110, 12730, 9476, 8966, 19347, 2514, 7994, 2605, 20444, 6831, 18806, 555, 12306, 26690, 16421, 29136, 7523, 24054, 15673	JMJD1C, CLN6, TANC2, CEP85L, SPR, CACNA1C, WAC, ARID1A, WARS2, HTRA1, PIGL, CUX2, CTNNB1, NRCAM, CYP27A1, MBD5, MANBA, CAMTA1, AP1G1, TRIP12, CEP120, SOX6, KDM4B, TRIM37, KNL1, PHIP	0.0335393	1	718	Aggressive behavior
167	16	8022, 17797, 17416, 12011, 12679, 17089, 11586, 18806, 20580, 1005, 12744, 7207, 23166, 13921, 961, 8740	NT5C2, MAP3K20, ADGRV1, TPM2, VDR, SYNE1, TBL2, CAMTA1, CYP2R1, BCL7B, MLXIPL, MPDU1, PNPT1, ABHD16A, BAZ1B, CHMP1A	0.0335993	1	3028	Abnormality of the ankles
301	22	4431, 14000, 11586, 6511, 4912, 7207, 9069, 17089, 25896, 6717, 939, 12744, 6481, 29557, 12665, 9080, 2202, 1005, 961, 10922, 12011, 16380	GOSR2, PRDM16, TBL2, LARGE1, HINT1, MPDU1, PLEC, SYNE1, ORAI1, LTBP4, BAG3, MLXIPL, LAMA1, NEXN, VCL, PLN, COL4A1, BCL7B, BAZ1B, SLC16A1, TPM2, TRIM32	0.0337393	1	3236	Elevated circulating creatine kinase concentration
15	3	11621, 59, 11036	HNF1A, ABCC8, SLC5A1	0.0338393	1	4924	Abnormal oral glucose tolerance
9	2	1785, 1789	CDKN1B, CDKN2C	0.0339193	1	6723	Intestinal carcinoid
73	9	9965, 16466, 2514, 1033, 9644, 4713, 26002, 9412, 14000	RERE, SUFU, CTNNB1, BDNF, PTPN11, H19, CASZ1, PRKCZ, PRDM16	0.0339193	1	30065	Primitive neuroectodermal tumor
9	2	392, 11621	AKT2, HNF1A	0.0339593	1	40300	Abnormal circulating free fatty acid concentration
125	14	990, 600, 6091, 9644, 4263, 3688, 3603, 2514, 2605, 812, 4932, 4948, 2214, 7160	BCL2, APOA1, INSR, PTPN11, GHR, FGFR1, FBN1, CTNNB1, CYP27A1, ATP2A2, HLA-B, HLA-DRB1, COL7A1, MMP14	0.0339793	1	200036	Skin nodule
52	6	59, 29536, 11621, 6266, 2026, 10671	ABCC8, MAPKBP1, HNF1A, KCNJ5, CLCNKA, SDCCAG8	0.0339993	1	103	Polyuria
315	28	26031, 14000, 12306, 26002, 7207, 17770, 8966, 11597, 16466, 29136, 30212, 9412, 15714, 9644, 3688, 3603, 11509, 14347, 2989, 3604, 28295, 7160, 17327, 6196, 9965, 4787, 20444, 15573	PIGV, PRDM16, TRIP12, CASZ1, MPDU1, RALGAPA1, PIGL, TBX2, SUFU, KDM4B, TANC2, PRKCZ, LRPPRC, PTPN11, FGFR1, FBN1, SYT1, BCAS3, DOCK3, FBN2, CCDC32, MMP14, WAC, JARID2, RERE, H4C3, MBD5, SETBP1	0.0342593	1	248	Brachycephaly
9	2	1785, 1789	CDKN1B, CDKN2C	0.0342793	1	30445	Pulmonary carcinoid tumor
129	13	30212, 20859, 6266, 6196, 17550, 219, 3688, 14347, 2989, 12306, 7207, 28295, 29136	TANC2, SLC39A13, KCNJ5, JARID2, KREMEN1, ADAMTS3, FGFR1, BCAS3, DOCK3, TRIP12, MPDU1, CCDC32, KDM4B	0.0344793	1	677	Oligodontia
178	15	11730, 7910, 8490, 9820, 25230, 3688, 6717, 11586, 12782, 1005, 15888, 12744, 3604, 9817, 961	TERT, NPM1, ORC4, RAD51C, AHDC1, FGFR1, LTBP4, TBL2, WNT3, BCL7B, RTEL1, MLXIPL, FBN2, RAD51, BAZ1B	0.0345793	1	2778	Abnormal tracheal morphology
8	2	1785, 1789	CDKN1B, CDKN2C	0.0346793	1	40085	Abnormal circulating aldosterone
374	32	219, 11586, 1789, 30664, 19124, 7217, 17770, 13488, 2214, 4944, 11730, 29040, 9069, 175, 6091, 1785, 12744, 9314, 18561, 1005, 15888, 961, 7160, 7910, 7808, 12858, 7788, 4317, 4932, 4942, 15573, 16935	ADAMTS3, TBL2, CDKN2C, CLPB, FIP1L1, MPL, RALGAPA1, VPS4A, COL7A1, HLA-DQB1, TERT, SZT2, PLEC, ACVRL1, INSR, CDKN1B, MLXIPL, PPP3CA, BLOC1S5, BCL7B, RTEL1, BAZ1B, MMP14, NPM1, NGF, ZAP70, NFIX, GLI1, HLA-B, HLA-DQA1, SETBP1, ATG7	0.0346793	1	11830	Abnormal oral mucosa morphology
80	8	175, 17797, 6278, 12011, 19687, 4886, 12712, 11598	ACVRL1, MAP3K20, KCNK3, TPM2, EIF2AK4, HFE, VPS33B, TBX20	0.0347793	1	1707	Abnormal right ventricle morphology
551	46	12313, 17085, 11737, 20456, 7961, 8620, 14000, 2514, 11586, 1033, 12306, 26002, 10671, 15946, 6341, 392, 4944, 11730, 4718, 575, 8966, 26821, 17089, 7027, 7197, 12744, 17090, 16466, 9412, 234, 2205, 4263, 3688, 11509, 4948, 1005, 961, 11621, 15673, 4713, 17327, 9965, 286, 13542, 59, 16380	JMJD1C, EXOC6B, TEX14, TRAF7, NR0B2, PAX6, PRDM16, CTNNB1, TBL2, BDNF, TRIP12, CASZ1, SDCCAG8, RP1L1, KISS1, AKT2, HLA-DQB1, TERT, H1-4, AP4S1, PIGL, CCDC141, SYNE1, MERTK, MOG, MLXIPL, ARHGEF18, SUFU, PRKCZ, ADCY3, CERT1, GHR, FGFR1, SYT1, HLA-DRB1, BCL7B, BAZ1B, HNF1A, PHIP, H19, WAC, RERE, ADRB2, ATP10A, ABCC8, TRIM32	0.0347793	1	4324	Increased body weight
195	18	1390, 11598, 6266, 175, 18856, 11362, 6278, 3688, 19687, 7788, 3603, 1391, 4932, 7436, 4948, 29605, 9369, 7217	CACNA1C, TBX20, KCNJ5, ACVRL1, CREB3L1, STAT1, KCNK3, FGFR1, EIF2AK4, NFIX, FBN1, CACNA1D, HLA-B, MTHFR, HLA-DRB1, SH2B3, PRIM1, MPL	0.0347993	1	30875	Abnormality of pulmonary circulation
172	14	12313, 9069, 11110, 219, 9820, 9644, 3688, 11586, 7436, 1005, 12744, 9817, 16466, 961	JMJD1C, PLEC, ARID1A, ADAMTS3, RAD51C, PTPN11, FGFR1, TBL2, MTHFR, BCL7B, MLXIPL, RAD51, SUFU, BAZ1B	0.0348993	1	10301	Spinal dysraphism
6	2	2077, 2079	CLN6, CLN8	0.0349593	1	2074	Increased neuronal autofluorescent lipopigment
8	2	12011, 4912	TPM2, HINT1	0.0351393	1	30198	Fatigable weakness of distal limb muscles
16	3	29605, 7217, 3416	SH2B3, MPL, EPOR	0.0351793	1	31850	Abnormal hematocrit
7	2	6266, 7788	KCNJ5, NFIX	0.0355393	1	3778	Short mandibular rami
7	2	6266, 7788	KCNJ5, NFIX	0.0355393	1	3000003	Abnormal mandibular ramus morphology
23	4	16466, 9069, 4886, 2214	SUFU, PLEC, HFE, COL7A1	0.0355793	1	1056	Milia
1291	93	219, 9476, 14000, 7994, 10671, 13921, 7523, 4944, 16700, 2024, 1081, 4785, 16466, 30212, 1390, 9412, 4886, 18561, 7160, 10898, 987, 9965, 19347, 13542, 10416, 4942, 16762, 26031, 20318, 28625, 11730, 29040, 7413, 12679, 15992, 2205, 3688, 14347, 15888, 15673, 17327, 12527, 4317, 2591, 15573, 4947, 26113, 28072, 2593, 7961, 12306, 26002, 8740, 6341, 2214, 10414, 9069, 6091, 26821, 11597, 1802, 291…	ADAMTS3, HTRA1, PRDM16, NRCAM, SDCCAG8, ABHD16A, TRIM37, HLA-DQB1, ZFPM2, CLCN6, BNC1, H4C11, SUFU, TANC2, CACNA1C, PRKCZ, HFE, BLOC1S5, MMP14, SKIV2L, BCKDHB, RERE, CUX2, ATP10A, RPS27, HLA-DQA1, ZNF423, PIGV, SMOC1, NDUFAF6, TERT, SZT2, MTAP, VDR, ZNF341, CERT1, FGFR1, BCAS3, RTEL1, PHIP, WAC, UGP2, GLI1, CYP11B1, SETBP1, HLA-DRA, TCTN1, LYRM7, CYP17A1, NR0B2, TRIP12, CASZ1, CHMP1A, KISS1, COL7…	0.0356193	1	1595	Abnormal hair morphology
1212	89	26784, 9476, 6546, 14000, 7994, 26661, 13921, 2077, 4944, 4718, 2460, 19691, 17089, 10555, 16466, 6481, 30212, 9412, 26270, 25230, 9965, 2079, 16762, 26031, 8620, 30664, 30739, 6511, 13780, 7728, 28625, 29040, 6954, 393, 12712, 2340, 23147, 2202, 2205, 29106, 3688, 14347, 17327, 4921, 12730, 11405, 12527, 15573, 26113, 28072, 9863, 12782, 12827, 12306, 26002, 25928, 8740, 17770, 13488, 9817, 2913…	C12orf65, HTRA1, COG2, PRDM16, NRCAM, RNF168, ABHD16A, CLN6, HLA-DQB1, H1-4, CSNK2B, MECR, SYNE1, ATXN2, SUFU, LAMA1, TANC2, PRKCZ, PIEZO2, AHDC1, RERE, CLN8, ZNF423, PIGV, PAX6, CLPB, TMX2, LARGE1, GFM1, NEDD4L, NDUFAF6, SZT2, MCPH1, AKT3, VPS33B, CRADD, UNC13D, COL4A1, CERT1, DDHD2, FGFR1, BCAS3, WAC, HIVEP2, WARS2, BRSK2, UGP2, SETBP1, TCTN1, LYRM7, RAPSN, WNT3, XPR1, TRIP12, CASZ1, WDR73, CHM…	0.0357393	1	10993	Abnormality of the cerebral subcortex
44	6	19347, 21684, 8966, 26031, 4787, 11110	CUX2, ZNF462, PIGL, PIGV, H4C3, ARID1A	0.0358593	1	289	Broad philtrum
243	21	9412, 3377, 20859, 26270, 11110, 6091, 219, 20318, 2592, 9965, 9644, 14000, 14615, 2514, 20444, 20580, 26002, 15888, 9369, 15573, 4713	PRKCZ, EPB41, SLC39A13, PIEZO2, ARID1A, INSR, ADAMTS3, SMOC1, CYP11B2, RERE, PTPN11, PRDM16, PAPPA2, CTNNB1, MBD5, CYP2R1, CASZ1, RTEL1, PRIM1, SETBP1, H19	0.0359593	1	8897	Postnatal growth retardation
448	36	11362, 8620, 2514, 11586, 8805, 15946, 392, 4944, 11730, 6091, 7027, 5010, 7197, 12744, 17090, 16466, 12712, 25671, 3467, 3688, 3603, 4886, 4948, 18791, 1005, 15888, 24212, 11036, 961, 11621, 7160, 7910, 14615, 7436, 4942, 59, 16380	STAT1, PAX6, CTNNB1, TBL2, PDGFRL, RP1L1, AKT2, HLA-DQB1, TERT, INSR, MERTK, HMGA1, MOG, MLXIPL, ARHGEF18, SUFU, VPS33B, RNASEH2B, ESR1, FGFR1, FBN1, HFE, HLA-DRB1, ZFP57, BCL7B, RTEL1, CISD2, SLC5A1, BAZ1B, HNF1A, MMP14, NPM1, PAPPA2, MTHFR, HLA-DQA1, ABCC8, TRIM32	0.0359593	1	1952	Glucose intolerance
17	4	9412, 26002, 14000, 9965	PRKCZ, CASZ1, PRDM16, RERE	0.0360793	1	12803	Anisometropia
171	15	9412, 20859, 26270, 219, 8490, 20318, 9965, 12011, 14000, 9863, 3603, 26002, 25928, 3604, 4912	PRKCZ, SLC39A13, PIEZO2, ADAMTS3, ORC4, SMOC1, RERE, TPM2, PRDM16, RAPSN, FBN1, CASZ1, WDR73, FBN2, HINT1	0.0361593	1	100490	Camptodactyly of finger
862	61	17085, 3431, 26784, 219, 20318, 8490, 20456, 14000, 9863, 7994, 12306, 26002, 25928, 6511, 4912, 7207, 13921, 7945, 8740, 6341, 2214, 7728, 8022, 20859, 4718, 9069, 575, 3760, 26821, 17089, 25896, 6717, 393, 16466, 4948, 29136, 12712, 30212, 1390, 25671, 9412, 26270, 20862, 2202, 29106, 3688, 9314, 3603, 11509, 14347, 2989, 3604, 28295, 7160, 6196, 9965, 17797, 12011, 59, 23166, 15573	EXOC6B, ERBB3, C12orf65, ADAMTS3, SMOC1, ORC4, TRAF7, PRDM16, RAPSN, NRCAM, TRIP12, CASZ1, WDR73, LARGE1, HINT1, MPDU1, ABHD16A, NPR3, CHMP1A, KISS1, COL7A1, NEDD4L, NT5C2, SLC39A13, H1-4, PLEC, AP4S1, FLRT1, CCDC141, SYNE1, ORAI1, LTBP4, AKT3, SUFU, HLA-DRB1, KDM4B, VPS33B, TANC2, CACNA1C, RNASEH2B, PRKCZ, PIEZO2, SLC39A8, COL4A1, DDHD2, FGFR1, PPP3CA, FBN1, SYT1, BCAS3, DOCK3, FBN2, CCDC32, MMP…	0.0363193	1	1371	Flexion contracture
128	13	6266, 29357, 6091, 17797, 4787, 12011, 3688, 3603, 52391, 15573, 7523, 4713, 16380	KCNJ5, ASXL3, INSR, MAP3K20, H4C3, TPM2, FGFR1, FBN1, MYMX, SETBP1, TRIM37, H19, TRIM32	0.0365193	1	678	Dental crowding
43	7	9016, 4944, 15983, 20580, 12679, 2214, 4942	PKHD1, HLA-DQB1, WNT3A, CYP2R1, VDR, COL7A1, HLA-DQA1	0.0365593	1	100511	Abnormality of vitamin D metabolism
263	20	29557, 25671, 12665, 6091, 9080, 1785, 7961, 12679, 3688, 14000, 17089, 3603, 286, 11992, 1789, 939, 9369, 7207, 15673, 392	NEXN, RNASEH2B, VCL, INSR, PLN, CDKN1B, NR0B2, VDR, FGFR1, PRDM16, SYNE1, FBN1, ADRB2, TOP3A, CDKN2C, BAG3, PRIM1, MPDU1, PHIP, AKT2	0.0365993	1	9124	Abnormal adipose tissue morphology
30	4	24212, 7217, 18561, 29605	CISD2, MPL, BLOC1S5, SH2B3	0.0367793	1	3540	Impaired platelet aggregation
766	60	21638, 11110, 219, 8620, 17416, 14000, 11586, 555, 12306, 26002, 25928, 30739, 6511, 7207, 7728, 11730, 2460, 575, 6954, 8966, 393, 10555, 2024, 12744, 16466, 29136, 12712, 30212, 9412, 19191, 2340, 15917, 20862, 2203, 2202, 25230, 16361, 29106, 3688, 9314, 14347, 1005, 2989, 15888, 24212, 28295, 961, 7910, 6196, 4921, 9965, 11405, 12527, 7788, 4396, 20444, 18806, 26690, 15573, 24054, 26113	CEP85L, ARID1A, ADAMTS3, PAX6, ADGRV1, PRDM16, TBL2, AP1G1, TRIP12, CASZ1, WDR73, TMX2, LARGE1, MPDU1, NEDD4L, TERT, CSNK2B, AP4S1, MCPH1, PIGL, AKT3, ATXN2, CLCN6, MLXIPL, SUFU, KDM4B, VPS33B, TANC2, PRKCZ, DOCK8, CRADD, PLCB1, SLC39A8, COL4A2, COL4A1, AHDC1, WHRN, DDHD2, FGFR1, PPP3CA, BCAS3, BCL7B, DOCK3, RTEL1, CISD2, CCDC32, BAZ1B, NPM1, JARID2, HIVEP2, RERE, BRSK2, UGP2, NFIX, GNB1, MBD5, C…	0.0368193	1	2538	Abnormal cerebral cortex morphology
16	3	3688, 20862, 3431	FGFR1, SLC39A8, ERBB3	0.0368593	1	10621	Cutaneous syndactyly of toes
1279	90	3431, 219, 20456, 14000, 52391, 1033, 10671, 13921, 7523, 11465, 16466, 30212, 1390, 9412, 26270, 25230, 5102, 9965, 10416, 16762, 26031, 20318, 11586, 6511, 16421, 8632, 12744, 12712, 20862, 2202, 2205, 3688, 14347, 3604, 15673, 4713, 17327, 6266, 12730, 4787, 12527, 15573, 26113, 7323, 9863, 12782, 12306, 26002, 25928, 13488, 10414, 9069, 6091, 11597, 9369, 9817, 29136, 4861, 3603, 2989, 1005, …	ERBB3, ADAMTS3, TRAF7, PRDM16, MYMX, BDNF, SDCCAG8, ABHD16A, TRIM37, SUPT16H, SUFU, TANC2, CACNA1C, PRKCZ, PIEZO2, AHDC1, HOXA13, RERE, RPS27, ZNF423, PIGV, SMOC1, TBL2, LARGE1, SOX6, PBX1, MLXIPL, VPS33B, SLC39A8, COL4A1, CERT1, FGFR1, BCAS3, FBN2, PHIP, H19, WAC, KCNJ5, WARS2, H4C3, UGP2, SETBP1, TCTN1, SEPTIN9, RAPSN, WNT3, TRIP12, CASZ1, WDR73, VPS4A, RPS26, PLEC, INSR, TBX2, PRIM1, RAD51, KD…	0.0370593	1	356	Abnormality of the outer ear
35	5	4886, 6546, 10898, 2214, 20862	HFE, COG2, SKIV2L, COL7A1, SLC39A8	0.0371793	1	11030	Abnormal blood transition element cation concentration
305	22	4431, 14000, 11586, 6511, 4912, 7207, 9069, 17089, 25896, 6717, 939, 12744, 6481, 29557, 12665, 9080, 2202, 1005, 961, 10922, 12011, 16380	GOSR2, PRDM16, TBL2, LARGE1, HINT1, MPDU1, PLEC, SYNE1, ORAI1, LTBP4, BAG3, MLXIPL, LAMA1, NEXN, VCL, PLN, COL4A1, BCL7B, BAZ1B, SLC16A1, TPM2, TRIM32	0.0371993	1	40081	Abnormal circulating creatine kinase concentration
49	6	11730, 4886, 8620, 7910, 6091, 15888	TERT, HFE, PAX6, NPM1, INSR, RTEL1	0.0372793	1	7440	Generalized hyperpigmentation
8	2	333, 7876	AGT, NOS3	0.0373193	1	4972	Elevated mean arterial pressure
4	2	3467, 4263	ESR1, GHR	0.0373793	1	3799	Marked delay in bone age
248	21	9386, 600, 12665, 6266, 175, 11362, 15714, 14202, 14000, 6717, 3603, 11586, 939, 4886, 4948, 1005, 12744, 961, 7523, 10560, 11598	PRKAG2, APOA1, VCL, KCNJ5, ACVRL1, STAT1, LRPPRC, JPH2, PRDM16, LTBP4, FBN1, TBL2, BAG3, HFE, HLA-DRB1, BCL7B, MLXIPL, BAZ1B, TRIM37, ATXN7, TBX20	0.0374593	1	1635	Congestive heart failure
195	18	4718, 17327, 26270, 575, 17797, 4331, 12011, 3688, 9863, 7788, 17089, 11509, 20444, 7436, 18806, 11621, 10560, 7728	H1-4, WAC, PIEZO2, AP4S1, MAP3K20, GLS, TPM2, FGFR1, RAPSN, NFIX, SYNE1, SYT1, MBD5, MTHFR, CAMTA1, HNF1A, ATXN7, NEDD4L	0.0376192	1	1319	Neonatal hypotonia
34	5	4685, 3603, 2202, 11768, 175	GUCY1A1, FBN1, COL4A1, TGFB2, ACVRL1	0.0376592	1	2140	Ischemic stroke
34	5	4685, 3603, 2202, 11768, 175	GUCY1A1, FBN1, COL4A1, TGFB2, ACVRL1	0.0376592	1	25722	Cerebral infarct
28	4	16466, 11730, 20456, 2591	SUFU, TERT, TRAF7, CYP11B1	0.0377592	1	8163	Decreased circulating cortisol level
28	4	3498, 11730, 30664, 7217	MECOM, TERT, CLPB, MPL	0.0378592	1	1915	Aplastic anemia
60	8	219, 1390, 17797, 3431, 26270, 2515, 3688, 20862	ADAMTS3, CACNA1C, MAP3K20, ERBB3, PIEZO2, CTNND1, FGFR1, SLC39A8	0.0378792	1	12725	Cutaneous syndactyly
906	63	12313, 17085, 26031, 11110, 26784, 219, 8490, 7323, 14000, 9863, 25835, 11586, 12782, 2605, 20580, 12306, 26002, 4912, 7207, 7728, 11768, 10414, 18856, 16700, 15492, 8966, 11597, 12679, 17089, 393, 12744, 16466, 29136, 30212, 9412, 26270, 9644, 3688, 17380, 9314, 3603, 14347, 1005, 2989, 3604, 7227, 28295, 961, 4713, 7160, 6266, 6196, 9965, 17797, 12011, 7788, 4317, 4396, 10416, 26690, 15573, 163…	JMJD1C, EXOC6B, PIGV, ARID1A, C12orf65, ADAMTS3, ORC4, SEPTIN9, PRDM16, RAPSN, THSD4, TBL2, WNT3, CYP27A1, CYP2R1, TRIP12, CASZ1, HINT1, MPDU1, NEDD4L, TGFB2, RPS26, CREB3L1, ZFPM2, ANKH, PIGL, TBX2, VDR, SYNE1, AKT3, MLXIPL, SUFU, KDM4B, TANC2, PRKCZ, PIEZO2, PTPN11, FGFR1, ANAPC7, PPP3CA, FBN1, BCAS3, BCL7B, DOCK3, FBN2, MRAS, CCDC32, BAZ1B, H19, MMP14, KCNJ5, JARID2, RERE, MAP3K20, TPM2, NFIX,…	0.0378792	1	765	Abnormal thorax morphology
225	20	19191, 10414, 6091, 1785, 6762, 16700, 9820, 3688, 2514, 1582, 2591, 6848, 10416, 9817, 16466, 15573, 11621, 7523, 7534, 4713	DOCK8, RPS26, INSR, CDKN1B, MAD1L1, ZFPM2, RAD51C, FGFR1, CTNNB1, CCND1, CYP11B1, MAP3K1, RPS27, RAD51, SUFU, SETBP1, HNF1A, TRIM37, MXI1, H19	0.0380192	1	7379	Neoplasm of the genitourinary tract
151	13	11730, 26784, 26821, 20456, 3688, 2514, 11586, 1005, 12744, 16466, 961, 2079, 6341	TERT, C12orf65, CCDC141, TRAF7, FGFR1, CTNNB1, TBL2, BCL7B, MLXIPL, SUFU, BAZ1B, CLN8, KISS1	0.0380392	1	10662	Abnormality of the diencephalon
69	7	28625, 28216, 59, 11036, 23094, 11621, 12712	NDUFAF6, COX14, ABCC8, SLC5A1, SLC16A12, HNF1A, VPS33B	0.0381392	1	3076	Glycosuria
182	15	11730, 3431, 10414, 7910, 23147, 9820, 29418, 11609, 30664, 4948, 19124, 15888, 10416, 9817, 11241	TERT, ERBB3, RPS26, NPM1, UNC13D, RAD51C, FNIP1, TBXAS1, CLPB, HLA-DRB1, FIP1L1, RTEL1, RPS27, RAD51, SPI1	0.0381792	1	1882	Leukopenia
192	17	6091, 3603, 7027, 2514, 11586, 8805, 5010, 7197, 18791, 1005, 12744, 17090, 59, 961, 11621, 12712, 15946, 392	INSR, FBN1, MERTK, CTNNB1, TBL2, PDGFRL, HMGA1, MOG, ZFP57, BCL7B, MLXIPL, ARHGEF18, ABCC8, BAZ1B, HNF1A, VPS33B, RP1L1, AKT2	0.0385192	1	5978	Type II diabetes mellitus
295	25	3467, 6091, 16700, 2593, 9820, 26821, 9644, 3688, 2514, 11586, 1005, 2591, 6848, 12744, 10671, 1081, 9817, 16466, 15573, 961, 11621, 6341, 16380, 392, 7160	ESR1, INSR, ZFPM2, CYP17A1, RAD51C, CCDC141, PTPN11, FGFR1, CTNNB1, TBL2, BCL7B, CYP11B1, MAP3K1, MLXIPL, SDCCAG8, BNC1, RAD51, SUFU, SETBP1, BAZ1B, HNF1A, KISS1, TRIM32, AKT2, MMP14	0.0385592	1	137	Abnormality of the ovary
6	2	3688, 11036	FGFR1, SLC5A1	0.0386592	1	3228	Hypernatremia
8	2	15983, 20580	WNT3A, CYP2R1	0.0387592	1	12052	Low serum calcitriol
106	11	11730, 6266, 17513, 2592, 20456, 1391, 1582, 2591, 13941, 16466, 7217	TERT, KCNJ5, HOMER2, CYP11B2, TRAF7, CACNA1D, CCND1, CYP11B1, SLC44A4, SUFU, MPL	0.0388792	1	360	Tinnitus
1582	109	3431, 219, 20456, 14000, 25835, 7994, 10671, 7523, 2460, 16700, 15492, 17089, 1081, 10725, 16466, 30212, 1390, 9412, 333, 26270, 1144, 5102, 4886, 7160, 9965, 19367, 10416, 16762, 26031, 20318, 19687, 11586, 6511, 16421, 7945, 2135, 11730, 25896, 393, 12744, 12712, 12665, 3688, 14347, 15888, 3604, 15673, 4713, 17327, 6266, 4921, 11405, 17797, 4787, 14615, 4317, 15573, 26113, 17085, 9863, 12306, 2…	ERBB3, ADAMTS3, TRAF7, PRDM16, THSD4, NRCAM, SDCCAG8, TRIM37, CSNK2B, ZFPM2, ANKH, SYNE1, BNC1, SEMA3C, SUFU, TANC2, CACNA1C, PRKCZ, AGT, PIEZO2, BTRC, HOXA13, HFE, MMP14, RERE, FAM13A, RPS27, ZNF423, PIGV, SMOC1, EIF2AK4, TBL2, LARGE1, SOX6, NPR3, SBF2, TERT, ORAI1, AKT3, MLXIPL, VPS33B, VCL, FGFR1, BCAS3, RTEL1, FBN2, PHIP, H19, WAC, KCNJ5, HIVEP2, BRSK2, MAP3K20, H4C3, PAPPA2, GLI1, SETBP1, TC…	0.0388992	1	1155	Abnormality of the hand
28	6	11586, 961, 3467, 1005, 11892, 12744	TBL2, BAZ1B, ESR1, BCL7B, TNF, MLXIPL	0.0389192	1	2183	Phonophobia
108	13	9386, 1390, 9069, 6266, 8490, 16643, 9644, 17089, 1402, 1391, 4948, 7160, 11598	PRKAG2, CACNA1C, PLEC, KCNJ5, ORC4, SLMAP, PTPN11, SYNE1, CACNB2, CACNA1D, HLA-DRB1, MMP14, TBX20	0.0391592	1	12722	Heart block
118	12	28625, 16762, 1390, 6266, 6091, 11167, 2592, 2514, 8805, 1391, 2026, 2591	NDUFAF6, ZNF423, CACNA1C, KCNJ5, INSR, SNTA1, CYP11B2, CTNNB1, PDGFRL, CACNA1D, CLCNKA, CYP11B1	0.0392992	1	11042	Abnormal blood potassium concentration
41	8	1081, 16700, 2593, 3467, 4947, 6848, 3688, 1802	BNC1, ZFPM2, CYP17A1, ESR1, HLA-DRA, MAP3K1, FGFR1, CDSN	0.0393392	1	100133	Abnormality of the pubic hair
8	2	1785, 1789	CDKN1B, CDKN2C	0.0394792	1	8291	Pituitary corticotropic cell adenoma
166	15	29557, 11730, 12665, 9069, 7910, 9080, 3688, 14000, 11573, 939, 812, 15888, 7207, 12712, 2214	NEXN, TERT, VCL, PLEC, NPM1, PLN, FGFR1, PRDM16, TAT, BAG3, ATP2A2, RTEL1, MPDU1, VPS33B, COL7A1	0.0394992	1	982	Palmoplantar keratoderma
72	8	17089, 16466, 2514, 9476, 11730, 4886, 20456, 1582	SYNE1, SUFU, CTNNB1, HTRA1, TERT, HFE, TRAF7, CCND1	0.0395392	1	3418	Back pain
836	63	12313, 17085, 16762, 26031, 11110, 219, 8490, 20318, 17416, 14000, 9863, 2605, 20580, 12306, 26002, 6511, 4912, 20859, 2460, 18856, 15492, 8966, 12679, 11609, 9369, 9817, 16466, 29136, 12712, 30212, 1390, 9412, 19191, 26270, 15917, 2202, 9820, 2205, 4263, 3688, 5102, 9314, 3603, 11509, 14347, 2989, 3604, 28295, 7160, 6266, 6196, 4921, 9965, 11405, 12011, 7788, 17264, 4317, 20444, 13436, 26690, 15…	JMJD1C, EXOC6B, ZNF423, PIGV, ARID1A, ADAMTS3, ORC4, SMOC1, ADGRV1, PRDM16, RAPSN, CYP27A1, CYP2R1, TRIP12, CASZ1, LARGE1, HINT1, SLC39A13, CSNK2B, CREB3L1, ANKH, PIGL, VDR, TBXAS1, PRIM1, RAD51, SUFU, KDM4B, VPS33B, TANC2, CACNA1C, PRKCZ, DOCK8, PIEZO2, PLCB1, COL4A1, RAD51C, CERT1, GHR, FGFR1, HOXA13, PPP3CA, FBN1, SYT1, BCAS3, DOCK3, FBN2, CCDC32, MMP14, KCNJ5, JARID2, HIVEP2, RERE, BRSK2, TPM…	0.0397592	1	40069	Abnormal lower limb bone morphology
37	7	3603, 21666, 17797, 4948, 12011, 19687, 16700	FBN1, MUCL3, MAP3K20, HLA-DRB1, TPM2, EIF2AK4, ZFPM2	0.0397792	1	12415	Abnormal blood gas level
49	6	11730, 15573, 8966, 7910, 15888, 5102	TERT, SETBP1, PIGL, NPM1, RTEL1, HOXA13	0.0397992	1	6000	Ureteral obstruction
407	32	219, 8490, 20318, 20456, 14000, 9863, 12306, 26002, 25928, 4912, 7945, 6341, 8022, 20859, 4718, 26821, 29136, 30212, 9412, 26270, 3688, 3603, 14347, 2989, 3604, 28295, 7160, 6196, 9965, 17797, 12011, 15573	ADAMTS3, ORC4, SMOC1, TRAF7, PRDM16, RAPSN, TRIP12, CASZ1, WDR73, HINT1, NPR3, KISS1, NT5C2, SLC39A13, H1-4, CCDC141, KDM4B, TANC2, PRKCZ, PIEZO2, FGFR1, FBN1, BCAS3, DOCK3, FBN2, CCDC32, MMP14, JARID2, RERE, MAP3K20, TPM2, SETBP1	0.0397992	1	30044	Flexion contracture of digit
62	8	12313, 17085, 11586, 961, 1005, 3604, 12744, 7728	JMJD1C, EXOC6B, TBL2, BAZ1B, BCL7B, FBN2, MLXIPL, NEDD4L	0.0398992	1	2999	Patellar dislocation
1187	83	12313, 28216, 26031, 11110, 30207, 26784, 8490, 2592, 20456, 838, 14000, 9863, 7994, 30664, 1033, 555, 12306, 26002, 25928, 6511, 7207, 13780, 17770, 13488, 10560, 2214, 28625, 29040, 2460, 8632, 8966, 11465, 2024, 9369, 16466, 29136, 30212, 9412, 19191, 26270, 7436, 2340, 2205, 25230, 15714, 9644, 3688, 9314, 3603, 11992, 11509, 14347, 2989, 24212, 7227, 9016, 28295, 11621, 4713, 17327, 29357, 6…	JMJD1C, COX14, PIGV, ARID1A, ARHGAP29, C12orf65, ORC4, CYP11B2, TRAF7, ATP5F1E, PRDM16, RAPSN, NRCAM, CLPB, BDNF, AP1G1, TRIP12, CASZ1, WDR73, LARGE1, MPDU1, GFM1, RALGAPA1, VPS4A, ATXN7, COL7A1, NDUFAF6, SZT2, CSNK2B, PBX1, PIGL, SUPT16H, CLCN6, PRIM1, SUFU, KDM4B, TANC2, PRKCZ, DOCK8, PIEZO2, MTHFR, CRADD, CERT1, AHDC1, LRPPRC, PTPN11, FGFR1, PPP3CA, FBN1, TOP3A, SYT1, BCAS3, DOCK3, CISD2, MRAS…	0.0401592	1	11968	Feeding difficulties
320	27	2593, 11362, 9476, 11586, 2605, 6341, 2214, 4944, 11730, 15983, 18856, 16700, 26821, 12744, 1081, 3467, 3688, 3603, 4886, 1005, 15888, 961, 7160, 7910, 7788, 6848, 4942	CYP17A1, STAT1, HTRA1, TBL2, CYP27A1, KISS1, COL7A1, HLA-DQB1, TERT, WNT3A, CREB3L1, ZFPM2, CCDC141, MLXIPL, BNC1, ESR1, FGFR1, FBN1, HFE, BCL7B, RTEL1, BAZ1B, MMP14, NPM1, NFIX, MAP3K1, HLA-DQA1	0.0403192	1	939	Osteoporosis
30	5	9965, 9412, 18561, 26002, 14000	RERE, PRKCZ, BLOC1S5, CASZ1, PRDM16	0.0403592	1	1107	Ocular albinism
61	7	17264, 1390, 23166, 7994, 12712, 575, 13488	POLR1A, CACNA1C, PNPT1, NRCAM, VPS33B, AP4S1, VPS4A	0.0404392	1	8807	Acetabular dysplasia
715	52	3377, 3431, 219, 2592, 6278, 20456, 19687, 9863, 16709, 2514, 11586, 8805, 1789, 7207, 8616, 11598, 28625, 990, 10414, 2689, 175, 1785, 15492, 13394, 6717, 1582, 12744, 17090, 9386, 485, 23147, 18143, 9644, 4886, 4948, 18791, 1005, 7227, 9016, 11036, 961, 7876, 25361, 987, 2323, 4932, 2026, 18806, 28958, 10416, 59, 17175	EPB41, ERBB3, ADAMTS3, CYP11B2, KCNK3, TRAF7, EIF2AK4, RAPSN, CALCRL, CTNNB1, TBL2, PDGFRL, CDKN2C, MPDU1, PAX2, TBX20, NDUFAF6, BCL2, RPS26, DBH, ACVRL1, CDKN1B, ANKH, NPHS2, LTBP4, CCND1, MLXIPL, ARHGEF18, PRKAG2, ANGPT2, UNC13D, DAAM2, PTPN11, HFE, HLA-DRB1, ZFP57, BCL7B, MRAS, PKHD1, SLC5A1, BAZ1B, NOS3, ARHGAP24, BCKDHB, CPS1, HLA-B, CLCNKA, CAMTA1, NUP93, RPS27, ABCC8, PLCE1	0.0405392	1	11032	Abnormality of fluid regulation
33	6	219, 2593, 4947, 6848, 3688, 16700	ADAMTS3, CYP17A1, HLA-DRA, MAP3K1, FGFR1, ZFPM2	0.0405592	1	2215	Sparse axillary hair
217	21	30212, 9412, 6266, 6196, 219, 9965, 2205, 8966, 3688, 14000, 3603, 14347, 20444, 2989, 12306, 26002, 9369, 26690, 28295, 29136, 16380	TANC2, PRKCZ, KCNJ5, JARID2, ADAMTS3, RERE, CERT1, PIGL, FGFR1, PRDM16, FBN1, BCAS3, MBD5, DOCK3, TRIP12, CASZ1, PRIM1, CEP120, CCDC32, KDM4B, TRIM32	0.0405792	1	1773	Short foot
416	31	12313, 11110, 8490, 2593, 14000, 12306, 26002, 11730, 10414, 16700, 9817, 29136, 30212, 9412, 26270, 9820, 9644, 3688, 5102, 14347, 2989, 15888, 28295, 4713, 7910, 6196, 9965, 4317, 6848, 10416, 15573	JMJD1C, ARID1A, ORC4, CYP17A1, PRDM16, TRIP12, CASZ1, TERT, RPS26, ZFPM2, RAD51, KDM4B, TANC2, PRKCZ, PIEZO2, RAD51C, PTPN11, FGFR1, HOXA13, BCAS3, DOCK3, RTEL1, CCDC32, H19, NPM1, JARID2, RERE, GLI1, MAP3K1, RPS27, SETBP1	0.0405992	1	47	Hypospadias
149	15	30212, 20859, 30207, 6196, 17550, 219, 3688, 4317, 14347, 2989, 2515, 12306, 16466, 28295, 29136	TANC2, SLC39A13, ARHGAP29, JARID2, KREMEN1, ADAMTS3, FGFR1, GLI1, BCAS3, DOCK3, CTNND1, TRIP12, SUFU, CCDC32, KDM4B	0.0408592	1	676	Abnormality of the incisor
458	36	3431, 6278, 29418, 14000, 19687, 11586, 1402, 11598, 175, 2548, 17089, 6717, 1582, 12744, 16466, 9386, 29557, 1390, 9080, 2202, 16643, 9644, 3688, 14202, 11992, 4886, 4948, 1005, 7227, 961, 11621, 6266, 11167, 12011, 1391, 4932	ERBB3, KCNK3, FNIP1, PRDM16, EIF2AK4, TBL2, CACNB2, TBX20, ACVRL1, CUBN, SYNE1, LTBP4, CCND1, MLXIPL, SUFU, PRKAG2, NEXN, CACNA1C, PLN, COL4A1, SLMAP, PTPN11, FGFR1, JPH2, TOP3A, HFE, HLA-DRB1, BCL7B, MRAS, BAZ1B, HNF1A, KCNJ5, SNTA1, TPM2, CACNA1D, HLA-B	0.0409192	1	11675	Arrhythmia
100	10	28625, 7910, 15983, 9644, 12679, 2514, 8805, 1582, 20580, 19124	NDUFAF6, NPM1, WNT3A, PTPN11, VDR, CTNNB1, PDGFRL, CCND1, CYP2R1, FIP1L1	0.0409392	1	2653	Bone pain
96	10	11768, 10898, 25230, 3603, 11586, 1005, 12744, 3604, 961, 7160	TGFB2, SKIV2L, AHDC1, FBN1, TBL2, BCL7B, MLXIPL, FBN2, BAZ1B, MMP14	0.0409792	1	1647	Bicuspid aortic valve
553	39	4431, 28216, 26784, 20456, 838, 9863, 7994, 30664, 20580, 30739, 4912, 7217, 2135, 11598, 2077, 28625, 11730, 29040, 9069, 575, 3760, 12679, 25896, 393, 939, 9817, 16466, 25671, 23147, 2202, 9314, 29427, 11992, 29605, 12730, 17797, 12011, 2079, 28072	GOSR2, COX14, C12orf65, TRAF7, ATP5F1E, RAPSN, NRCAM, CLPB, CYP2R1, TMX2, HINT1, MPL, SBF2, TBX20, CLN6, NDUFAF6, TERT, SZT2, PLEC, AP4S1, FLRT1, VDR, ORAI1, AKT3, BAG3, RAD51, SUFU, RNASEH2B, UNC13D, COL4A1, PPP3CA, SH3TC2, TOP3A, SH2B3, WARS2, MAP3K20, TPM2, CLN8, LYRM7	0.0409992	1	4302	Functional motor deficit
121	14	7910, 9655, 1785, 2548, 2514, 8805, 1789, 4932, 1582, 4948, 29605, 19124, 9016, 7217	NPM1, PTPN3, CDKN1B, CUBN, CTNNB1, PDGFRL, CDKN2C, HLA-B, CCND1, HLA-DRB1, SH2B3, FIP1L1, PKHD1, MPL	0.0411192	1	2039	Anorexia
15	3	11621, 59, 18791	HNF1A, ABCC8, ZFP57	0.0411592	1	8255	Transient neonatal diabetes mellitus
566	40	12313, 16762, 11110, 8490, 14000, 9863, 30664, 12827, 26002, 25928, 13780, 7217, 7523, 11730, 6091, 16700, 9369, 9817, 16466, 9412, 26270, 9820, 9644, 3688, 3603, 11992, 18791, 15888, 11621, 7876, 4713, 7910, 10898, 12730, 9965, 7788, 4317, 7436, 59, 23166	JMJD1C, ZNF423, ARID1A, ORC4, PRDM16, RAPSN, CLPB, XPR1, CASZ1, WDR73, GFM1, MPL, TRIM37, TERT, INSR, ZFPM2, PRIM1, RAD51, SUFU, PRKCZ, PIEZO2, RAD51C, PTPN11, FGFR1, FBN1, TOP3A, ZFP57, RTEL1, HNF1A, NOS3, H19, NPM1, SKIV2L, WARS2, RERE, NFIX, GLI1, MTHFR, ABCC8, PNPT1	0.0412992	1	1511	Intrauterine growth retardation
226	21	30212, 16762, 29040, 26031, 29357, 6196, 8966, 15714, 12527, 21684, 14347, 20444, 2989, 12306, 4785, 16466, 26690, 28295, 29136, 7523, 26113	TANC2, ZNF423, SZT2, PIGV, ASXL3, JARID2, PIGL, LRPPRC, UGP2, ZNF462, BCAS3, MBD5, DOCK3, TRIP12, H4C11, SUFU, CEP120, CCDC32, KDM4B, TRIM37, TCTN1	0.0414192	1	2553	Highly arched eyebrow
172	15	9386, 11110, 6091, 4861, 11586, 1582, 18791, 1005, 12744, 6511, 59, 15573, 961, 7523, 4713	PRKAG2, ARID1A, INSR, HELLS, TBL2, CCND1, ZFP57, BCL7B, MLXIPL, LARGE1, ABCC8, SETBP1, BAZ1B, TRIM37, H19	0.0415992	1	158	Macroglossia
234	20	30212, 9412, 11730, 26270, 7910, 6196, 8490, 9965, 6848, 3688, 5102, 14000, 14347, 2989, 12306, 26002, 15888, 28295, 29136, 15573	TANC2, PRKCZ, TERT, PIEZO2, NPM1, JARID2, ORC4, RERE, MAP3K1, FGFR1, HOXA13, PRDM16, BCAS3, DOCK3, TRIP12, CASZ1, RTEL1, CCDC32, KDM4B, SETBP1	0.0416792	1	3244	Penile hypospadias
126	11	25671, 9069, 11110, 17797, 12011, 3603, 11586, 1582, 1005, 12744, 961	RNASEH2B, PLEC, ARID1A, MAP3K20, TPM2, FBN1, TBL2, CCND1, BCL7B, MLXIPL, BAZ1B	0.0417192	1	1609	Hoarse voice
1134	80	12313, 17085, 26031, 11110, 30207, 17550, 219, 20318, 8490, 8620, 14000, 9863, 2514, 11586, 7994, 12782, 52391, 1033, 12306, 26002, 7207, 13921, 17770, 13488, 2460, 575, 175, 6954, 6091, 16700, 8632, 2548, 9549, 8966, 11465, 11597, 14418, 6717, 12744, 9369, 4785, 16466, 29136, 30212, 1390, 9412, 26270, 2205, 9644, 3688, 3603, 11509, 14347, 1005, 2989, 2515, 7227, 28295, 961, 15673, 17327, 6266, 2…	JMJD1C, EXOC6B, PIGV, ARID1A, ARHGAP29, KREMEN1, ADAMTS3, SMOC1, ORC4, PAX6, PRDM16, RAPSN, CTNNB1, TBL2, NRCAM, WNT3, MYMX, BDNF, TRIP12, CASZ1, MPDU1, ABHD16A, RALGAPA1, VPS4A, CSNK2B, AP4S1, ACVRL1, MCPH1, INSR, ZFPM2, PBX1, CUBN, PSMC3, PIGL, SUPT16H, TBX2, ELOVL1, LTBP4, MLXIPL, PRIM1, H4C11, SUFU, KDM4B, TANC2, CACNA1C, PRKCZ, PIEZO2, CERT1, PTPN11, FGFR1, FBN1, SYT1, BCAS3, BCL7B, DOCK3, C…	0.0417192	1	159	Abnormal lip morphology
90	9	25361, 9069, 13394, 18143, 2026, 28958, 25928, 17175, 8616	ARHGAP24, PLEC, NPHS2, DAAM2, CLCNKA, NUP93, WDR73, PLCE1, PAX2	0.0417992	1	96	Glomerular sclerosis
9	2	12679, 20580	VDR, CYP2R1	0.0421192	1	3029	Enlargement of the ankles
279	22	19191, 10414, 10898, 6091, 219, 23147, 11362, 9820, 12858, 6717, 19351, 2514, 11586, 8805, 4886, 4932, 1005, 15888, 10416, 12744, 16466, 961	DOCK8, RPS26, SKIV2L, INSR, ADAMTS3, UNC13D, STAT1, RAD51C, ZAP70, LTBP4, BICC1, CTNNB1, TBL2, PDGFRL, HFE, HLA-B, BCL7B, RTEL1, RPS27, MLXIPL, SUFU, BAZ1B	0.0421192	1	2250	Abnormal large intestine morphology
339	26	3498, 11362, 29418, 14000, 30664, 19124, 7207, 11241, 11730, 10414, 2548, 939, 29557, 12665, 19191, 15992, 9080, 23147, 4861, 4948, 15888, 7910, 12858, 4396, 4932, 10416	MECOM, STAT1, FNIP1, PRDM16, CLPB, FIP1L1, MPDU1, SPI1, TERT, RPS26, CUBN, BAG3, NEXN, VCL, DOCK8, ZNF341, PLN, UNC13D, HELLS, HLA-DRB1, RTEL1, NPM1, ZAP70, GNB1, HLA-B, RPS27	0.0421592	1	1911	Abnormal granulocyte morphology
47	6	10555, 15714, 26270, 9171, 8620, 16380	ATXN2, LRPPRC, PIEZO2, PODXL, PAX6, TRIM32	0.0422192	1	298	Mask-like facies
118	13	6091, 1785, 16700, 9820, 3688, 2514, 1582, 2591, 6848, 9817, 16466, 15573, 4713	INSR, CDKN1B, ZFPM2, RAD51C, FGFR1, CTNNB1, CCND1, CYP11B1, MAP3K1, RAD51, SUFU, SETBP1, H19	0.0422392	1	10785	Gonadal neoplasm
83	9	2707, 333, 6266, 29536, 2026, 4948, 10671, 9016, 59, 11621	ACE, AGT, KCNJ5, MAPKBP1, CLCNKA, HLA-DRB1, SDCCAG8, PKHD1, ABCC8, HNF1A	0.0423192	1	12590	Abnormal urine output
12	3	26690, 7523, 16762	CEP120, TRIM37, ZNF423	0.0423792	1	2508	Brainstem dysplasia
1607	106	3431, 219, 11362, 19124, 10671, 26661, 11241, 4944, 11609, 10725, 16466, 1390, 18143, 5102, 4886, 11621, 7160, 25361, 10898, 987, 23151, 4942, 8620, 19687, 11586, 1789, 30664, 7217, 11598, 11730, 175, 7413, 11892, 25896, 12744, 12712, 15992, 20862, 23147, 2205, 3688, 11992, 15888, 26956, 17327, 7808, 29536, 17797, 12527, 2591, 15573, 29418, 19351, 12782, 25928, 8616, 2214, 990, 9069, 6091, 1785, …	ERBB3, ADAMTS3, STAT1, FIP1L1, SDCCAG8, RNF168, SPI1, HLA-DQB1, TBXAS1, SEMA3C, SUFU, CACNA1C, DAAM2, HOXA13, HFE, HNF1A, MMP14, ARHGAP24, SKIV2L, BCKDHB, FERMT3, HLA-DQA1, PAX6, EIF2AK4, TBL2, CDKN2C, CLPB, MPL, TBX20, TERT, ACVRL1, MTAP, TNF, ORAI1, MLXIPL, VPS33B, ZNF341, SLC39A8, UNC13D, CERT1, FGFR1, TOP3A, RTEL1, INO80, WAC, NGF, MAPKBP1, MAP3K20, UGP2, CYP11B1, SETBP1, FNIP1, BICC1, WNT3, …	0.0423792	1	10978	Abnormality of immune system physiology
1097	75	12313, 16762, 3431, 26031, 11110, 26784, 219, 8490, 11362, 12781, 14000, 19351, 2514, 11586, 12782, 8805, 1789, 812, 1033, 26002, 25928, 7207, 7217, 2214, 7728, 600, 4944, 11730, 10414, 9069, 175, 6091, 1785, 16700, 8966, 6717, 1582, 12744, 10725, 9817, 16466, 9412, 19191, 26270, 23147, 9820, 4861, 3688, 4886, 4948, 1005, 2515, 15888, 3604, 24212, 9016, 6116, 961, 4713, 7910, 10898, 25583, 9863, …	JMJD1C, ZNF423, ERBB3, PIGV, ARID1A, C12orf65, ADAMTS3, ORC4, STAT1, WNT2B, PRDM16, BICC1, CTNNB1, TBL2, WNT3, PDGFRL, CDKN2C, ATP2A2, BDNF, CASZ1, WDR73, MPDU1, MPL, COL7A1, NEDD4L, APOA1, HLA-DQB1, TERT, RPS26, PLEC, ACVRL1, INSR, CDKN1B, ZFPM2, PIGL, LTBP4, CCND1, MLXIPL, SEMA3C, RAD51, SUFU, PRKCZ, DOCK8, PIEZO2, UNC13D, RAD51C, HELLS, FGFR1, HFE, HLA-DRB1, BCL7B, CTNND1, RTEL1, FBN2, CISD2, …	0.0424392	1	12718	Morphological abnormality of the gastrointestinal tract
80	8	17797, 12011, 9863, 25896, 939, 29605, 9817, 7217	MAP3K20, TPM2, RAPSN, ORAI1, BAG3, SH2B3, RAD51, MPL	0.0425391	1	3388	Easy fatigability
556	45	30207, 26784, 9476, 14000, 9863, 13664, 2605, 26002, 8740, 10560, 2214, 4944, 2460, 9069, 19691, 10555, 1582, 16466, 9412, 19191, 15917, 15714, 29106, 3688, 9314, 11992, 4948, 19309, 17327, 9171, 4921, 12730, 4685, 9965, 11405, 17797, 12011, 20444, 4932, 18806, 4942, 23166, 15573, 2079, 16935	ARHGAP29, C12orf65, HTRA1, PRDM16, RAPSN, MACF1, CYP27A1, CASZ1, CHMP1A, ATXN7, COL7A1, HLA-DQB1, CSNK2B, PLEC, MECR, ATXN2, CCND1, SUFU, PRKCZ, DOCK8, PLCB1, LRPPRC, DDHD2, FGFR1, PPP3CA, TOP3A, HLA-DRB1, KANK1, WAC, PODXL, HIVEP2, WARS2, GUCY1A1, RERE, BRSK2, MAP3K20, TPM2, MBD5, HLA-B, CAMTA1, HLA-DQA1, PNPT1, SETBP1, CLN8, ATG7	0.0425391	1	2015	Dysphagia
19	3	16466, 11730, 20456	SUFU, TERT, TRAF7	0.0426591	1	2512	Brain stem compression
7	2	2077, 2079	CLN6, CLN8	0.0429591	1	11813	Increased cerebral lipofuscin
101	10	11730, 6091, 20456, 7961, 3688, 2514, 286, 16466, 15573, 15673	TERT, INSR, TRAF7, NR0B2, FGFR1, CTNNB1, ADRB2, SUFU, SETBP1, PHIP	0.0429991	1	11787	Central hypothyroidism
57	7	13394, 18143, 25361, 17175, 8616, 28958, 25928	NPHS2, DAAM2, ARHGAP24, PLCE1, PAX2, NUP93, WDR73	0.0430391	1	97	Focal segmental glomerulosclerosis
28	4	26661, 16466, 11730, 20456	RNF168, SUFU, TERT, TRAF7	0.0430991	1	40012	Chromosome breakage
865	56	28216, 16762, 3431, 21708, 11362, 6278, 14000, 19687, 19351, 2514, 8805, 30664, 12827, 257, 26002, 10671, 4455, 7207, 13780, 7217, 7523, 13488, 392, 28625, 600, 11730, 175, 6091, 1582, 6648, 9369, 12712, 25671, 9412, 23147, 15714, 9644, 3603, 4886, 4948, 29605, 15888, 7227, 9016, 11621, 4713, 7910, 10898, 987, 29536, 9965, 12858, 23151, 13436, 26690, 16380, 26113	COX14, ZNF423, ERBB3, CCM2, STAT1, KCNK3, PRDM16, EIF2AK4, BICC1, CTNNB1, PDGFRL, CLPB, XPR1, ADK, CASZ1, SDCCAG8, GPD1, MPDU1, GFM1, MPL, TRIM37, VPS4A, AKT2, NDUFAF6, APOA1, TERT, ACVRL1, INSR, CCND1, LMOD2, PRIM1, VPS33B, RNASEH2B, PRKCZ, UNC13D, LRPPRC, PTPN11, FBN1, HFE, HLA-DRB1, SH2B3, RTEL1, MRAS, PKHD1, HNF1A, H19, NPM1, SKIV2L, BCKDHB, MAPKBP1, RERE, ZAP70, FERMT3, RPGRIP1, CEP120, TRIM…	0.0432191	1	410042	Abnormal liver morphology
40	7	990, 16466, 11730, 20456, 4932, 4948, 19687	BCL2, SUFU, TERT, TRAF7, HLA-B, HLA-DRB1, EIF2AK4	0.0434591	1	45026	Abnormality of the mediastinum
171	15	600, 25361, 16700, 13394, 18143, 12858, 1582, 28958, 6848, 25928, 10671, 7207, 17175, 8616, 16380	APOA1, ARHGAP24, ZFPM2, NPHS2, DAAM2, ZAP70, CCND1, NUP93, MAP3K1, WDR73, SDCCAG8, MPDU1, PLCE1, PAX2, TRIM32	0.0435191	1	100	Nephrotic syndrome
190	18	9412, 26270, 9965, 12011, 14000, 17089, 3603, 11586, 4886, 4932, 4948, 1005, 26002, 12744, 3604, 24212, 961, 15573	PRKCZ, PIEZO2, RERE, TPM2, PRDM16, SYNE1, FBN1, TBL2, HFE, HLA-B, HLA-DRB1, BCL7B, CASZ1, MLXIPL, FBN2, CISD2, BAZ1B, SETBP1	0.0435391	1	1387	Joint stiffness
41	5	17797, 9069, 16380, 12011, 9863	MAP3K20, PLEC, TRIM32, TPM2, RAPSN	0.0436591	1	3749	Pelvic girdle muscle weakness
297	25	30212, 11730, 20859, 29040, 6266, 7910, 30207, 6196, 219, 8966, 9314, 4317, 11586, 14347, 2989, 1005, 2515, 12306, 15888, 26624, 12744, 28295, 29136, 961, 16380	TANC2, TERT, SLC39A13, SZT2, KCNJ5, NPM1, ARHGAP29, JARID2, ADAMTS3, PIGL, PPP3CA, GLI1, TBL2, BCAS3, DOCK3, BCL7B, CTNND1, TRIP12, RTEL1, KDF1, MLXIPL, CCDC32, KDM4B, BAZ1B, TRIM32	0.0436791	1	668	Hypodontia
513	37	26784, 9476, 20456, 14000, 2605, 26002, 25928, 6511, 4912, 6341, 28625, 4944, 11730, 8022, 575, 3760, 26821, 393, 16466, 25671, 9412, 19191, 23147, 2203, 2202, 29106, 3688, 4886, 20499, 987, 4685, 9965, 1391, 4932, 7436, 13436, 28072, 16935	C12orf65, HTRA1, TRAF7, PRDM16, CYP27A1, CASZ1, WDR73, LARGE1, HINT1, KISS1, NDUFAF6, HLA-DQB1, TERT, NT5C2, AP4S1, FLRT1, CCDC141, AKT3, SUFU, RNASEH2B, PRKCZ, DOCK8, UNC13D, COL4A2, COL4A1, DDHD2, FGFR1, HFE, L2HGDH, BCKDHB, GUCY1A1, RERE, CACNA1D, HLA-B, MTHFR, RPGRIP1, LYRM7, ATG7	0.0437791	1	10549	Weakness due to upper motor neuron dysfunction
1100	75	12313, 16762, 3431, 26031, 11110, 26784, 219, 8490, 11362, 12781, 14000, 19351, 2514, 11586, 12782, 8805, 1789, 812, 1033, 26002, 25928, 7207, 7217, 2214, 7728, 600, 4944, 11730, 10414, 9069, 175, 6091, 1785, 16700, 8966, 6717, 1582, 12744, 10725, 9817, 16466, 9412, 19191, 26270, 23147, 9820, 4861, 3688, 4886, 4948, 1005, 2515, 15888, 3604, 24212, 9016, 6116, 961, 4713, 7910, 10898, 25583, 9863, …	JMJD1C, ZNF423, ERBB3, PIGV, ARID1A, C12orf65, ADAMTS3, ORC4, STAT1, WNT2B, PRDM16, BICC1, CTNNB1, TBL2, WNT3, PDGFRL, CDKN2C, ATP2A2, BDNF, CASZ1, WDR73, MPDU1, MPL, COL7A1, NEDD4L, APOA1, HLA-DQB1, TERT, RPS26, PLEC, ACVRL1, INSR, CDKN1B, ZFPM2, PIGL, LTBP4, CCND1, MLXIPL, SEMA3C, RAD51, SUFU, PRKCZ, DOCK8, PIEZO2, UNC13D, RAD51C, HELLS, FGFR1, HFE, HLA-DRB1, BCL7B, CTNND1, RTEL1, FBN2, CISD2, …	0.0439791	1	25033	Abnormality of digestive system morphology
499	38	7961, 14000, 812, 7207, 6341, 2214, 392, 11730, 9069, 6091, 8966, 4331, 26821, 14418, 17089, 25896, 11573, 939, 1802, 12712, 29557, 12665, 3467, 9080, 9644, 3688, 3603, 4886, 15888, 7227, 11621, 15673, 7910, 286, 4932, 26624, 59, 4947	NR0B2, PRDM16, ATP2A2, MPDU1, KISS1, COL7A1, AKT2, TERT, PLEC, INSR, PIGL, GLS, CCDC141, ELOVL1, SYNE1, ORAI1, TAT, BAG3, CDSN, VPS33B, NEXN, VCL, ESR1, PLN, PTPN11, FGFR1, FBN1, HFE, RTEL1, MRAS, HNF1A, PHIP, NPM1, ADRB2, HLA-B, KDF1, ABCC8, HLA-DRA	0.0440191	1	1072	Thickened skin
3	2	2591, 2592	CYP11B1, CYP11B2	0.0440591	1	11746	Secretory adrenocortical adenoma
8	2	7217, 29605	MPL, SH2B3	0.0441591	1	5513	Increased megakaryocyte count
20	3	7207, 11621, 392	MPDU1, HNF1A, AKT2	0.0441791	1	1985	Hypoketotic hypoglycemia
16	3	1789, 19351, 1785	CDKN2C, BICC1, CDKN1B	0.0441791	1	11760	Pituitary growth hormone cell adenoma
87	9	12313, 3377, 175, 11586, 2605, 1005, 12744, 9016, 961	JMJD1C, EPB41, ACVRL1, TBL2, CYP27A1, BCL7B, MLXIPL, PKHD1, BAZ1B	0.0441791	1	12437	Abnormal gallbladder morphology
389	32	12313, 26031, 20318, 7323, 20456, 14000, 9863, 11586, 12306, 26002, 7207, 13488, 8966, 393, 12744, 9369, 9817, 29136, 30212, 9412, 26270, 9820, 14347, 2989, 1005, 28295, 961, 17327, 6266, 6196, 9965, 17264	JMJD1C, PIGV, SMOC1, SEPTIN9, TRAF7, PRDM16, RAPSN, TBL2, TRIP12, CASZ1, MPDU1, VPS4A, PIGL, AKT3, MLXIPL, PRIM1, RAD51, KDM4B, TANC2, PRKCZ, PIEZO2, RAD51C, BCAS3, DOCK3, BCL7B, CCDC32, BAZ1B, WAC, KCNJ5, JARID2, RERE, POLR1A	0.0442591	1	200007	Abnormal size of the palpebral fissures
97	10	11768, 10898, 25230, 3603, 11586, 1005, 12744, 3604, 961, 7160	TGFB2, SKIV2L, AHDC1, FBN1, TBL2, BCL7B, MLXIPL, FBN2, BAZ1B, MMP14	0.0443991	1	31567	Abnormal aortic valve cusp morphology
5	2	17089, 17158	SYNE1, PLD3	0.0445391	1	25402	Square-wave jerks
21	4	12313, 16762, 26690, 7523	JMJD1C, ZNF423, CEP120, TRIM37	0.0446791	1	2436	Occipital meningocele
402	32	30207, 17550, 219, 11586, 12306, 7207, 6341, 11730, 20859, 29040, 18856, 8966, 26821, 12744, 29136, 30212, 4263, 3688, 9314, 14347, 2989, 1005, 2515, 15888, 28295, 961, 6266, 7910, 6196, 4317, 26624, 16380	ARHGAP29, KREMEN1, ADAMTS3, TBL2, TRIP12, MPDU1, KISS1, TERT, SLC39A13, SZT2, CREB3L1, PIGL, CCDC141, MLXIPL, KDM4B, TANC2, GHR, FGFR1, PPP3CA, BCAS3, DOCK3, BCL7B, CTNND1, RTEL1, CCDC32, BAZ1B, KCNJ5, NPM1, JARID2, GLI1, KDF1, TRIM32	0.0447391	1	9804	Tooth agenesis
514	39	12313, 11110, 30207, 8490, 9476, 9863, 11586, 2605, 12306, 6511, 7523, 6341, 2135, 9069, 26821, 17089, 939, 1582, 12744, 29136, 30212, 25671, 2202, 9644, 4263, 3688, 29427, 3603, 14347, 2989, 1005, 28295, 961, 9171, 6196, 987, 17797, 12011, 15573	JMJD1C, ARID1A, ARHGAP29, ORC4, HTRA1, RAPSN, TBL2, CYP27A1, TRIP12, LARGE1, TRIM37, KISS1, SBF2, PLEC, CCDC141, SYNE1, BAG3, CCND1, MLXIPL, KDM4B, TANC2, RNASEH2B, COL4A1, PTPN11, GHR, FGFR1, SH3TC2, FBN1, BCAS3, DOCK3, BCL7B, CCDC32, BAZ1B, PODXL, JARID2, BCKDHB, MAP3K20, TPM2, SETBP1	0.0447791	1	1608	Abnormality of the voice
42	5	11730, 7910, 6091, 7413, 15888	TERT, NPM1, INSR, MTAP, RTEL1	0.0448791	1	2216	Premature graying of hair
29	5	11362, 11586, 961, 1005, 12744	STAT1, TBL2, BAZ1B, BCL7B, MLXIPL	0.0448791	1	100817	Renovascular hypertension
113	11	9386, 1390, 25671, 11768, 3603, 11586, 4886, 1005, 12744, 961, 4713	PRKAG2, CACNA1C, RNASEH2B, TGFB2, FBN1, TBL2, HFE, BCL7B, MLXIPL, BAZ1B, H19	0.0449791	1	1640	Cardiomegaly
16	3	17797, 12011, 17089	MAP3K20, TPM2, SYNE1	0.0450191	1	11807	Type 1 muscle fiber atrophy
21	3	3498, 7217, 29605	MECOM, MPL, SH2B3	0.0451391	1	12143	Abnormal megakaryocyte morphology
289	25	29557, 11730, 12665, 9069, 7910, 6091, 9080, 8966, 4331, 9644, 14418, 3688, 14000, 11573, 939, 4932, 812, 15888, 26624, 1802, 7227, 7207, 12712, 4947, 2214	NEXN, TERT, VCL, PLEC, NPM1, INSR, PLN, PIGL, GLS, PTPN11, ELOVL1, FGFR1, PRDM16, TAT, BAG3, HLA-B, ATP2A2, RTEL1, KDF1, CDSN, MRAS, MPDU1, VPS33B, HLA-DRA, COL7A1	0.0454391	1	962	Hyperkeratosis
149	17	9412, 19191, 2460, 26784, 12730, 4921, 9965, 2202, 11405, 14000, 9314, 3603, 20444, 26002, 19309, 15946, 28072	PRKCZ, DOCK8, CSNK2B, C12orf65, WARS2, HIVEP2, RERE, COL4A1, BRSK2, PRDM16, PPP3CA, FBN1, MBD5, CASZ1, KANK1, RP1L1, LYRM7	0.0454591	1	20049	Exodeviation
55	6	1390, 13764, 11730, 7910, 3688, 15888	CACNA1C, RELT, TERT, NPM1, FGFR1, RTEL1	0.0454791	1	679	Taurodontia
55	6	1390, 13764, 11730, 7910, 3688, 15888	CACNA1C, RELT, TERT, NPM1, FGFR1, RTEL1	0.0454791	1	11071	Abnormality of permanent molar morphology
225	20	11730, 26784, 2202, 16361, 20456, 17416, 29427, 393, 7027, 2514, 17185, 10013, 4932, 4948, 29605, 17090, 13436, 16466, 7217, 15946	TERT, C12orf65, COL4A1, WHRN, TRAF7, ADGRV1, SH3TC2, AKT3, MERTK, CTNNB1, ASB10, GRK1, HLA-B, HLA-DRB1, SH2B3, ARHGEF18, RPGRIP1, SUFU, MPL, RP1L1	0.0457791	1	1123	Visual field defect
20	3	17797, 7436, 12011	MAP3K20, MTHFR, TPM2	0.0459191	1	8935	Generalized neonatal hypotonia
108	11	9386, 29557, 1390, 11598, 6266, 9080, 2202, 16643, 29418, 17089, 1402	PRKAG2, NEXN, CACNA1C, TBX20, KCNJ5, PLN, COL4A1, SLMAP, FNIP1, SYNE1, CACNB2	0.0459391	1	5115	Supraventricular arrhythmia
5	2	26690, 7523	CEP120, TRIM37	0.0459991	1	200096	Triangular-shaped open mouth
15	3	2591, 3688, 6091	CYP11B1, FGFR1, INSR	0.0460591	1	40	Long penis
27	3	3431, 10414, 10416	ERBB3, RPS26, RPS27	0.0461591	1	12133	Erythroid hypoplasia
527	40	21638, 3431, 11110, 8490, 17416, 14000, 2514, 11586, 7994, 12306, 26002, 6511, 7945, 8740, 8616, 2077, 8022, 10013, 12744, 6481, 29136, 30212, 1390, 9412, 2202, 25230, 16361, 9644, 3603, 14347, 2989, 1005, 3604, 28295, 961, 17327, 6196, 9965, 7788, 20444, 16380	CEP85L, ERBB3, ARID1A, ORC4, ADGRV1, PRDM16, CTNNB1, TBL2, NRCAM, TRIP12, CASZ1, LARGE1, NPR3, CHMP1A, PAX2, CLN6, NT5C2, GRK1, MLXIPL, LAMA1, KDM4B, TANC2, CACNA1C, PRKCZ, COL4A1, AHDC1, WHRN, PTPN11, FBN1, BCAS3, DOCK3, BCL7B, FBN2, CCDC32, BAZ1B, WAC, JARID2, RERE, NFIX, MBD5, TRIM32	0.0462791	1	545	Myopia
50	6	11362, 26956, 12782, 19191, 12858, 4861	STAT1, INO80, WNT3, DOCK8, ZAP70, HELLS	0.0463791	1	5403	T lymphocytopenia
10	2	12679, 20580	VDR, CYP2R1	0.0464591	1	3020	Enlargement of the wrists
309	22	4431, 14000, 11586, 6511, 4912, 7207, 9069, 17089, 25896, 6717, 939, 12744, 6481, 29557, 12665, 9080, 2202, 1005, 961, 10922, 12011, 16380	GOSR2, PRDM16, TBL2, LARGE1, HINT1, MPDU1, PLEC, SYNE1, ORAI1, LTBP4, BAG3, MLXIPL, LAMA1, NEXN, VCL, PLN, COL4A1, BCL7B, BAZ1B, SLC16A1, TPM2, TRIM32	0.0465991	1	11021	Abnormality of circulating enzyme level
954	71	9476, 20456, 6546, 17416, 14000, 11586, 30664, 2605, 257, 555, 12306, 26002, 25928, 30739, 6511, 7207, 13780, 17770, 13488, 10560, 2077, 4944, 11730, 29040, 2460, 575, 8966, 11465, 17089, 10555, 2024, 12744, 29136, 30212, 25671, 9412, 19191, 2340, 15917, 20862, 2205, 16361, 29106, 3688, 9314, 11509, 14347, 1005, 2989, 15888, 24212, 19309, 28295, 961, 20499, 9171, 7910, 6196, 4921, 12730, 18623, 9…	HTRA1, TRAF7, COG2, ADGRV1, PRDM16, TBL2, CLPB, CYP27A1, ADK, AP1G1, TRIP12, CASZ1, WDR73, TMX2, LARGE1, MPDU1, GFM1, RALGAPA1, VPS4A, ATXN7, CLN6, HLA-DQB1, TERT, SZT2, CSNK2B, AP4S1, PIGL, SUPT16H, SYNE1, ATXN2, CLCN6, MLXIPL, KDM4B, TANC2, RNASEH2B, PRKCZ, DOCK8, CRADD, PLCB1, SLC39A8, CERT1, WHRN, DDHD2, FGFR1, PPP3CA, SYT1, BCAS3, BCL7B, DOCK3, RTEL1, CISD2, KANK1, CCDC32, BAZ1B, L2HGDH, POD…	0.0465991	1	7367	Atrophy/Degeneration affecting the central nervous system
12	3	9655, 4886, 9016	PTPN3, HFE, PKHD1	0.0466991	1	30153	Cholangiocarcinoma
86	10	9171, 234, 26821, 9644, 3688, 10555, 10671, 10669, 6341, 16380	PODXL, ADCY3, CCDC141, PTPN11, FGFR1, ATXN2, SDCCAG8, TSHZ1, KISS1, TRIM32	0.0469991	1	4409	Hyposmia
819	58	28216, 17085, 26031, 11110, 8490, 20318, 9863, 25835, 2514, 7994, 52391, 12306, 25928, 7207, 13921, 11768, 20859, 10414, 575, 2689, 6091, 8966, 11597, 9817, 16466, 29136, 30212, 1390, 26270, 15992, 9820, 2205, 29106, 9644, 3688, 17380, 3603, 11509, 14347, 2989, 3604, 7227, 28295, 15673, 4713, 6266, 29357, 6196, 12730, 17797, 12011, 7788, 21684, 4396, 10416, 15573, 16380, 16935	COX14, EXOC6B, PIGV, ARID1A, ORC4, SMOC1, RAPSN, THSD4, CTNNB1, NRCAM, MYMX, TRIP12, WDR73, MPDU1, ABHD16A, TGFB2, SLC39A13, RPS26, AP4S1, DBH, INSR, PIGL, TBX2, RAD51, SUFU, KDM4B, TANC2, CACNA1C, PIEZO2, ZNF341, RAD51C, CERT1, DDHD2, PTPN11, FGFR1, ANAPC7, FBN1, SYT1, BCAS3, DOCK3, FBN2, MRAS, CCDC32, PHIP, H19, KCNJ5, ASXL3, JARID2, WARS2, MAP3K20, TPM2, NFIX, ZNF462, GNB1, RPS27, SETBP1, TRIM…	0.0471591	1	218	High palate
38	6	11730, 4886, 7910, 2214, 15888, 4933	TERT, HFE, NPM1, COL7A1, RTEL1, HLA-C	0.0472191	1	1806	Onycholysis
43	5	17089, 610, 23147, 234, 18143	SYNE1, APOC3, UNC13D, ADCY3, DAAM2	0.047519	1	10980	Hyperlipoproteinemia
83	8	11730, 7910, 1785, 9820, 1789, 1582, 15888, 9817	TERT, NPM1, CDKN1B, RAD51C, CDKN2C, CCND1, RTEL1, RAD51	0.047619	1	2894	Neoplasm of the pancreas
20	3	16466, 11730, 20456	SUFU, TERT, TRAF7	0.047639	1	8202	Reduced circulating prolactin concentration
1213	84	3431, 11737, 6762, 219, 14000, 7994, 1033, 10671, 4718, 16700, 17089, 16466, 7534, 30212, 9412, 26270, 5102, 4886, 9965, 10416, 20318, 8620, 11586, 6511, 15946, 7728, 600, 11730, 8632, 7027, 12744, 17090, 485, 2202, 2205, 4263, 3688, 14347, 15888, 24283, 15673, 4713, 4317, 2591, 15573, 26113, 2593, 814, 9863, 12782, 12306, 26002, 6341, 2214, 10414, 9069, 6091, 1785, 26821, 1582, 9369, 9817, 29136…	ERBB3, TEX14, MAD1L1, ADAMTS3, PRDM16, NRCAM, BDNF, SDCCAG8, H1-4, ZFPM2, SYNE1, SUFU, MXI1, TANC2, PRKCZ, PIEZO2, HOXA13, HFE, RERE, RPS27, SMOC1, PAX6, TBL2, LARGE1, RP1L1, NEDD4L, APOA1, TERT, PBX1, MERTK, MLXIPL, ARHGEF18, ANGPT2, COL4A1, CERT1, GHR, FGFR1, BCAS3, RTEL1, KMT5B, PHIP, H19, GLI1, CYP11B1, SETBP1, TCTN1, CYP17A1, ATP2B1, RAPSN, WNT3, TRIP12, CASZ1, KISS1, COL7A1, RPS26, PLEC, IN…	0.047659	1	10461	Abnormality of the male genitalia
65	7	12313, 1785, 11597, 12679, 1789, 20580, 4713	JMJD1C, CDKN1B, TBX2, VDR, CDKN2C, CYP2R1, H19	0.047679	1	11767	Abnormality of the parathyroid physiology
18	4	11586, 961, 1005, 12744	TBL2, BAZ1B, BCL7B, MLXIPL	0.047699	1	1361	Nystagmus-induced head nodding
105	13	9412, 4944, 11730, 9069, 7910, 9965, 14000, 4886, 4932, 4948, 15888, 26002, 2214	PRKCZ, HLA-DQB1, TERT, PLEC, NPM1, RERE, PRDM16, HFE, HLA-B, HLA-DRB1, RTEL1, CASZ1, COL7A1	0.047819	1	8066	Abnormal blistering of the skin
27	4	219, 9016, 18623, 7207	ADAMTS3, PKHD1, COG8, MPDU1	0.047939	1	2243	Protein-losing enteropathy
1400	98	3431, 11362, 20456, 14000, 1033, 10671, 26661, 7523, 4944, 2460, 2024, 1081, 4785, 10725, 16466, 30212, 9412, 26270, 10898, 9965, 10416, 4942, 20318, 8620, 11586, 6511, 7217, 28625, 11730, 29040, 6954, 12679, 25896, 12744, 12712, 20862, 2205, 29106, 4263, 3688, 11992, 14347, 15888, 4713, 6266, 4921, 11405, 17797, 4787, 14615, 4317, 2591, 17085, 2593, 7323, 814, 20580, 12306, 26002, 25928, 20859, …	ERBB3, STAT1, TRAF7, PRDM16, BDNF, SDCCAG8, RNF168, TRIM37, HLA-DQB1, CSNK2B, CLCN6, BNC1, H4C11, SEMA3C, SUFU, TANC2, PRKCZ, PIEZO2, SKIV2L, RERE, RPS27, HLA-DQA1, SMOC1, PAX6, TBL2, LARGE1, MPL, NDUFAF6, TERT, SZT2, MCPH1, VDR, ORAI1, MLXIPL, VPS33B, SLC39A8, CERT1, DDHD2, GHR, FGFR1, TOP3A, BCAS3, RTEL1, H19, KCNJ5, HIVEP2, BRSK2, MAP3K20, H4C3, PAPPA2, GLI1, CYP11B1, EXOC6B, CYP17A1, SEPTIN9,…	0.048039	1	4322	Short stature
9	2	28625, 2026	NDUFAF6, CLCNKA	0.048159	1	3081	Increased urinary potassium
100	10	8490, 3688, 3603, 11586, 1005, 12744, 961, 15573, 8616, 4713	ORC4, FGFR1, FBN1, TBL2, BCL7B, MLXIPL, BAZ1B, SETBP1, PAX2, H19	0.048159	1	2308	Chiari malformation
194	16	9412, 20859, 26270, 219, 8490, 20318, 9965, 12011, 14000, 9863, 3603, 26002, 25928, 3604, 4912, 7160	PRKCZ, SLC39A13, PIEZO2, ADAMTS3, ORC4, SMOC1, RERE, TPM2, PRDM16, RAPSN, FBN1, CASZ1, WDR73, FBN2, HINT1, MMP14	0.048179	1	1220	Interphalangeal joint contracture of finger
185	18	30212, 10898, 1785, 6196, 9820, 9644, 11992, 1789, 14347, 2989, 12306, 9817, 13921, 28295, 29136, 15573, 15673, 4713	TANC2, SKIV2L, CDKN1B, JARID2, RAD51C, PTPN11, TOP3A, CDKN2C, BCAS3, DOCK3, TRIP12, RAD51, ABHD16A, CCDC32, KDM4B, SETBP1, PHIP, H19	0.048339	1	957	Cafe-au-lait spot
1266	88	219, 20456, 14000, 52391, 1033, 10671, 13921, 7523, 11465, 16466, 30212, 1390, 9412, 26270, 25230, 5102, 9965, 10416, 16762, 26031, 20318, 11586, 6511, 16421, 8632, 12744, 12712, 20862, 2202, 2205, 3688, 14347, 3604, 15673, 4713, 17327, 6266, 12730, 4787, 12527, 15573, 26113, 7323, 9863, 12782, 12306, 26002, 25928, 13488, 10414, 9069, 6091, 11597, 9369, 9817, 29136, 4861, 3603, 2989, 1005, 7227, …	ADAMTS3, TRAF7, PRDM16, MYMX, BDNF, SDCCAG8, ABHD16A, TRIM37, SUPT16H, SUFU, TANC2, CACNA1C, PRKCZ, PIEZO2, AHDC1, HOXA13, RERE, RPS27, ZNF423, PIGV, SMOC1, TBL2, LARGE1, SOX6, PBX1, MLXIPL, VPS33B, SLC39A8, COL4A1, CERT1, FGFR1, BCAS3, FBN2, PHIP, H19, WAC, KCNJ5, WARS2, H4C3, UGP2, SETBP1, TCTN1, SEPTIN9, RAPSN, WNT3, TRIP12, CASZ1, WDR73, VPS4A, RPS26, PLEC, INSR, TBX2, PRIM1, RAD51, KDM4B, HE…	0.048639	1	377	Abnormal pinna morphology
374	28	12313, 3498, 17085, 11110, 20318, 8490, 9863, 11586, 6511, 7728, 15492, 8966, 12679, 12744, 9817, 16466, 12712, 1390, 26270, 9820, 3688, 3603, 1005, 3604, 961, 17797, 12011, 7788	JMJD1C, MECOM, EXOC6B, ARID1A, SMOC1, ORC4, RAPSN, TBL2, LARGE1, NEDD4L, ANKH, PIGL, VDR, MLXIPL, RAD51, SUFU, VPS33B, CACNA1C, PIEZO2, RAD51C, FGFR1, FBN1, BCL7B, FBN2, BAZ1B, MAP3K20, TPM2, NFIX	0.048779	1	1373	Joint dislocation
1689	115	3431, 11737, 6762, 26675, 219, 20456, 14000, 7994, 1033, 19124, 10671, 4944, 4718, 2689, 16700, 17089, 2946, 1081, 16466, 7534, 30212, 9412, 26270, 5102, 4886, 18561, 11621, 7160, 9171, 9965, 10416, 4942, 20318, 8620, 11586, 5226, 1789, 6511, 15946, 7728, 600, 11730, 8632, 7027, 12744, 17090, 485, 2202, 2205, 18810, 4263, 3688, 14347, 15888, 24283, 15673, 4713, 4317, 2591, 15573, 26113, 2593, 814…	ERBB3, TEX14, MAD1L1, TERB1, ADAMTS3, TRAF7, PRDM16, NRCAM, BDNF, FIP1L1, SDCCAG8, HLA-DQB1, H1-4, DBH, ZFPM2, SYNE1, DNAH17, BNC1, SUFU, MXI1, TANC2, PRKCZ, PIEZO2, HOXA13, HFE, BLOC1S5, HNF1A, MMP14, PODXL, RERE, RPS27, HLA-DQA1, SMOC1, PAX6, TBL2, HSF2BP, CDKN2C, LARGE1, RP1L1, NEDD4L, APOA1, TERT, PBX1, MERTK, MLXIPL, ARHGEF18, ANGPT2, COL4A1, CERT1, CATSPER2, GHR, FGFR1, BCAS3, RTEL1, KMT5B,…	0.048799	1	78	Abnormality of the genital system
33	4	7217, 7436, 3416, 29605	MPL, MTHFR, EPOR, SH2B3	0.048859	1	1907	Thromboembolism
289	23	28625, 3498, 20859, 18856, 7413, 20318, 8490, 12011, 12679, 3688, 7788, 17264, 3603, 4317, 11586, 11609, 20580, 1005, 12744, 13436, 961, 15573, 26113	NDUFAF6, MECOM, SLC39A13, CREB3L1, MTAP, SMOC1, ORC4, TPM2, VDR, FGFR1, NFIX, POLR1A, FBN1, GLI1, TBL2, TBXAS1, CYP2R1, BCL7B, MLXIPL, RPGRIP1, BAZ1B, SETBP1, TCTN1	0.049059	1	6487	Bowing of the long bones
10	2	610, 2605	APOC3, CYP27A1	0.049099	1	10874	Tendon xanthomatosis
172	15	26270, 11110, 2202, 25230, 3688, 9863, 2514, 25928, 6511, 13436, 16466, 26690, 6481, 4713, 26113	PIEZO2, ARID1A, COL4A1, AHDC1, FGFR1, RAPSN, CTNNB1, WDR73, LARGE1, RPGRIP1, SUFU, CEP120, LAMA1, H19, TCTN1	0.049139	1	2350	Cerebellar cyst
98	8	28625, 28216, 20862, 987, 26784, 15714, 23166, 13780	NDUFAF6, COX14, SLC39A8, BCKDHB, C12orf65, LRPPRC, PNPT1, GFM1	0.049159	1	2490	Increased CSF lactate
1204	85	3431, 219, 17416, 14000, 7994, 26661, 13921, 4944, 15492, 17089, 16466, 30212, 1390, 9412, 26270, 5102, 4886, 7160, 9965, 4942, 26031, 20318, 11586, 6511, 7728, 28625, 7413, 12679, 393, 12744, 12712, 20862, 4263, 3688, 10931, 14347, 3604, 17797, 4317, 15573, 17085, 9863, 20580, 12306, 26002, 25928, 8740, 13488, 2214, 11768, 20859, 18856, 11597, 9817, 7800, 29136, 4933, 3603, 1005, 2989, 7227, 493…	ERBB3, ADAMTS3, ADGRV1, PRDM16, NRCAM, RNF168, ABHD16A, HLA-DQB1, ANKH, SYNE1, SUFU, TANC2, CACNA1C, PRKCZ, PIEZO2, HOXA13, HFE, MMP14, RERE, HLA-DQA1, PIGV, SMOC1, TBL2, LARGE1, NEDD4L, NDUFAF6, MTAP, VDR, AKT3, MLXIPL, VPS33B, SLC39A8, GHR, FGFR1, SLC17A3, BCAS3, FBN2, MAP3K20, GLI1, SETBP1, EXOC6B, RAPSN, CYP2R1, TRIP12, CASZ1, WDR73, CHMP1A, VPS4A, COL7A1, TGFB2, SLC39A13, CREB3L1, TBX2, RAD5…	0.049199	1	1367	Abnormal joint morphology
440	34	30207, 17550, 219, 11586, 12306, 7207, 6341, 11730, 20859, 29040, 18856, 8966, 26821, 12744, 16466, 29136, 30212, 4263, 3688, 9314, 14347, 2989, 1005, 2515, 15888, 28295, 961, 6266, 7910, 6196, 4317, 18806, 26624, 16380	ARHGAP29, KREMEN1, ADAMTS3, TBL2, TRIP12, MPDU1, KISS1, TERT, SLC39A13, SZT2, CREB3L1, PIGL, CCDC141, MLXIPL, SUFU, KDM4B, TANC2, GHR, FGFR1, PPP3CA, BCAS3, DOCK3, BCL7B, CTNND1, RTEL1, CCDC32, BAZ1B, KCNJ5, NPM1, JARID2, GLI1, CAMTA1, KDF1, TRIM32	0.049679	1	6483	Abnormal number of teeth
228	17	12313, 20859, 10414, 26031, 26270, 30207, 8490, 2202, 9820, 8966, 3688, 17264, 52391, 10416, 6511, 9817, 16466	JMJD1C, SLC39A13, RPS26, PIGV, PIEZO2, ARHGAP29, ORC4, COL4A1, RAD51C, PIGL, FGFR1, POLR1A, MYMX, RPS27, LARGE1, RAD51, SUFU	0.049999	1	100736	Abnormal soft palate morphology
56	7	11586, 961, 4713, 1005, 3688, 12744, 19687	TBL2, BAZ1B, H19, BCL7B, FGFR1, MLXIPL, EIF2AK4	0.050039	1	25104	Capillary malformation
103	10	2077, 575, 12730, 2202, 29106, 2605, 7436, 6511, 6481, 28072	CLN6, AP4S1, WARS2, COL4A1, DDHD2, CYP27A1, MTHFR, LARGE1, LAMA1, LYRM7	0.050199	1	2518	Abnormal periventricular white matter morphology
99	8	28625, 28216, 20862, 987, 26784, 15714, 23166, 13780	NDUFAF6, COX14, SLC39A8, BCKDHB, C12orf65, LRPPRC, PNPT1, GFM1	0.050239	1	30085	Abnormal CSF lactate concentration
141	12	600, 25583, 16700, 2593, 16035, 9820, 18810, 9644, 17209, 4886, 6848, 9817	APOA1, ARMC4, ZFPM2, CYP17A1, STRC, RAD51C, CATSPER2, PTPN11, STK36, HFE, MAP3K1, RAD51	0.050239	1	12041	Decreased fertility in males
10	2	12679, 20580	VDR, CYP2R1	0.050379	1	886	Deformed rib cage
8	2	9069, 2214	PLEC, COL7A1	0.050419	1	7383	Congenital localized absence of skin
269	21	29557, 12665, 9069, 9080, 2202, 7323, 12011, 3688, 14000, 9863, 17089, 29427, 25896, 1391, 939, 2605, 6511, 4912, 23166, 16466, 16380	NEXN, VCL, PLEC, PLN, COL4A1, SEPTIN9, TPM2, FGFR1, PRDM16, RAPSN, SYNE1, SH3TC2, ORAI1, CACNA1D, BAG3, CYP27A1, LARGE1, HINT1, PNPT1, SUFU, TRIM32	0.050779	1	3457	EMG abnormality
366	29	219, 8490, 20318, 20456, 14000, 9863, 12306, 26002, 25928, 4912, 7945, 6341, 20859, 4718, 26821, 29136, 30212, 9412, 26270, 3688, 3603, 14347, 2989, 3604, 28295, 6196, 9965, 12011, 15573	ADAMTS3, ORC4, SMOC1, TRAF7, PRDM16, RAPSN, TRIP12, CASZ1, WDR73, HINT1, NPR3, KISS1, SLC39A13, H1-4, CCDC141, KDM4B, TANC2, PRKCZ, PIEZO2, FGFR1, FBN1, BCAS3, DOCK3, FBN2, CCDC32, JARID2, RERE, TPM2, SETBP1	0.050779	1	12385	Camptodactyly
981	70	28216, 11257, 26784, 9476, 6546, 2514, 11586, 7994, 13664, 30664, 2605, 555, 12306, 25928, 30739, 13780, 8740, 10560, 2077, 28625, 4944, 8022, 29040, 2460, 575, 3760, 19691, 17089, 10555, 16235, 12744, 16466, 4948, 29136, 30212, 25671, 19191, 2340, 15917, 2203, 2202, 2205, 15714, 29106, 3688, 9314, 11509, 14347, 1005, 2989, 19309, 28295, 961, 20499, 9171, 6196, 987, 4921, 12730, 11405, 12527, 139…	COX14, SPR, C12orf65, HTRA1, COG2, CTNNB1, TBL2, NRCAM, MACF1, CLPB, CYP27A1, AP1G1, TRIP12, WDR73, TMX2, GFM1, CHMP1A, ATXN7, CLN6, NDUFAF6, HLA-DQB1, NT5C2, SZT2, CSNK2B, AP4S1, FLRT1, MECR, SYNE1, ATXN2, DNAJC5, MLXIPL, SUFU, HLA-DRB1, KDM4B, TANC2, RNASEH2B, DOCK8, CRADD, PLCB1, COL4A2, COL4A1, CERT1, LRPPRC, DDHD2, FGFR1, PPP3CA, SYT1, BCAS3, BCL7B, DOCK3, KANK1, CCDC32, BAZ1B, L2HGDH, PODXL…	0.050859	1	1257	Spasticity
16	3	2592, 2026, 6091	CYP11B2, CLCNKA, INSR	0.050899	1	848	Increased circulating renin level
103	10	25361, 13394, 18143, 12858, 19351, 28958, 25928, 17175, 8616, 2214	ARHGAP24, NPHS2, DAAM2, ZAP70, BICC1, NUP93, WDR73, PLCE1, PAX2, COL7A1	0.051099	1	123	Nephritis
58	8	13764, 17797, 4932, 4948, 30207, 12011, 3688, 26784	RELT, MAP3K20, HLA-B, HLA-DRB1, ARHGAP29, TPM2, FGFR1, C12orf65	0.051219	1	5216	Impaired mastication
14	3	17416, 1785, 1789	ADGRV1, CDKN1B, CDKN2C	0.051239	1	11151	Atypical absence status epilepticus
14	3	17416, 1785, 1789	ADGRV1, CDKN1B, CDKN2C	0.051239	1	32860	Generalized non-convulsive status epilepticus without coma
53	7	13394, 18143, 25361, 17175, 4886, 8616, 28958	NPHS2, DAAM2, ARHGAP24, PLCE1, HFE, PAX2, NUP93	0.051319	1	33072	Abnormal macroscopic urine appearance
228	21	11257, 11730, 3760, 7910, 7808, 4263, 3688, 11573, 2024, 4932, 1033, 1582, 4948, 29605, 15888, 26624, 1802, 4912, 7217, 11621, 4713	SPR, TERT, FLRT1, NPM1, NGF, GHR, FGFR1, TAT, CLCN6, HLA-B, BDNF, CCND1, HLA-DRB1, SH2B3, RTEL1, KDF1, CDSN, HINT1, MPL, HNF1A, H19	0.051419	1	25276	Abnormality of skin adnexa physiology
14	3	19124, 19687, 7910	FIP1L1, EIF2AK4, NPM1	0.051499	1	25420	Diffuse alveolar hemorrhage
131	13	25361, 219, 13394, 18143, 6717, 11586, 18806, 1005, 28958, 12744, 17175, 961, 8616	ARHGAP24, ADAMTS3, NPHS2, DAAM2, LTBP4, TBL2, CAMTA1, BCL7B, NUP93, MLXIPL, PLCE1, BAZ1B, PAX2	0.051679	1	282	Facial edema
9	2	12011, 17797	TPM2, MAP3K20	0.051719	1	3755	Type 1 fibers relatively smaller than type 2 fibers
427	32	2593, 20456, 14000, 2514, 11586, 26002, 10671, 7207, 15946, 6341, 600, 11730, 16700, 26821, 7027, 12744, 17090, 9817, 16466, 9412, 9820, 9644, 3688, 4886, 1005, 24212, 7227, 961, 9965, 6848, 16380, 16935	CYP17A1, TRAF7, PRDM16, CTNNB1, TBL2, CASZ1, SDCCAG8, MPDU1, RP1L1, KISS1, APOA1, TERT, ZFPM2, CCDC141, MERTK, MLXIPL, ARHGEF18, RAD51, SUFU, PRKCZ, RAD51C, PTPN11, FGFR1, HFE, BCL7B, CISD2, MRAS, BAZ1B, RERE, MAP3K1, TRIM32, ATG7	0.051739	1	135	Hypogonadism
8	2	9863, 3431	RAPSN, ERBB3	0.051839	1	3634	Amyoplasia
1375	97	219, 14000, 7994, 52391, 10671, 7523, 2460, 16700, 15492, 11465, 4785, 16466, 30212, 1390, 9412, 26270, 25230, 10898, 9965, 19347, 10416, 20153, 16762, 26031, 20318, 11586, 16421, 15946, 8632, 25896, 393, 7027, 12744, 17090, 15992, 2205, 4263, 3688, 14347, 15673, 17327, 6266, 4921, 12730, 11405, 4787, 12527, 15573, 26113, 7323, 9863, 12782, 12306, 26002, 25928, 17770, 6341, 10414, 9069, 6091, 268…	ADAMTS3, PRDM16, NRCAM, MYMX, SDCCAG8, TRIM37, CSNK2B, ZFPM2, ANKH, SUPT16H, H4C11, SUFU, TANC2, CACNA1C, PRKCZ, PIEZO2, AHDC1, SKIV2L, RERE, CUX2, RPS27, CHD8, ZNF423, PIGV, SMOC1, TBL2, SOX6, RP1L1, PBX1, ORAI1, AKT3, MERTK, MLXIPL, ARHGEF18, ZNF341, CERT1, GHR, FGFR1, BCAS3, PHIP, WAC, KCNJ5, HIVEP2, WARS2, BRSK2, H4C3, UGP2, SETBP1, TCTN1, SEPTIN9, RAPSN, WNT3, TRIP12, CASZ1, WDR73, RALGAPA1,…	0.052399	1	5105	Abnormal nasal morphology
23	3	11730, 7910, 15888	TERT, NPM1, RTEL1	0.052419	1	1809	Split nail
1284	88	3431, 219, 20456, 14000, 7994, 52391, 1033, 2460, 16466, 30212, 1390, 9412, 26270, 25230, 1144, 5102, 18623, 9965, 10416, 26031, 20318, 8620, 11586, 16421, 7728, 12744, 12712, 15992, 20862, 2205, 4263, 3688, 14347, 3604, 15673, 4713, 17327, 6266, 4921, 11405, 17797, 4317, 15573, 26113, 17085, 9863, 12782, 12306, 26002, 25928, 20859, 10414, 18856, 9369, 9817, 29136, 4861, 3603, 1005, 2989, 7227, 9…	ERBB3, ADAMTS3, TRAF7, PRDM16, NRCAM, MYMX, BDNF, CSNK2B, SUFU, TANC2, CACNA1C, PRKCZ, PIEZO2, AHDC1, BTRC, HOXA13, COG8, RERE, RPS27, PIGV, SMOC1, PAX6, TBL2, SOX6, NEDD4L, MLXIPL, VPS33B, ZNF341, SLC39A8, CERT1, GHR, FGFR1, BCAS3, FBN2, PHIP, H19, WAC, KCNJ5, HIVEP2, BRSK2, MAP3K20, GLI1, SETBP1, TCTN1, EXOC6B, RAPSN, WNT3, TRIP12, CASZ1, WDR73, SLC39A13, RPS26, CREB3L1, PRIM1, RAD51, KDM4B, HE…	0.0525589	1	9115	Aplasia/hypoplasia involving the skeleton
29	3	10414, 10416, 5102	RPS26, RPS27, HOXA13	0.0526589	1	1227	Abnormality of the thenar eminence
8	2	7217, 29605	MPL, SH2B3	0.0527989	1	30157	Flank pain
734	52	28216, 3498, 3377, 3431, 11362, 2514, 8805, 30664, 19124, 7207, 7217, 13488, 3416, 2214, 28625, 600, 4944, 11730, 10414, 9069, 2689, 175, 2548, 11892, 25896, 11609, 1984, 1582, 9817, 23147, 2202, 9820, 2205, 4861, 11509, 4886, 4948, 29605, 15888, 24212, 11621, 6974, 4713, 7910, 29536, 12858, 4932, 23151, 10416, 4942, 59, 28072	COX14, MECOM, EPB41, ERBB3, STAT1, CTNNB1, PDGFRL, CLPB, FIP1L1, MPDU1, MPL, VPS4A, EPOR, COL7A1, NDUFAF6, APOA1, HLA-DQB1, TERT, RPS26, PLEC, DBH, ACVRL1, CUBN, TNF, ORAI1, TBXAS1, CISH, CCND1, RAD51, UNC13D, COL4A1, RAD51C, CERT1, HELLS, SYT1, HFE, HLA-DRB1, SH2B3, RTEL1, CISD2, HNF1A, MDM4, H19, NPM1, MAPKBP1, ZAP70, HLA-B, FERMT3, RPS27, HLA-DQA1, ABCC8, LYRM7	0.0530789	1	1877	Abnormal erythrocyte morphology
46	6	12730, 17089, 26690, 10555, 4396, 7523	WARS2, SYNE1, CEP120, ATXN2, GNB1, TRIM37	0.0531989	1	7772	Impaired smooth pursuit
877	63	28216, 16762, 3431, 30207, 8490, 20318, 6278, 838, 19687, 9863, 2514, 8805, 1033, 19124, 10671, 7207, 7523, 3416, 11598, 28625, 11768, 11730, 29040, 10414, 9069, 175, 2689, 16700, 11892, 6717, 10555, 1984, 2024, 1582, 16235, 16466, 12665, 15917, 20862, 2205, 25230, 15714, 3688, 14202, 9314, 29427, 3603, 11509, 29605, 4948, 15888, 24212, 9016, 4713, 17327, 7910, 987, 19367, 12011, 7788, 4932, 7436…	COX14, ZNF423, ERBB3, ARHGAP29, ORC4, SMOC1, KCNK3, ATP5F1E, EIF2AK4, RAPSN, CTNNB1, PDGFRL, BDNF, FIP1L1, SDCCAG8, MPDU1, TRIM37, EPOR, TBX20, NDUFAF6, TGFB2, TERT, SZT2, RPS26, PLEC, ACVRL1, DBH, ZFPM2, TNF, LTBP4, ATXN2, CISH, CLCN6, CCND1, DNAJC5, SUFU, VCL, PLCB1, SLC39A8, CERT1, AHDC1, LRPPRC, FGFR1, JPH2, PPP3CA, SH3TC2, FBN1, SYT1, SH2B3, HLA-DRB1, RTEL1, CISD2, PKHD1, H19, WAC, NPM1, BCK…	0.0534189	1	2793	Abnormal pattern of respiration
121	11	3431, 26270, 26784, 12011, 9863, 9314, 17089, 3604, 59, 8740, 12712	ERBB3, PIEZO2, C12orf65, TPM2, RAPSN, PPP3CA, SYNE1, FBN2, ABCC8, CHMP1A, VPS33B	0.0534389	1	2804	Arthrogryposis multiplex congenita
5	2	12011, 26270	TPM2, PIEZO2	0.0535589	1	3184	Decreased hip abduction
351	28	17085, 17416, 11586, 52391, 555, 8740, 6341, 2135, 28625, 11768, 20859, 575, 26821, 12744, 4785, 9817, 12712, 26270, 9820, 3688, 29427, 3603, 1005, 961, 7160, 17327, 29357, 12011	EXOC6B, ADGRV1, TBL2, MYMX, AP1G1, CHMP1A, KISS1, SBF2, NDUFAF6, TGFB2, SLC39A13, AP4S1, CCDC141, MLXIPL, H4C11, RAD51, VPS33B, PIEZO2, RAD51C, FGFR1, SH3TC2, FBN1, BCL7B, BAZ1B, MMP14, WAC, ASXL3, TPM2	0.0535589	1	1763	Pes planus
219	20	11257, 11730, 3760, 7910, 4263, 3688, 11573, 2024, 4932, 1033, 1582, 4948, 29605, 15888, 26624, 1802, 4912, 7217, 11621, 4713	SPR, TERT, FLRT1, NPM1, GHR, FGFR1, TAT, CLCN6, HLA-B, BDNF, CCND1, HLA-DRB1, SH2B3, RTEL1, KDF1, CDSN, HINT1, MPL, HNF1A, H19	0.0536389	1	7550	Hypohidrosis or hyperhidrosis
28	4	6278, 175, 19687, 11598	KCNK3, ACVRL1, EIF2AK4, TBX20	0.0536989	1	33118	Abnormal right ventricular function
303	25	11257, 838, 9863, 1033, 12306, 25928, 10414, 6091, 18856, 17089, 9369, 29136, 30212, 3603, 14347, 18791, 2989, 28295, 11621, 4713, 10898, 6196, 2026, 10416, 59	SPR, ATP5F1E, RAPSN, BDNF, TRIP12, WDR73, RPS26, INSR, CREB3L1, SYNE1, PRIM1, KDM4B, TANC2, FBN1, BCAS3, ZFP57, DOCK3, CCDC32, HNF1A, H19, SKIV2L, JARID2, CLCNKA, RPS27, ABCC8	0.0538589	1	1518	Small for gestational age
22	3	600, 2605, 4263	APOA1, CYP27A1, GHR	0.0539589	1	1114	Xanthelasma
9	2	1785, 1789	CDKN1B, CDKN2C	0.0541589	1	6767	Pituitary prolactin cell adenoma
88	9	2707, 333, 6266, 29536, 2026, 4948, 10671, 9016, 59, 11621	ACE, AGT, KCNJ5, MAPKBP1, CLCNKA, HLA-DRB1, SDCCAG8, PKHD1, ABCC8, HNF1A	0.0541789	1	11036	Abnormality of renal excretion
440	35	26031, 11110, 20318, 9863, 2514, 52391, 12306, 7207, 6954, 16700, 8632, 9549, 8966, 14418, 29136, 30212, 1390, 26270, 3603, 11509, 14347, 2989, 28295, 15673, 17327, 6266, 6196, 12730, 4787, 19347, 17264, 4317, 20444, 15573, 24054	PIGV, ARID1A, SMOC1, RAPSN, CTNNB1, MYMX, TRIP12, MPDU1, MCPH1, ZFPM2, PBX1, PSMC3, PIGL, ELOVL1, KDM4B, TANC2, CACNA1C, PIEZO2, FBN1, SYT1, BCAS3, DOCK3, CCDC32, PHIP, WAC, KCNJ5, JARID2, WARS2, H4C3, CUX2, POLR1A, GLI1, MBD5, SETBP1, KNL1	0.0542189	1	233	Thin vermilion border
30	4	1582, 175, 3688, 19687	CCND1, ACVRL1, FGFR1, EIF2AK4	0.0544389	1	7461	Hemangiomatosis
71	9	9817, 9820, 7534, 4713, 2591, 6848, 1785, 6762, 16700	RAD51, RAD51C, MXI1, H19, CYP11B1, MAP3K1, CDKN1B, MAD1L1, ZFPM2	0.0544789	1	33019	Male reproductive system neoplasm
11	2	1033, 1582	BDNF, CCND1	0.0545389	1	2271	obsolete Autonomic dysregulation
30	5	9016, 15573, 11110, 4713, 10898	PKHD1, SETBP1, ARID1A, H19, SKIV2L	0.0546189	1	2884	Hepatoblastoma
14	3	7217, 2514, 8805	MPL, CTNNB1, PDGFRL	0.0546389	1	2639	Budd-Chiari syndrome
104	12	2707, 600, 16762, 333, 29536, 11586, 4932, 2026, 4948, 1005, 12744, 9016, 961	ACE, APOA1, ZNF423, AGT, MAPKBP1, TBL2, HLA-B, CLCNKA, HLA-DRB1, BCL7B, MLXIPL, PKHD1, BAZ1B	0.0546589	1	91	Abnormal renal tubule morphology
58	6	1390, 13764, 11730, 7910, 3688, 15888	CACNA1C, RELT, TERT, NPM1, FGFR1, RTEL1	0.0546989	1	6486	Abnormal dental root morphology
6	2	9069, 2214	PLEC, COL7A1	0.0547989	1	8401	Onychogryposis of toenails
24	4	11586, 961, 1005, 12744	TBL2, BAZ1B, BCL7B, MLXIPL	0.0548389	1	2623	Overriding aorta
1149	81	3377, 11110, 2989, 17550, 219, 20318, 14000, 11586, 7994, 20580, 257, 12306, 26002, 25928, 7207, 13921, 16421, 17770, 7523, 29040, 10414, 575, 6954, 6091, 18856, 16700, 8966, 11597, 14418, 12679, 25896, 6717, 393, 12744, 9369, 9817, 16466, 29136, 12712, 30212, 1390, 9412, 15917, 9820, 15714, 9644, 4263, 3688, 9314, 3603, 11509, 14347, 1005, 2515, 3604, 7227, 28295, 961, 15673, 4713, 17327, 6266, …	EPB41, ARID1A, DOCK3, KREMEN1, ADAMTS3, SMOC1, PRDM16, TBL2, NRCAM, CYP2R1, ADK, TRIP12, CASZ1, WDR73, MPDU1, ABHD16A, SOX6, RALGAPA1, TRIM37, SZT2, RPS26, AP4S1, MCPH1, INSR, CREB3L1, ZFPM2, PIGL, TBX2, ELOVL1, VDR, ORAI1, LTBP4, AKT3, MLXIPL, PRIM1, RAD51, SUFU, KDM4B, VPS33B, TANC2, CACNA1C, PRKCZ, PLCB1, RAD51C, LRPPRC, PTPN11, GHR, FGFR1, PPP3CA, FBN1, SYT1, BCAS3, BCL7B, CTNND1, FBN2, MRAS,…	0.0548389	1	290	Abnormality of the forehead
95	11	28625, 11730, 9069, 7910, 19367, 4886, 4932, 4948, 15888, 1081, 26661	NDUFAF6, TERT, PLEC, NPM1, FAM13A, HFE, HLA-B, HLA-DRB1, RTEL1, BNC1, RNF168	0.0548589	1	2206	Pulmonary fibrosis
8	2	3688, 5102	FGFR1, HOXA13	0.0548989	1	6110	Shortening of all middle phalanges of the fingers
10	2	1785, 1789	CDKN1B, CDKN2C	0.0548989	1	32044	Decreased vigilance
46	5	9817, 9820, 11730, 7910, 15888	RAD51, RAD51C, TERT, NPM1, RTEL1	0.0549389	1	100587	Abnormal preputium morphology
472	38	3498, 17085, 17416, 14000, 9863, 2514, 11586, 12306, 26002, 6511, 15492, 17089, 12744, 29136, 30212, 9412, 26270, 20862, 9644, 3688, 3603, 4886, 14347, 4948, 2989, 1005, 3604, 24212, 28295, 961, 7160, 6196, 9965, 17797, 12011, 4932, 23166, 15573	MECOM, EXOC6B, ADGRV1, PRDM16, RAPSN, CTNNB1, TBL2, TRIP12, CASZ1, LARGE1, ANKH, SYNE1, MLXIPL, KDM4B, TANC2, PRKCZ, PIEZO2, SLC39A8, PTPN11, FGFR1, FBN1, HFE, BCAS3, HLA-DRB1, DOCK3, BCL7B, FBN2, CISD2, CCDC32, BAZ1B, MMP14, JARID2, RERE, MAP3K20, TPM2, HLA-B, PNPT1, SETBP1	0.0549389	1	1376	Limitation of joint mobility
481	37	11257, 3377, 2592, 9863, 2514, 8805, 30664, 1033, 19124, 26661, 7217, 8616, 990, 2689, 13394, 11892, 1984, 2024, 1582, 9369, 16466, 25671, 9655, 23147, 18143, 3688, 4948, 29605, 9016, 11036, 4713, 25361, 7910, 4932, 7436, 28958, 26624, 17175	SPR, EPB41, CYP11B2, RAPSN, CTNNB1, PDGFRL, CLPB, BDNF, FIP1L1, RNF168, MPL, PAX2, BCL2, DBH, NPHS2, TNF, CISH, CLCN6, CCND1, PRIM1, SUFU, RNASEH2B, PTPN3, UNC13D, DAAM2, FGFR1, HLA-DRB1, SH2B3, PKHD1, SLC5A1, H19, ARHGAP24, NPM1, HLA-B, MTHFR, NUP93, KDF1, PLCE1	0.0551189	1	4370	Abnormality of temperature regulation
70	8	2593, 26821, 4886, 6341, 3467, 6091, 2591, 3688	CYP17A1, CCDC141, HFE, KISS1, ESR1, INSR, CYP11B1, FGFR1	0.0554189	1	30347	Abnormal circulating androgen level
37	5	11586, 961, 9069, 1005, 12744	TBL2, BAZ1B, PLEC, BCL7B, MLXIPL	0.0555589	1	75	Renal duplication
25	4	23166, 15714, 2605, 10560	PNPT1, LRPPRC, CYP27A1, ATXN7	0.0558189	1	2310	Orofacial dyskinesia
538	36	12313, 219, 9476, 20456, 29418, 2605, 26661, 7207, 11241, 2214, 2077, 28625, 4944, 11730, 6954, 1582, 16235, 1802, 9817, 16466, 19191, 15992, 20862, 23147, 9820, 15714, 4861, 4886, 4948, 15888, 26956, 10898, 12858, 4942, 23166, 2079	JMJD1C, ADAMTS3, HTRA1, TRAF7, FNIP1, CYP27A1, RNF168, MPDU1, SPI1, COL7A1, CLN6, NDUFAF6, HLA-DQB1, TERT, MCPH1, CCND1, DNAJC5, CDSN, RAD51, SUFU, DOCK8, ZNF341, SLC39A8, UNC13D, RAD51C, LRPPRC, HELLS, HFE, HLA-DRB1, RTEL1, INO80, SKIV2L, ZAP70, HLA-DQA1, PNPT1, CLN8	0.0558189	1	11017	Abnormal cellular physiology
193	17	16762, 9412, 175, 9965, 2202, 8966, 8620, 14000, 2514, 4948, 26002, 6511, 13436, 26690, 7523, 8616, 26113	ZNF423, PRKCZ, ACVRL1, RERE, COL4A1, PIGL, PAX6, PRDM16, CTNNB1, HLA-DRB1, CASZ1, LARGE1, RPGRIP1, CEP120, TRIM37, PAX2, TCTN1	0.0559789	1	532	Abnormal chorioretinal morphology
35	5	19351, 11586, 961, 1005, 12744	BICC1, TBL2, BAZ1B, BCL7B, MLXIPL	0.0559989	1	2253	Colonic diverticula
150	14	30212, 6196, 2202, 3688, 14347, 7436, 2989, 12306, 6511, 13436, 16466, 28295, 29136, 26113	TANC2, JARID2, COL4A1, FGFR1, BCAS3, MTHFR, DOCK3, TRIP12, LARGE1, RPGRIP1, SUFU, CCDC32, KDM4B, TCTN1	0.0562189	1	1360	Holoprosencephaly
655	45	28216, 17085, 16762, 3431, 26784, 219, 8490, 7323, 20456, 9863, 30664, 2605, 1033, 6511, 26661, 7217, 2135, 28625, 9069, 8632, 4331, 17089, 25896, 6717, 10555, 939, 2024, 9369, 25230, 15714, 3688, 29427, 3603, 24212, 9016, 8016, 25583, 987, 2323, 17797, 12011, 17209, 4932, 26690, 28072	COX14, EXOC6B, ZNF423, ERBB3, C12orf65, ADAMTS3, ORC4, SEPTIN9, TRAF7, RAPSN, CLPB, CYP27A1, BDNF, LARGE1, RNF168, MPL, SBF2, NDUFAF6, PLEC, PBX1, GLS, SYNE1, ORAI1, LTBP4, ATXN2, BAG3, CLCN6, PRIM1, AHDC1, LRPPRC, FGFR1, SH3TC2, FBN1, CISD2, PKHD1, NSF, ARMC4, BCKDHB, CPS1, MAP3K20, TPM2, STK36, HLA-B, CEP120, LYRM7	0.0563989	1	2093	Respiratory insufficiency
1136	82	12313, 16762, 26031, 11110, 17550, 219, 20318, 7323, 14000, 4921, 9863, 11586, 7994, 12306, 26002, 10671, 7207, 16421, 17770, 15946, 7523, 6341, 2460, 10414, 575, 6091, 8632, 15492, 8966, 26821, 11465, 11597, 6717, 393, 7027, 12744, 17090, 9369, 4785, 16466, 29136, 30212, 1390, 9412, 19191, 26270, 7436, 15917, 25230, 15714, 4861, 9644, 4263, 3688, 9314, 3603, 14347, 2989, 1005, 7227, 28295, 961, …	JMJD1C, ZNF423, PIGV, ARID1A, KREMEN1, ADAMTS3, SMOC1, SEPTIN9, PRDM16, HIVEP2, RAPSN, TBL2, NRCAM, TRIP12, CASZ1, SDCCAG8, MPDU1, SOX6, RALGAPA1, RP1L1, TRIM37, KISS1, CSNK2B, RPS26, AP4S1, INSR, PBX1, ANKH, PIGL, CCDC141, SUPT16H, TBX2, LTBP4, AKT3, MERTK, MLXIPL, ARHGEF18, PRIM1, H4C11, SUFU, KDM4B, TANC2, CACNA1C, PRKCZ, DOCK8, PIEZO2, MTHFR, PLCB1, AHDC1, LRPPRC, HELLS, PTPN11, GHR, FGFR1, P…	0.0565789	1	422	Abnormal nasal bridge morphology
1078	74	12313, 28216, 16762, 3431, 21708, 8620, 17416, 14000, 2514, 11586, 7994, 2605, 12306, 26002, 10671, 6511, 7207, 15946, 7523, 13488, 8616, 10560, 2077, 28625, 11730, 29040, 6888, 175, 6091, 1615, 8966, 11892, 7027, 10555, 10013, 1984, 1582, 12744, 17090, 16466, 6481, 29136, 30212, 9412, 26270, 2202, 16361, 3688, 9314, 3603, 14347, 18561, 2989, 1005, 4948, 3604, 28295, 961, 11621, 25583, 6196, 987,…	JMJD1C, COX14, ZNF423, ERBB3, CCM2, PAX6, ADGRV1, PRDM16, CTNNB1, TBL2, NRCAM, CYP27A1, TRIP12, CASZ1, SDCCAG8, LARGE1, MPDU1, RP1L1, TRIM37, VPS4A, PAX2, ATXN7, CLN6, NDUFAF6, TERT, SZT2, MAPKAPK3, ACVRL1, INSR, CCT2, PIGL, TNF, MERTK, ATXN2, GRK1, CISH, CCND1, MLXIPL, ARHGEF18, SUFU, LAMA1, KDM4B, TANC2, PRKCZ, PIEZO2, COL4A1, WHRN, FGFR1, PPP3CA, FBN1, BCAS3, BLOC1S5, DOCK3, BCL7B, HLA-DRB1, F…	0.0566189	1	479	Abnormal retinal morphology
157	14	12313, 11768, 10898, 9820, 25230, 3603, 11586, 4932, 1005, 12744, 3604, 9817, 961, 7160	JMJD1C, TGFB2, SKIV2L, RAD51C, AHDC1, FBN1, TBL2, HLA-B, BCL7B, MLXIPL, FBN2, RAD51, BAZ1B, MMP14	0.0566389	1	1646	Abnormal aortic valve morphology
864	65	16762, 26031, 11110, 26784, 6546, 8620, 14000, 9863, 2514, 12782, 555, 12306, 26002, 30739, 6511, 13780, 17770, 8740, 13488, 7728, 29040, 4718, 2460, 575, 6954, 8966, 393, 9817, 16466, 29136, 12712, 30212, 25671, 9412, 19191, 26270, 2340, 15917, 2202, 2205, 25230, 29106, 3688, 9314, 11509, 14347, 2989, 28295, 17327, 29357, 6196, 4921, 9965, 11405, 12527, 7788, 21684, 20444, 7436, 13436, 26690, 15…	ZNF423, PIGV, ARID1A, C12orf65, COG2, PAX6, PRDM16, RAPSN, CTNNB1, WNT3, AP1G1, TRIP12, CASZ1, TMX2, LARGE1, GFM1, RALGAPA1, CHMP1A, VPS4A, NEDD4L, SZT2, H1-4, CSNK2B, AP4S1, MCPH1, PIGL, AKT3, RAD51, SUFU, KDM4B, VPS33B, TANC2, RNASEH2B, PRKCZ, DOCK8, PIEZO2, CRADD, PLCB1, COL4A1, CERT1, AHDC1, DDHD2, FGFR1, PPP3CA, SYT1, BCAS3, DOCK3, CCDC32, WAC, ASXL3, JARID2, HIVEP2, RERE, BRSK2, UGP2, NFIX,…	0.0566789	1	7370	Aplasia/Hypoplasia of the corpus callosum
57	6	1390, 13764, 11730, 7910, 3688, 15888	CACNA1C, RELT, TERT, NPM1, FGFR1, RTEL1	0.0566989	1	11070	Abnormal molar morphology
57	6	1390, 13764, 11730, 7910, 3688, 15888	CACNA1C, RELT, TERT, NPM1, FGFR1, RTEL1	0.0566989	1	11077	Abnormality of molar
21	4	11586, 961, 1005, 12744	TBL2, BAZ1B, BCL7B, MLXIPL	0.0568989	1	100025	Overfriendliness
27	4	17797, 2135, 12011, 9863	MAP3K20, SBF2, TPM2, RAPSN	0.0569189	1	2792	Reduced vital capacity
124	13	2689, 7910, 103, 2514, 12827, 4932, 1582, 4948, 29605, 19124, 16466, 7217, 3416	DBH, NPM1, CNNM2, CTNNB1, XPR1, HLA-B, CCND1, HLA-DRB1, SH2B3, FIP1L1, SUFU, MPL, EPOR	0.0570589	1	2321	Vertigo
1180	81	12313, 3431, 11110, 11737, 219, 20318, 8490, 2593, 8620, 814, 14000, 9863, 11586, 7994, 12782, 1033, 12306, 26002, 10671, 6511, 15946, 6341, 2214, 7728, 600, 11730, 4718, 10414, 9069, 6091, 1785, 16700, 8632, 26821, 17089, 7027, 12744, 17090, 9369, 9817, 16466, 29136, 30212, 25671, 9412, 26270, 485, 15917, 2202, 9820, 6848, 2205, 4263, 9644, 3688, 5102, 3603, 11509, 4886, 14347, 2989, 1005, 15888…	JMJD1C, ERBB3, ARID1A, TEX14, ADAMTS3, SMOC1, ORC4, CYP17A1, PAX6, ATP2B1, PRDM16, RAPSN, TBL2, NRCAM, WNT3, BDNF, TRIP12, CASZ1, SDCCAG8, LARGE1, RP1L1, KISS1, COL7A1, NEDD4L, APOA1, TERT, H1-4, RPS26, PLEC, INSR, CDKN1B, ZFPM2, PBX1, CCDC141, SYNE1, MERTK, MLXIPL, ARHGEF18, PRIM1, RAD51, SUFU, KDM4B, TANC2, RNASEH2B, PRKCZ, PIEZO2, ANGPT2, PLCB1, COL4A1, RAD51C, MAP3K1, CERT1, GHR, PTPN11, FGFR…	0.0570989	1	32	Abnormality of male external genitalia
87	10	175, 21708, 2514, 8805, 4886, 4948, 29605, 9016, 9369, 7217	ACVRL1, CCM2, CTNNB1, PDGFRL, HFE, HLA-DRB1, SH2B3, PKHD1, PRIM1, MPL	0.0571389	1	6707	Abnormality of the hepatic vasculature
10	2	7413, 8620	MTAP, PAX6	0.0572989	1	7819	Presenile cataracts
268	20	28625, 28216, 600, 11730, 175, 7910, 20862, 23147, 29536, 15714, 6546, 4886, 4932, 4948, 257, 15888, 9369, 7207, 23166, 13780	NDUFAF6, COX14, APOA1, TERT, ACVRL1, NPM1, SLC39A8, UNC13D, MAPKBP1, LRPPRC, COG2, HFE, HLA-B, HLA-DRB1, ADK, RTEL1, PRIM1, MPDU1, PNPT1, GFM1	0.0573589	1	25155	Abnormality of hepatobiliary system physiology
213	18	16762, 25361, 9069, 29536, 13394, 18143, 12858, 4932, 2026, 28958, 25928, 9016, 7207, 17175, 16067, 8616, 4713, 2214	ZNF423, ARHGAP24, PLEC, MAPKBP1, NPHS2, DAAM2, ZAP70, HLA-B, CLCNKA, NUP93, WDR73, PKHD1, MPDU1, PLCE1, MYOCD, PAX2, H19, COL7A1	0.0574189	1	11035	Abnormal renal cortex morphology
1337	90	3431, 26784, 219, 20456, 17416, 14000, 7994, 13921, 4718, 15492, 17089, 16466, 30212, 1390, 9412, 333, 26270, 25230, 5102, 4886, 7160, 9965, 20318, 11586, 6511, 7945, 7728, 29040, 25896, 393, 12744, 12712, 15992, 20862, 2202, 2205, 29106, 3688, 14347, 3604, 15673, 6266, 17797, 4317, 15573, 17085, 9863, 12306, 26002, 25928, 8740, 6341, 8616, 2214, 11768, 20859, 9069, 26821, 11597, 9817, 29136, 360…	ERBB3, C12orf65, ADAMTS3, TRAF7, ADGRV1, PRDM16, NRCAM, ABHD16A, H1-4, ANKH, SYNE1, SUFU, TANC2, CACNA1C, PRKCZ, AGT, PIEZO2, AHDC1, HOXA13, HFE, MMP14, RERE, SMOC1, TBL2, LARGE1, NPR3, NEDD4L, SZT2, ORAI1, AKT3, MLXIPL, VPS33B, ZNF341, SLC39A8, COL4A1, CERT1, DDHD2, FGFR1, BCAS3, FBN2, PHIP, KCNJ5, MAP3K20, GLI1, SETBP1, EXOC6B, RAPSN, TRIP12, CASZ1, WDR73, CHMP1A, KISS1, PAX2, COL7A1, TGFB2, SL…	0.0575788	1	11729	Abnormality of joint mobility
8	2	18143, 28958	DAAM2, NUP93	0.0579388	1	12588	Steroid-resistant nephrotic syndrome
12	2	1785, 1789	CDKN1B, CDKN2C	0.0579588	1	8208	Parathyroid hyperplasia
597	43	3431, 21708, 2592, 20456, 2514, 11586, 1789, 7207, 28625, 600, 11730, 29040, 9069, 2689, 1785, 2548, 11892, 10555, 1984, 12744, 10725, 16466, 3467, 3688, 9314, 11509, 4886, 4948, 1005, 9016, 11036, 961, 6266, 9171, 987, 2323, 7788, 1391, 4932, 2026, 2591, 59, 23166	ERBB3, CCM2, CYP11B2, TRAF7, CTNNB1, TBL2, CDKN2C, MPDU1, NDUFAF6, APOA1, TERT, SZT2, PLEC, DBH, CDKN1B, CUBN, TNF, ATXN2, CISH, MLXIPL, SEMA3C, SUFU, ESR1, FGFR1, PPP3CA, SYT1, HFE, HLA-DRB1, BCL7B, PKHD1, SLC5A1, BAZ1B, KCNJ5, PODXL, BCKDHB, CPS1, NFIX, CACNA1D, HLA-B, CLCNKA, CYP11B1, ABCC8, PNPT1	0.0582388	1	2017	Nausea and vomiting
28	4	20318, 4317, 3688, 5102	SMOC1, GLI1, FGFR1, HOXA13	0.0582988	1	5048	Synostosis of carpal bones
649	46	28216, 3498, 3377, 3431, 11362, 2514, 8805, 30664, 19124, 7207, 7217, 13488, 2214, 28625, 600, 4944, 11730, 10414, 9069, 2689, 175, 2548, 11892, 25896, 11609, 1984, 1582, 9817, 23147, 2202, 9820, 4861, 4886, 4948, 29605, 15888, 24212, 6974, 7910, 29536, 12858, 4932, 23151, 10416, 4942, 28072	COX14, MECOM, EPB41, ERBB3, STAT1, CTNNB1, PDGFRL, CLPB, FIP1L1, MPDU1, MPL, VPS4A, COL7A1, NDUFAF6, APOA1, HLA-DQB1, TERT, RPS26, PLEC, DBH, ACVRL1, CUBN, TNF, ORAI1, TBXAS1, CISH, CCND1, RAD51, UNC13D, COL4A1, RAD51C, HELLS, HFE, HLA-DRB1, SH2B3, RTEL1, CISD2, MDM4, NPM1, MAPKBP1, ZAP70, HLA-B, FERMT3, RPS27, HLA-DQA1, LYRM7	0.0583588	1	1903	Anemia
53	7	3603, 9965, 9412, 12782, 9644, 26002, 14000	FBN1, RERE, PRKCZ, WNT3, PTPN11, CASZ1, PRDM16	0.0584388	1	921	Missing ribs
238	20	25671, 4944, 25361, 2323, 23147, 13394, 18143, 9476, 12679, 3688, 7788, 2514, 7994, 4932, 20580, 28958, 59, 16466, 17175, 8616	RNASEH2B, HLA-DQB1, ARHGAP24, CPS1, UNC13D, NPHS2, DAAM2, HTRA1, VDR, FGFR1, NFIX, CTNNB1, NRCAM, HLA-B, CYP2R1, NUP93, ABCC8, SUFU, PLCE1, PAX2	0.0585788	1	737	Irritability
118	11	11768, 9644, 12011, 3603, 19351, 11586, 1005, 12744, 3604, 961, 7160	TGFB2, PTPN11, TPM2, FBN1, BICC1, TBL2, BCL7B, MLXIPL, FBN2, BAZ1B, MMP14	0.0588588	1	1634	Mitral valve prolapse
184	16	9412, 11730, 26784, 9965, 20456, 29418, 14000, 19347, 2514, 7994, 2605, 7436, 13542, 26002, 16466, 29136	PRKCZ, TERT, C12orf65, RERE, TRAF7, FNIP1, PRDM16, CUX2, CTNNB1, NRCAM, CYP27A1, MTHFR, ATP10A, CASZ1, SUFU, KDM4B	0.0588788	1	410263	Brain imaging abnormality
96	10	16762, 1615, 8966, 8620, 16466, 26690, 7523, 15946, 8616, 26113	ZNF423, CCT2, PIGL, PAX6, SUFU, CEP120, TRIM37, RP1L1, PAX2, TCTN1	0.0590188	1	480	Retinal coloboma
17	3	19367, 15888, 11730	FAM13A, RTEL1, TERT	0.0590388	1	5948	Multiple pulmonary cysts
46	6	11586, 961, 4713, 1005, 3688, 12744	TBL2, BAZ1B, H19, BCL7B, FGFR1, MLXIPL	0.0590588	1	1052	Nevus flammeus
72	7	9016, 23147, 2592, 2514, 8805, 4886, 2026	PKHD1, UNC13D, CYP11B2, CTNNB1, PDGFRL, HFE, CLCNKA	0.0590788	1	2902	Hyponatremia
54	6	12313, 11586, 961, 8620, 1005, 12744	JMJD1C, TBL2, BAZ1B, PAX6, BCL7B, MLXIPL	0.0590988	1	627	Posterior embryotoxon
11	2	1785, 1789	CDKN1B, CDKN2C	0.0592188	1	8200	Primary hyperparathyroidism
6	2	17089, 17158	SYNE1, PLD3	0.0595988	1	32114	Saccadic intrusion
472	35	16762, 8620, 17416, 14000, 11586, 12782, 1033, 26002, 25928, 6511, 11768, 11597, 25896, 12744, 9817, 16466, 9412, 2202, 9820, 16361, 1144, 3688, 29427, 3603, 18561, 1005, 961, 4713, 7160, 9965, 4932, 13542, 13436, 26690, 26113	ZNF423, PAX6, ADGRV1, PRDM16, TBL2, WNT3, BDNF, CASZ1, WDR73, LARGE1, TGFB2, TBX2, ORAI1, MLXIPL, RAD51, SUFU, PRKCZ, COL4A1, RAD51C, WHRN, BTRC, FGFR1, SH3TC2, FBN1, BLOC1S5, BCL7B, BAZ1B, H19, MMP14, RERE, HLA-B, ATP10A, RPGRIP1, CEP120, TCTN1	0.0598188	1	525	Abnormality iris morphology
35	5	16762, 2202, 26690, 7523, 6511	ZNF423, COL4A1, CEP120, TRIM37, LARGE1	0.0598788	1	7973	Retinal dysplasia
90	8	3760, 7808, 26784, 15714, 29427, 23166, 2135, 20731	FLRT1, NGF, C12orf65, LRPPRC, SH3TC2, PNPT1, SBF2, GNB4	0.0599188	1	3130	Abnormal peripheral myelination
57	6	26661, 11362, 19191, 30664, 12858, 29418	RNF168, STAT1, DOCK8, CLPB, ZAP70, FNIP1	0.0599988	1	4429	Recurrent viral infections
177	14	26031, 9069, 11110, 8966, 3688, 5102, 4317, 11586, 1005, 2515, 25928, 12744, 961, 2214	PIGV, PLEC, ARID1A, PIGL, FGFR1, HOXA13, GLI1, TBL2, BCL7B, CTNND1, WDR73, MLXIPL, BAZ1B, COL7A1	0.0600188	1	1792	Small nail
10	2	1785, 1789	CDKN1B, CDKN2C	0.0601988	1	31094	Abnormal breast physiology
10	2	1785, 1789	CDKN1B, CDKN2C	0.0601988	1	100829	Galactorrhea
1592	108	3431, 219, 20456, 17416, 14000, 52391, 1033, 10671, 26661, 13921, 7523, 15492, 11465, 16466, 30212, 1390, 9412, 26270, 25230, 5102, 9965, 10416, 16762, 26031, 20318, 11586, 6511, 16421, 15946, 8632, 7027, 12744, 17090, 12712, 15992, 20862, 2202, 2205, 3688, 14347, 3604, 15673, 4713, 17327, 6266, 12730, 4787, 12527, 15573, 26113, 7323, 29418, 9863, 12782, 12306, 26002, 25928, 13488, 10414, 9069, 6…	ERBB3, ADAMTS3, TRAF7, ADGRV1, PRDM16, MYMX, BDNF, SDCCAG8, RNF168, ABHD16A, TRIM37, ANKH, SUPT16H, SUFU, TANC2, CACNA1C, PRKCZ, PIEZO2, AHDC1, HOXA13, RERE, RPS27, ZNF423, PIGV, SMOC1, TBL2, LARGE1, SOX6, RP1L1, PBX1, MERTK, MLXIPL, ARHGEF18, VPS33B, ZNF341, SLC39A8, COL4A1, CERT1, FGFR1, BCAS3, FBN2, PHIP, H19, WAC, KCNJ5, WARS2, H4C3, UGP2, SETBP1, TCTN1, SEPTIN9, FNIP1, RAPSN, WNT3, TRIP12, C…	0.0602988	1	31703	Abnormal ear morphology
23	3	1789, 175, 1785	CDKN2C, ACVRL1, CDKN1B	0.0604788	1	2249	Melena
663	49	16762, 26031, 11110, 17550, 8490, 20318, 14000, 7994, 12306, 26002, 10671, 13921, 7523, 11730, 29040, 8966, 1802, 4785, 16466, 29136, 30212, 9412, 2205, 15714, 9644, 3688, 3603, 11509, 14347, 2989, 15888, 7227, 28295, 15673, 17327, 29357, 7910, 6196, 9965, 12527, 7788, 21684, 29300, 20444, 26624, 26690, 15573, 24054, 16380, 26113	ZNF423, PIGV, ARID1A, KREMEN1, ORC4, SMOC1, PRDM16, NRCAM, TRIP12, CASZ1, SDCCAG8, ABHD16A, TRIM37, TERT, SZT2, PIGL, CDSN, H4C11, SUFU, KDM4B, TANC2, PRKCZ, CERT1, LRPPRC, PTPN11, FGFR1, FBN1, SYT1, BCAS3, DOCK3, RTEL1, MRAS, CCDC32, PHIP, WAC, ASXL3, NPM1, JARID2, RERE, UGP2, NFIX, ZNF462, KANK2, MBD5, KDF1, CEP120, SETBP1, KNL1, TRIM32, TCTN1	0.0607188	1	534	Abnormal eyebrow morphology
489	39	16762, 26031, 11110, 8490, 20318, 14000, 9863, 11586, 1033, 555, 12306, 26002, 10671, 6511, 10414, 12744, 16466, 29136, 30212, 9412, 26270, 2202, 9644, 3688, 3603, 14347, 2989, 1005, 7227, 28295, 961, 17327, 6196, 9965, 7788, 13436, 26690, 16380, 26113	ZNF423, PIGV, ARID1A, ORC4, SMOC1, PRDM16, RAPSN, TBL2, BDNF, AP1G1, TRIP12, CASZ1, SDCCAG8, LARGE1, RPS26, MLXIPL, SUFU, KDM4B, TANC2, PRKCZ, PIEZO2, COL4A1, PTPN11, FGFR1, FBN1, BCAS3, DOCK3, BCL7B, MRAS, CCDC32, BAZ1B, WAC, JARID2, RERE, NFIX, RPGRIP1, CEP120, TRIM32, TCTN1	0.0613388	1	358	Posteriorly rotated ears
1705	114	3431, 219, 20456, 14000, 25835, 7994, 10671, 7523, 2460, 16700, 15492, 17089, 1081, 10725, 16466, 30212, 1390, 9412, 333, 26270, 1144, 5102, 4886, 7160, 9965, 19367, 10416, 16762, 26031, 20318, 19687, 11586, 6511, 16421, 7945, 2135, 11730, 12679, 25896, 393, 12744, 12712, 12665, 20862, 4263, 3688, 14347, 15888, 3604, 15673, 4713, 17327, 6266, 4921, 11405, 17797, 4787, 14615, 4317, 15573, 26113, 1…	ERBB3, ADAMTS3, TRAF7, PRDM16, THSD4, NRCAM, SDCCAG8, TRIM37, CSNK2B, ZFPM2, ANKH, SYNE1, BNC1, SEMA3C, SUFU, TANC2, CACNA1C, PRKCZ, AGT, PIEZO2, BTRC, HOXA13, HFE, MMP14, RERE, FAM13A, RPS27, ZNF423, PIGV, SMOC1, EIF2AK4, TBL2, LARGE1, SOX6, NPR3, SBF2, TERT, VDR, ORAI1, AKT3, MLXIPL, VPS33B, VCL, SLC39A8, GHR, FGFR1, BCAS3, RTEL1, FBN2, PHIP, H19, WAC, KCNJ5, HIVEP2, BRSK2, MAP3K20, H4C3, PAPPA…	0.0614188	1	2817	Abnormality of the upper limb
293	21	3498, 29557, 11730, 12665, 10414, 7910, 9080, 2548, 23147, 11362, 4861, 29418, 14000, 30664, 939, 4932, 19124, 15888, 10416, 7207, 11241	MECOM, NEXN, TERT, VCL, RPS26, NPM1, PLN, CUBN, UNC13D, STAT1, HELLS, FNIP1, PRDM16, CLPB, BAG3, HLA-B, FIP1L1, RTEL1, RPS27, MPDU1, SPI1	0.0615188	1	1874	Abnormality of neutrophils
55	6	28216, 16762, 26690, 11598, 7523, 1033	COX14, ZNF423, CEP120, TBX20, TRIM37, BDNF	0.0619188	1	5957	Breathing dysregulation
18	3	2514, 4886, 8805	CTNNB1, HFE, PDGFRL	0.0621588	1	6562	Viral hepatitis
8	2	11621, 6091	HNF1A, INSR	0.0621788	1	12051	Reactive hypoglycemia
35	4	2707, 333, 15573, 20580, 12679	ACE, AGT, SETBP1, CYP2R1, VDR	0.0623788	1	10537	Wide cranial sutures
11	2	25671, 4685	RNASEH2B, GUCY1A1	0.0625987	1	11834	Moyamoya phenomenon
12	3	9016, 25835, 3603	PKHD1, THSD4, FBN1	0.0625987	1	2108	Spontaneous pneumothorax
263	21	600, 11737, 25583, 26675, 16700, 16035, 9820, 18810, 26821, 26107, 3688, 17209, 19351, 11586, 4886, 1005, 6848, 12744, 24212, 9817, 961, 6341	APOA1, TEX14, ARMC4, TERB1, ZFPM2, STRC, RAD51C, CATSPER2, CCDC141, CFAP69, FGFR1, STK36, BICC1, TBL2, HFE, BCL7B, MAP3K1, MLXIPL, CISD2, RAD51, BAZ1B, KISS1	0.0628187	1	25	Functional abnormality of male internal genitalia
1025	72	12313, 3431, 11110, 11737, 219, 8490, 20318, 2593, 8620, 814, 14000, 9863, 11586, 7994, 12782, 1033, 12306, 26002, 10671, 6511, 15946, 6341, 7728, 600, 11730, 4718, 6091, 1785, 16700, 8632, 26821, 17089, 7027, 12744, 17090, 9369, 9817, 16466, 29136, 30212, 9412, 26270, 485, 2202, 9820, 2205, 9644, 3688, 3603, 11509, 4886, 14347, 2989, 1005, 15888, 24283, 7227, 28295, 961, 15673, 4713, 7910, 6196,…	JMJD1C, ERBB3, ARID1A, TEX14, ADAMTS3, ORC4, SMOC1, CYP17A1, PAX6, ATP2B1, PRDM16, RAPSN, TBL2, NRCAM, WNT3, BDNF, TRIP12, CASZ1, SDCCAG8, LARGE1, RP1L1, KISS1, NEDD4L, APOA1, TERT, H1-4, INSR, CDKN1B, ZFPM2, PBX1, CCDC141, SYNE1, MERTK, MLXIPL, ARHGEF18, PRIM1, RAD51, SUFU, KDM4B, TANC2, PRKCZ, PIEZO2, ANGPT2, COL4A1, RAD51C, CERT1, PTPN11, FGFR1, FBN1, SYT1, HFE, BCAS3, DOCK3, BCL7B, RTEL1, KMT…	0.0630587	1	35	Abnormal testis morphology
1629	109	6546, 14000, 7994, 1033, 26661, 7523, 4718, 2460, 15492, 1081, 4785, 16466, 30212, 9412, 333, 26270, 103, 18623, 9965, 19347, 13542, 7330, 10416, 20153, 26031, 8620, 11586, 30664, 30739, 6511, 13780, 16421, 7217, 28625, 11730, 29040, 6954, 393, 12744, 12712, 2340, 2202, 2205, 3688, 11992, 14347, 15888, 4713, 6266, 4921, 11405, 4787, 12527, 14615, 26113, 12827, 257, 12306, 26002, 25928, 8740, 1348…	COG2, PRDM16, NRCAM, BDNF, RNF168, TRIM37, H1-4, CSNK2B, ANKH, BNC1, H4C11, SUFU, TANC2, PRKCZ, AGT, PIEZO2, CNNM2, COG8, RERE, CUX2, ATP10A, MSI1, RPS27, CHD8, PIGV, PAX6, TBL2, CLPB, TMX2, LARGE1, GFM1, SOX6, MPL, NDUFAF6, TERT, SZT2, MCPH1, AKT3, MLXIPL, VPS33B, CRADD, COL4A1, CERT1, FGFR1, TOP3A, BCAS3, RTEL1, H19, KCNJ5, HIVEP2, BRSK2, H4C3, UGP2, PAPPA2, TCTN1, XPR1, ADK, TRIP12, CASZ1, WDR…	0.0630587	1	240	Abnormality of skull size
144	16	9412, 19191, 2460, 12730, 4921, 9965, 2202, 11405, 14000, 9314, 3603, 20444, 26002, 19309, 15946, 28072	PRKCZ, DOCK8, CSNK2B, WARS2, HIVEP2, RERE, COL4A1, BRSK2, PRDM16, PPP3CA, FBN1, MBD5, CASZ1, KANK1, RP1L1, LYRM7	0.0633587	1	577	Exotropia
42	5	3603, 6278, 175, 19687, 11598	FBN1, KCNK3, ACVRL1, EIF2AK4, TBX20	0.0635187	1	30148	Heart murmur
8	2	1785, 6091	CDKN1B, INSR	0.0635387	1	8283	Fasting hyperinsulinemia
231	18	9386, 9069, 11110, 6091, 17797, 4861, 6717, 11586, 1582, 18791, 1005, 12744, 6511, 59, 15573, 961, 7523, 4713	PRKAG2, PLEC, ARID1A, INSR, MAP3K20, HELLS, LTBP4, TBL2, CCND1, ZFP57, BCL7B, MLXIPL, LARGE1, ABCC8, SETBP1, BAZ1B, TRIM37, H19	0.0637187	1	3712	Skeletal muscle hypertrophy
11	2	11621, 10922	HNF1A, SLC16A1	0.0637387	1	12734	Ketotic hypoglycemia
1223	83	3431, 11737, 219, 14000, 7994, 1033, 10671, 4718, 16700, 17089, 1081, 16466, 30212, 9412, 26270, 5102, 4886, 9965, 10416, 20318, 8620, 11586, 6511, 15946, 7728, 600, 11730, 8632, 7027, 12744, 17090, 485, 2202, 2205, 4263, 3688, 14347, 15888, 24283, 15673, 4713, 4317, 2591, 15573, 26113, 2593, 814, 9863, 12782, 12306, 26002, 6341, 2214, 10414, 9069, 6091, 1785, 26821, 9369, 9817, 29136, 3603, 2989…	ERBB3, TEX14, ADAMTS3, PRDM16, NRCAM, BDNF, SDCCAG8, H1-4, ZFPM2, SYNE1, BNC1, SUFU, TANC2, PRKCZ, PIEZO2, HOXA13, HFE, RERE, RPS27, SMOC1, PAX6, TBL2, LARGE1, RP1L1, NEDD4L, APOA1, TERT, PBX1, MERTK, MLXIPL, ARHGEF18, ANGPT2, COL4A1, CERT1, GHR, FGFR1, BCAS3, RTEL1, KMT5B, PHIP, H19, GLI1, CYP11B1, SETBP1, TCTN1, CYP17A1, ATP2B1, RAPSN, WNT3, TRIP12, CASZ1, KISS1, COL7A1, RPS26, PLEC, INSR, CDKN…	0.0640587	1	811	Abnormal external genitalia
40	5	59, 11621, 18791, 6091, 392	ABCC8, HNF1A, ZFP57, INSR, AKT2	0.0641787	1	831	Insulin-resistant diabetes mellitus
15	3	26690, 7523, 16762	CEP120, TRIM37, ZNF423	0.0642987	1	2790	Neonatal breathing dysregulation
53	6	3603, 11586, 961, 26270, 1005, 12744	FBN1, TBL2, BAZ1B, PIEZO2, BCL7B, MLXIPL	0.0646387	1	485	Megalocornea
54	6	17089, 4912, 600, 6511, 9069, 2605	SYNE1, HINT1, APOA1, LARGE1, PLEC, CYP27A1	0.0646587	1	5109	Abnormality of the Achilles tendon
222	17	3498, 11730, 3431, 7910, 2548, 23147, 4317, 2514, 11609, 30664, 1582, 19124, 29605, 15888, 16466, 7217, 6974	MECOM, TERT, ERBB3, NPM1, CUBN, UNC13D, GLI1, CTNNB1, TBXAS1, CLPB, CCND1, FIP1L1, SH2B3, RTEL1, SUFU, MPL, MDM4	0.0647387	1	5561	Abnormality of bone marrow cell morphology
21	3	29427, 20731, 26784	SH3TC2, GNB4, C12orf65	0.0648187	1	3383	Onion bulb formation
705	49	12313, 3498, 17085, 11110, 20318, 8490, 17416, 11586, 7994, 20580, 6511, 7207, 13921, 8740, 13488, 2214, 7728, 28625, 11768, 8022, 20859, 575, 18856, 7413, 8966, 12679, 17089, 393, 12744, 9817, 16466, 12712, 1390, 26270, 20862, 9820, 3688, 3603, 1005, 3604, 961, 17797, 12011, 7788, 17264, 4317, 18806, 23166, 26690	JMJD1C, MECOM, EXOC6B, ARID1A, SMOC1, ORC4, ADGRV1, TBL2, NRCAM, CYP2R1, LARGE1, MPDU1, ABHD16A, CHMP1A, VPS4A, COL7A1, NEDD4L, NDUFAF6, TGFB2, NT5C2, SLC39A13, AP4S1, CREB3L1, MTAP, PIGL, VDR, SYNE1, AKT3, MLXIPL, RAD51, SUFU, VPS33B, CACNA1C, PIEZO2, SLC39A8, RAD51C, FGFR1, FBN1, BCL7B, FBN2, BAZ1B, MAP3K20, TPM2, NFIX, POLR1A, GLI1, CAMTA1, PNPT1, CEP120	0.0648787	1	100491	Abnormality of lower limb joint
1167	81	28216, 11257, 26784, 9476, 20456, 6546, 2514, 11586, 7994, 13664, 30664, 2605, 555, 12306, 25928, 30739, 6511, 7207, 13780, 8740, 13488, 10560, 2077, 28625, 4944, 11730, 8022, 29040, 2460, 575, 3760, 19691, 17089, 10555, 16235, 12744, 16466, 4948, 29136, 30212, 25671, 19191, 2340, 15917, 23147, 2203, 2202, 11460, 2205, 15714, 29106, 3688, 9314, 11509, 14347, 1005, 2989, 15888, 19309, 28295, 961, …	COX14, SPR, C12orf65, HTRA1, TRAF7, COG2, CTNNB1, TBL2, NRCAM, MACF1, CLPB, CYP27A1, AP1G1, TRIP12, WDR73, TMX2, LARGE1, MPDU1, GFM1, CHMP1A, VPS4A, ATXN7, CLN6, NDUFAF6, HLA-DQB1, TERT, NT5C2, SZT2, CSNK2B, AP4S1, FLRT1, MECR, SYNE1, ATXN2, DNAJC5, MLXIPL, SUFU, HLA-DRB1, KDM4B, TANC2, RNASEH2B, DOCK8, CRADD, PLCB1, UNC13D, COL4A2, COL4A1, SUOX, CERT1, LRPPRC, DDHD2, FGFR1, PPP3CA, SYT1, BCAS3, …	0.0651387	1	1276	Hypertonia
349	26	3498, 8490, 20318, 14000, 11586, 555, 26002, 16700, 12744, 9817, 29136, 9412, 26270, 9820, 9644, 3688, 5102, 1005, 7227, 28295, 961, 4713, 6266, 9965, 4787, 21684, 20444	MECOM, ORC4, SMOC1, PRDM16, TBL2, AP1G1, CASZ1, ZFPM2, MLXIPL, RAD51, KDM4B, PRKCZ, PIEZO2, RAD51C, PTPN11, FGFR1, HOXA13, BCL7B, MRAS, CCDC32, BAZ1B, H19, KCNJ5, RERE, H4C3, ZNF462, MBD5	0.0652387	1	4209	Clinodactyly of the 5th finger
401	34	26031, 11110, 14000, 12306, 26002, 7207, 8740, 17770, 29040, 4718, 575, 4785, 16466, 29136, 30212, 1390, 9412, 2205, 3688, 9314, 11509, 14347, 2989, 28295, 17327, 29357, 6196, 12730, 9965, 7788, 13542, 23166, 15573, 16935	PIGV, ARID1A, PRDM16, TRIP12, CASZ1, MPDU1, CHMP1A, RALGAPA1, SZT2, H1-4, AP4S1, H4C11, SUFU, KDM4B, TANC2, CACNA1C, PRKCZ, CERT1, FGFR1, PPP3CA, SYT1, BCAS3, DOCK3, CCDC32, WAC, ASXL3, JARID2, WARS2, RERE, NFIX, ATP10A, PNPT1, SETBP1, ATG7	0.0655587	1	1344	Absent speech
378	27	21708, 2592, 2514, 1789, 7207, 28625, 600, 29040, 9069, 2689, 1785, 2548, 11892, 16466, 3467, 3688, 9314, 11509, 4886, 9016, 11036, 987, 2323, 7788, 2026, 59, 23166	CCM2, CYP11B2, CTNNB1, CDKN2C, MPDU1, NDUFAF6, APOA1, SZT2, PLEC, DBH, CDKN1B, CUBN, TNF, SUFU, ESR1, FGFR1, PPP3CA, SYT1, HFE, PKHD1, SLC5A1, BCKDHB, CPS1, NFIX, CLCNKA, ABCC8, PNPT1	0.0656587	1	2013	Vomiting
498	36	3498, 17085, 8490, 20318, 20456, 14000, 11586, 555, 26002, 7207, 16700, 12744, 9817, 29136, 9412, 26270, 9820, 9644, 3688, 5102, 1005, 2515, 3604, 7227, 28295, 961, 15673, 4713, 6266, 9965, 4787, 12011, 21684, 20444, 59, 15573, 16380	MECOM, EXOC6B, ORC4, SMOC1, TRAF7, PRDM16, TBL2, AP1G1, CASZ1, MPDU1, ZFPM2, MLXIPL, RAD51, KDM4B, PRKCZ, PIEZO2, RAD51C, PTPN11, FGFR1, HOXA13, BCL7B, CTNND1, FBN2, MRAS, CCDC32, BAZ1B, PHIP, H19, KCNJ5, RERE, H4C3, TPM2, ZNF462, MBD5, ABCC8, SETBP1, TRIM32	0.0657787	1	4097	Deviation of finger
600	42	12313, 3377, 3431, 219, 11362, 14000, 12782, 26002, 4455, 7207, 7217, 13488, 3416, 990, 600, 11730, 25896, 11609, 1582, 12712, 25671, 9412, 23147, 9644, 4886, 4948, 29605, 15888, 7227, 9016, 28295, 4713, 7910, 10898, 25583, 9965, 12858, 17209, 4932, 23151, 13436, 26113	JMJD1C, EPB41, ERBB3, ADAMTS3, STAT1, PRDM16, WNT3, CASZ1, GPD1, MPDU1, MPL, VPS4A, EPOR, BCL2, APOA1, TERT, ORAI1, TBXAS1, CCND1, VPS33B, RNASEH2B, PRKCZ, UNC13D, PTPN11, HFE, HLA-DRB1, SH2B3, RTEL1, MRAS, PKHD1, CCDC32, H19, NPM1, SKIV2L, ARMC4, RERE, ZAP70, STK36, HLA-B, FERMT3, RPGRIP1, TCTN1	0.0658187	1	1743	Abnormality of the spleen
193	18	30212, 6266, 26270, 18856, 6196, 11597, 9644, 14615, 14347, 2026, 2989, 12306, 7227, 9369, 28295, 29136, 7523, 4713	TANC2, KCNJ5, PIEZO2, CREB3L1, JARID2, TBX2, PTPN11, PAPPA2, BCAS3, CLCNKA, DOCK3, TRIP12, MRAS, PRIM1, CCDC32, KDM4B, TRIM37, H19	0.0660387	1	325	Triangular face
54	7	2593, 26821, 6341, 3467, 6848, 3688, 16700	CYP17A1, CCDC141, KISS1, ESR1, MAP3K1, FGFR1, ZFPM2	0.0660587	1	8187	Absence of secondary sex characteristics
466	36	26784, 7323, 838, 2605, 4912, 26661, 7207, 13921, 28625, 600, 4944, 17158, 3760, 6091, 2548, 17089, 10555, 2024, 1582, 25671, 26270, 23147, 15714, 29427, 3603, 11992, 4886, 6831, 4948, 24212, 17019, 18623, 4932, 7436, 4942, 59, 23166	C12orf65, SEPTIN9, ATP5F1E, CYP27A1, HINT1, RNF168, MPDU1, ABHD16A, NDUFAF6, APOA1, HLA-DQB1, PLD3, FLRT1, INSR, CUBN, SYNE1, ATXN2, CLCN6, CCND1, RNASEH2B, PIEZO2, UNC13D, LRPPRC, SH3TC2, FBN1, TOP3A, HFE, MANBA, HLA-DRB1, CISD2, PRICKLE1, COG8, HLA-B, MTHFR, HLA-DQA1, ABCC8, PNPT1	0.0660587	1	9830	Peripheral neuropathy
262	21	11730, 26031, 9069, 11110, 7910, 15917, 8966, 3688, 5102, 4317, 11586, 4932, 812, 1005, 2515, 15888, 25928, 12744, 28295, 961, 2214	TERT, PIGV, PLEC, ARID1A, NPM1, PLCB1, PIGL, FGFR1, HOXA13, GLI1, TBL2, HLA-B, ATP2A2, BCL7B, CTNND1, RTEL1, WDR73, MLXIPL, CCDC32, BAZ1B, COL7A1	0.0660787	1	8386	Aplasia/Hypoplasia of the nails
22	3	11730, 7910, 15888	TERT, NPM1, RTEL1	0.0661987	1	1741	Phimosis
1178	84	26784, 20456, 17416, 14000, 13921, 7523, 2077, 4944, 2460, 19691, 17089, 10555, 2024, 16235, 16466, 6481, 30212, 1390, 9412, 9171, 17019, 18623, 9965, 19347, 1391, 20153, 2079, 4431, 26031, 8620, 11586, 30664, 16421, 2135, 10560, 28625, 11730, 29040, 393, 12744, 2340, 2205, 3688, 29427, 4921, 12730, 29536, 11405, 26113, 12827, 26002, 8740, 6341, 13488, 26821, 11460, 1005, 20444, 59, 25489, 12313,…	C12orf65, TRAF7, ADGRV1, PRDM16, ABHD16A, TRIM37, CLN6, HLA-DQB1, CSNK2B, MECR, SYNE1, ATXN2, CLCN6, DNAJC5, SUFU, LAMA1, TANC2, CACNA1C, PRKCZ, PODXL, PRICKLE1, COG8, RERE, CUX2, CACNA1D, CHD8, CLN8, GOSR2, PIGV, PAX6, TBL2, CLPB, SOX6, SBF2, ATXN7, NDUFAF6, TERT, SZT2, AKT3, MLXIPL, CRADD, CERT1, FGFR1, SH3TC2, HIVEP2, WARS2, MAPKBP1, BRSK2, TCTN1, XPR1, CASZ1, CHMP1A, KISS1, VPS4A, CCDC141, SU…	0.0663187	1	4305	Involuntary movements
185	16	11730, 3467, 1785, 16700, 2593, 26821, 20456, 4263, 3688, 1789, 4886, 6848, 24212, 1081, 16466, 6341	TERT, ESR1, CDKN1B, ZFPM2, CYP17A1, CCDC141, TRAF7, GHR, FGFR1, CDKN2C, HFE, MAP3K1, CISD2, BNC1, SUFU, KISS1	0.0664787	1	141	Amenorrhea
350	26	3498, 8490, 20318, 14000, 11586, 555, 26002, 16700, 12744, 9817, 29136, 9412, 26270, 9820, 9644, 3688, 5102, 1005, 7227, 28295, 961, 4713, 6266, 9965, 4787, 21684, 20444	MECOM, ORC4, SMOC1, PRDM16, TBL2, AP1G1, CASZ1, ZFPM2, MLXIPL, RAD51, KDM4B, PRKCZ, PIEZO2, RAD51C, PTPN11, FGFR1, HOXA13, BCL7B, MRAS, CCDC32, BAZ1B, H19, KCNJ5, RERE, H4C3, ZNF462, MBD5	0.0664987	1	9179	Deviation of the 5th finger
257	20	17085, 11730, 20859, 6091, 16700, 8490, 9820, 20456, 9644, 3688, 9863, 7788, 3603, 2605, 7436, 7227, 9817, 16466, 15573, 4713	EXOC6B, TERT, SLC39A13, INSR, ZFPM2, ORC4, RAD51C, TRAF7, PTPN11, FGFR1, RAPSN, NFIX, FBN1, CYP27A1, MTHFR, MRAS, RAD51, SUFU, SETBP1, H19	0.0665587	1	520	Proptosis
19	3	9016, 600, 2026	PKHD1, APOA1, CLCNKA	0.0666587	1	5576	Tubulointerstitial fibrosis
63	6	17089, 610, 23147, 600, 234, 18143	SYNE1, APOC3, UNC13D, APOA1, ADCY3, DAAM2	0.0666787	1	10979	Abnormality of lipoprotein cholesterol concentration
512	42	12313, 8490, 14000, 11586, 1789, 1033, 26002, 8740, 2214, 7728, 600, 4944, 11730, 29040, 2460, 1785, 6717, 12744, 16466, 9412, 19191, 2205, 15714, 3688, 9314, 3603, 11992, 11509, 4948, 1005, 15888, 961, 17327, 4921, 9965, 19367, 11405, 12011, 7788, 20444, 18806, 4942, 23166	JMJD1C, ORC4, PRDM16, TBL2, CDKN2C, BDNF, CASZ1, CHMP1A, COL7A1, NEDD4L, APOA1, HLA-DQB1, TERT, SZT2, CSNK2B, CDKN1B, LTBP4, MLXIPL, SUFU, PRKCZ, DOCK8, CERT1, LRPPRC, FGFR1, PPP3CA, FBN1, TOP3A, SYT1, HLA-DRB1, BCL7B, RTEL1, BAZ1B, WAC, HIVEP2, RERE, FAM13A, BRSK2, TPM2, NFIX, MBD5, CAMTA1, HLA-DQA1, PNPT1	0.0666987	1	2020	Gastroesophageal reflux
27	4	11586, 961, 1005, 12744	TBL2, BAZ1B, BCL7B, MLXIPL	0.0668187	1	4381	Supravalvular aortic stenosis
8	2	17089, 12527	SYNE1, UGP2	0.0673187	1	32988	Persistent head lag
7	2	17089, 9069	SYNE1, PLEC	0.0674187	1	4631	Decreased cervical spine flexion due to contractures of posterior cervical muscles
137	12	3498, 1390, 11768, 575, 18856, 17264, 3603, 7994, 23166, 26690, 12712, 13488	MECOM, CACNA1C, TGFB2, AP4S1, CREB3L1, POLR1A, FBN1, NRCAM, PNPT1, CEP120, VPS33B, VPS4A	0.0675786	1	3170	Abnormal acetabulum morphology
568	37	12313, 219, 9476, 20456, 29418, 2605, 26661, 7207, 11241, 2214, 2077, 28625, 4944, 11730, 6954, 10555, 1582, 16235, 1802, 9817, 16466, 19191, 15992, 20862, 23147, 9820, 15714, 4861, 4886, 4948, 15888, 26956, 10898, 12858, 4942, 23166, 2079	JMJD1C, ADAMTS3, HTRA1, TRAF7, FNIP1, CYP27A1, RNF168, MPDU1, SPI1, COL7A1, CLN6, NDUFAF6, HLA-DQB1, TERT, MCPH1, ATXN2, CCND1, DNAJC5, CDSN, RAD51, SUFU, DOCK8, ZNF341, SLC39A8, UNC13D, RAD51C, LRPPRC, HELLS, HFE, HLA-DRB1, RTEL1, INO80, SKIV2L, ZAP70, HLA-DQA1, PNPT1, CLN8	0.0675786	1	25354	Abnormal cellular phenotype
218	17	9412, 20859, 26270, 219, 8490, 20318, 9965, 17797, 12011, 14000, 9863, 3603, 26002, 25928, 3604, 4912, 7160	PRKCZ, SLC39A13, PIEZO2, ADAMTS3, ORC4, SMOC1, RERE, MAP3K20, TPM2, PRDM16, RAPSN, FBN1, CASZ1, WDR73, FBN2, HINT1, MMP14	0.0679786	1	12785	Flexion contracture of finger
18	3	2214, 4886, 10898	COL7A1, HFE, SKIV2L	0.0680186	1	40130	Abnormal serum iron concentration
168	14	11730, 7910, 6091, 7413, 9644, 4263, 3688, 19347, 11586, 2605, 1005, 15888, 12744, 961	TERT, NPM1, INSR, MTAP, PTPN11, GHR, FGFR1, CUX2, TBL2, CYP27A1, BCL7B, RTEL1, MLXIPL, BAZ1B	0.0680786	1	7495	Prematurely aged appearance
21	3	23147, 11362, 25671	UNC13D, STAT1, RNASEH2B	0.0680986	1	30354	Abnormal serum interferon level
21	3	23147, 11362, 25671	UNC13D, STAT1, RNASEH2B	0.0680986	1	30355	Abnormal serum interferon-gamma level
158	12	12313, 11110, 219, 9820, 9644, 3688, 11586, 1005, 12744, 9817, 16466, 961	JMJD1C, ARID1A, ADAMTS3, RAD51C, PTPN11, FGFR1, TBL2, BCL7B, MLXIPL, RAD51, SUFU, BAZ1B	0.0682186	1	2414	Spina bifida
23	3	16466, 2514, 3688	SUFU, CTNNB1, FGFR1	0.0682386	1	863	Central diabetes insipidus
927	60	28216, 3498, 3431, 26031, 219, 20456, 17416, 14000, 2514, 11586, 1033, 257, 26002, 15946, 6341, 13488, 2135, 8616, 28625, 15492, 26821, 12679, 7027, 3169, 939, 12744, 17090, 10725, 16466, 12712, 29557, 9412, 12665, 9080, 23147, 16361, 18810, 1144, 9644, 3688, 29427, 3603, 11992, 1005, 24212, 7227, 961, 17327, 17513, 987, 29536, 9965, 16035, 17797, 12011, 2026, 13941, 23166, 15573, 16935	COX14, MECOM, ERBB3, PIGV, ADAMTS3, TRAF7, ADGRV1, PRDM16, CTNNB1, TBL2, BDNF, ADK, CASZ1, RP1L1, KISS1, VPS4A, SBF2, PAX2, NDUFAF6, ANKH, CCDC141, VDR, MERTK, S1PR2, BAG3, MLXIPL, ARHGEF18, SEMA3C, SUFU, VPS33B, NEXN, PRKCZ, VCL, PLN, UNC13D, WHRN, CATSPER2, BTRC, PTPN11, FGFR1, SH3TC2, FBN1, TOP3A, BCL7B, CISD2, MRAS, BAZ1B, WAC, HOMER2, BCKDHB, MAPKBP1, RERE, STRC, MAP3K20, TPM2, CLCNKA, SLC44…	0.0683386	1	407	Sensorineural hearing impairment
373	26	28216, 16762, 3431, 26784, 8490, 9863, 30664, 2605, 6511, 26661, 4331, 17089, 6717, 10555, 939, 2024, 15714, 3603, 9016, 8016, 25583, 17797, 12011, 17209, 26690, 28072	COX14, ZNF423, ERBB3, C12orf65, ORC4, RAPSN, CLPB, CYP27A1, LARGE1, RNF168, GLS, SYNE1, LTBP4, ATXN2, BAG3, CLCN6, LRPPRC, FBN1, PKHD1, NSF, ARMC4, MAP3K20, TPM2, STK36, CEP120, LYRM7	0.0689186	1	2878	Respiratory failure
55	6	17089, 25896, 23166, 17797, 12011, 9863	SYNE1, ORAI1, PNPT1, MAP3K20, TPM2, RAPSN	0.0690186	1	100295	Muscle fiber atrophy
67	7	16466, 2514, 286, 11730, 20456, 7961, 15673	SUFU, CTNNB1, ADRB2, TERT, TRAF7, NR0B2, PHIP	0.0692386	1	8245	Pituitary hypothyroidism
433	34	12313, 30207, 219, 14000, 12306, 26002, 10671, 7207, 15946, 10414, 18856, 15492, 8966, 7027, 17090, 29136, 30212, 9412, 3688, 3603, 14347, 4948, 2989, 2515, 28295, 17327, 25583, 6196, 9965, 17209, 7788, 17264, 4932, 10669	JMJD1C, ARHGAP29, ADAMTS3, PRDM16, TRIP12, CASZ1, SDCCAG8, MPDU1, RP1L1, RPS26, CREB3L1, ANKH, PIGL, MERTK, ARHGEF18, KDM4B, TANC2, PRKCZ, FGFR1, FBN1, BCAS3, HLA-DRB1, DOCK3, CTNND1, CCDC32, WAC, ARMC4, JARID2, RERE, STK36, NFIX, POLR1A, HLA-B, TSHZ1	0.0692386	1	11452	Functional abnormality of the middle ear
25	4	3603, 11768, 7217, 29605	FBN1, TGFB2, MPL, SH2B3	0.0694786	1	5296	obsolete Occlusive vascular disease
10	2	17797, 12011	MAP3K20, TPM2	0.0695386	1	12416	Hypercapnia
37	6	1081, 16700, 2593, 4947, 6848, 3688	BNC1, ZFPM2, CYP17A1, HLA-DRA, MAP3K1, FGFR1	0.0697186	1	2225	Sparse pubic hair
18	3	59, 11621, 18791	ABCC8, HNF1A, ZFP57	0.0697586	1	40216	Hypoinsulinemia
369	30	3377, 2592, 2514, 8805, 30664, 19124, 26661, 7217, 8616, 990, 13394, 11892, 1984, 1582, 9369, 25671, 9655, 23147, 18143, 4948, 29605, 9016, 11036, 4713, 25361, 7910, 4932, 7436, 28958, 17175	EPB41, CYP11B2, CTNNB1, PDGFRL, CLPB, FIP1L1, RNF168, MPL, PAX2, BCL2, NPHS2, TNF, CISH, CCND1, PRIM1, RNASEH2B, PTPN3, UNC13D, DAAM2, HLA-DRB1, SH2B3, PKHD1, SLC5A1, H19, ARHGAP24, NPM1, HLA-B, MTHFR, NUP93, PLCE1	0.0698986	1	1945	Fever
6	2	10555, 10560	ATXN2, ATXN7	0.0701186	1	623	Supranuclear ophthalmoplegia
9	2	3688, 3431	FGFR1, ERBB3	0.0704186	1	5709	2-3 toe cutaneous syndactyly
335	28	12313, 17085, 26031, 25835, 7994, 12306, 25928, 16421, 7945, 11768, 20859, 1081, 16466, 29136, 30212, 1390, 26270, 3603, 14347, 2989, 3604, 28295, 15673, 29357, 6196, 4921, 7788, 14615	JMJD1C, EXOC6B, PIGV, THSD4, NRCAM, TRIP12, WDR73, SOX6, NPR3, TGFB2, SLC39A13, BNC1, SUFU, KDM4B, TANC2, CACNA1C, PIEZO2, FBN1, BCAS3, DOCK3, FBN2, CCDC32, PHIP, ASXL3, JARID2, HIVEP2, NFIX, PAPPA2	0.0704386	1	100807	Long fingers
44	5	25896, 4912, 12011, 9863, 6511	ORAI1, HINT1, TPM2, RAPSN, LARGE1	0.0707186	1	30197	Fatigable weakness of skeletal muscles
14	3	26270, 20859, 9863	PIEZO2, SLC39A13, RAPSN	0.0712386	1	10488	Aplasia/Hypoplasia of the palmar creases
525	42	26031, 11110, 26784, 6546, 8620, 14000, 2514, 555, 26002, 30739, 6511, 13780, 17770, 8740, 13488, 7728, 29040, 2460, 575, 8966, 393, 12712, 25671, 9412, 19191, 2340, 15917, 25230, 29106, 3688, 9314, 17327, 29357, 4921, 9965, 11405, 12527, 7788, 20444, 26690, 15573, 28072	PIGV, ARID1A, C12orf65, COG2, PAX6, PRDM16, CTNNB1, AP1G1, CASZ1, TMX2, LARGE1, GFM1, RALGAPA1, CHMP1A, VPS4A, NEDD4L, SZT2, CSNK2B, AP4S1, PIGL, AKT3, VPS33B, RNASEH2B, PRKCZ, DOCK8, CRADD, PLCB1, AHDC1, DDHD2, FGFR1, PPP3CA, WAC, ASXL3, HIVEP2, RERE, BRSK2, UGP2, NFIX, MBD5, CEP120, SETBP1, LYRM7	0.0714586	1	2079	Hypoplasia of the corpus callosum
15	3	4713, 1785, 1789	H19, CDKN1B, CDKN2C	0.0714986	1	6744	Adrenocortical carcinoma
10	2	23166, 2605	PNPT1, CYP27A1	0.0716186	1	200125	Mitochondrial respiratory chain defects
18	3	8966, 26031, 3603	PIGL, PIGV, FBN1	0.0717186	1	594	Shallow anterior chamber
12	2	7207, 26784	MPDU1, C12orf65	0.0718386	1	1587	obsolete Primary ovarian failure
107	10	12313, 17085, 11110, 8490, 11586, 1005, 12744, 3604, 961, 7728	JMJD1C, EXOC6B, ARID1A, ORC4, TBL2, BCL7B, MLXIPL, FBN2, BAZ1B, NEDD4L	0.0718386	1	3045	Abnormal patella morphology
44	5	3603, 6278, 175, 19687, 11598	FBN1, KCNK3, ACVRL1, EIF2AK4, TBX20	0.0719786	1	31657	Abnormal heart sound
63	7	17085, 393, 3603, 20859, 8616, 9644, 6091	EXOC6B, AKT3, FBN1, SLC39A13, PAX2, PTPN11, INSR	0.0720386	1	974	Hyperextensible skin
49	5	16466, 11730, 2079, 20456, 26784	SUFU, TERT, CLN8, TRAF7, C12orf65	0.0720586	1	12696	Abnormal thalamic MRI signal intensity
1492	102	3431, 26784, 219, 11362, 20456, 1033, 19124, 10671, 26661, 7523, 4944, 2689, 16700, 17089, 21666, 10555, 2024, 16235, 16466, 1390, 26270, 25230, 4886, 987, 19367, 1391, 4942, 16762, 20318, 19687, 30664, 6511, 7217, 2135, 3416, 11598, 28625, 11730, 29040, 175, 8632, 11892, 25896, 12665, 20862, 2205, 3688, 14202, 29427, 15888, 4713, 17327, 6266, 2323, 17797, 15573, 26113, 28072, 17085, 7323, 29418,…	ERBB3, C12orf65, ADAMTS3, STAT1, TRAF7, BDNF, FIP1L1, SDCCAG8, RNF168, TRIM37, HLA-DQB1, DBH, ZFPM2, SYNE1, MUCL3, ATXN2, CLCN6, DNAJC5, SUFU, CACNA1C, PIEZO2, AHDC1, HFE, BCKDHB, FAM13A, CACNA1D, HLA-DQA1, ZNF423, SMOC1, EIF2AK4, CLPB, LARGE1, MPL, SBF2, EPOR, TBX20, NDUFAF6, TERT, SZT2, ACVRL1, PBX1, TNF, ORAI1, VCL, SLC39A8, CERT1, FGFR1, JPH2, SH3TC2, RTEL1, H19, WAC, KCNJ5, CPS1, MAP3K20, SE…	0.0721786	1	2795	Abnormal respiratory system physiology
945	67	12313, 17085, 26031, 11110, 219, 20318, 8490, 14000, 9863, 2514, 11586, 7994, 12782, 52391, 12306, 26002, 7207, 13921, 13488, 2460, 575, 6954, 8632, 9549, 8966, 11465, 11597, 14418, 6717, 12744, 9369, 4785, 16466, 29136, 30212, 1390, 9412, 26270, 2205, 3688, 3603, 11509, 14347, 2989, 1005, 2515, 28295, 961, 15673, 17327, 6266, 6196, 12730, 9965, 4787, 12011, 12527, 7788, 19347, 21684, 17264, 2044…	JMJD1C, EXOC6B, PIGV, ARID1A, ADAMTS3, SMOC1, ORC4, PRDM16, RAPSN, CTNNB1, TBL2, NRCAM, WNT3, MYMX, TRIP12, CASZ1, MPDU1, ABHD16A, VPS4A, CSNK2B, AP4S1, MCPH1, PBX1, PSMC3, PIGL, SUPT16H, TBX2, ELOVL1, LTBP4, MLXIPL, PRIM1, H4C11, SUFU, KDM4B, TANC2, CACNA1C, PRKCZ, PIEZO2, CERT1, FGFR1, FBN1, SYT1, BCAS3, DOCK3, BCL7B, CTNND1, CCDC32, BAZ1B, PHIP, WAC, KCNJ5, JARID2, WARS2, RERE, H4C3, TPM2, UGP…	0.0722586	1	177	Abnormality of upper lip
8	2	15714, 20862	LRPPRC, SLC39A8	0.0725785	1	8347	Decreased activity of mitochondrial complex IV
243	17	20859, 10414, 9069, 6266, 17797, 7323, 9644, 12011, 5102, 9863, 17089, 25896, 4886, 10416, 4912, 2135, 16380	SLC39A13, RPS26, PLEC, KCNJ5, MAP3K20, SEPTIN9, PTPN11, TPM2, HOXA13, RAPSN, SYNE1, ORAI1, HFE, RPS27, HINT1, SBF2, TRIM32	0.0727985	1	1446	Abnormality of the musculature of the upper limbs
46	6	16700, 2593, 16466, 11730, 20456, 6848	ZFPM2, CYP17A1, SUFU, TERT, TRAF7, MAP3K1	0.0728385	1	30345	Abnormal circulating luteinizing hormone concentration
1082	79	12313, 28216, 11257, 16762, 26031, 11110, 30207, 20456, 814, 14000, 2514, 7994, 52391, 13664, 30664, 257, 555, 12306, 26002, 25928, 7207, 8740, 17770, 13488, 7728, 2077, 29040, 4718, 575, 8632, 2548, 4331, 11465, 6717, 2024, 4785, 16466, 6481, 29136, 30212, 1390, 9412, 2340, 2203, 2202, 2205, 25230, 15714, 3688, 9314, 11509, 14347, 6831, 2989, 24283, 28295, 17327, 29357, 25583, 6196, 4921, 12730,…	JMJD1C, COX14, SPR, ZNF423, PIGV, ARID1A, ARHGAP29, TRAF7, ATP2B1, PRDM16, CTNNB1, NRCAM, MYMX, MACF1, CLPB, ADK, AP1G1, TRIP12, CASZ1, WDR73, MPDU1, CHMP1A, RALGAPA1, VPS4A, NEDD4L, CLN6, SZT2, H1-4, AP4S1, PBX1, CUBN, GLS, SUPT16H, LTBP4, CLCN6, H4C11, SUFU, LAMA1, KDM4B, TANC2, CACNA1C, PRKCZ, CRADD, COL4A2, COL4A1, CERT1, AHDC1, LRPPRC, FGFR1, PPP3CA, SYT1, BCAS3, MANBA, DOCK3, KMT5B, CCDC32,…	0.0729785	1	750	Delayed speech and language development
20	3	2592, 1789, 1785	CYP11B2, CDKN2C, CDKN1B	0.0729985	1	3118	Increased circulating cortisol level
796	57	12313, 17085, 11110, 8490, 11362, 814, 14000, 13664, 12306, 26002, 25928, 6511, 4455, 26661, 28625, 4944, 11730, 10414, 575, 6954, 6091, 18856, 11597, 25896, 2024, 1802, 9369, 4785, 29136, 12712, 30212, 25671, 9412, 26270, 20862, 9820, 29106, 9644, 4263, 3688, 3603, 11992, 14347, 2989, 15888, 7227, 28295, 7910, 6196, 9965, 17797, 4787, 12011, 14615, 20444, 2591, 4942, 26690	JMJD1C, EXOC6B, ARID1A, ORC4, STAT1, ATP2B1, PRDM16, MACF1, TRIP12, CASZ1, WDR73, LARGE1, GPD1, RNF168, NDUFAF6, HLA-DQB1, TERT, RPS26, AP4S1, MCPH1, INSR, CREB3L1, TBX2, ORAI1, CLCN6, CDSN, PRIM1, H4C11, KDM4B, VPS33B, TANC2, RNASEH2B, PRKCZ, PIEZO2, SLC39A8, RAD51C, DDHD2, PTPN11, GHR, FGFR1, FBN1, TOP3A, BCAS3, DOCK3, RTEL1, MRAS, CCDC32, NPM1, JARID2, RERE, MAP3K20, H4C3, TPM2, PAPPA2, MBD5, …	0.0731985	1	3510	Severe short stature
127	12	9412, 11110, 9965, 7961, 14000, 2514, 286, 20444, 13542, 26002, 11621, 15673	PRKCZ, ARID1A, RERE, NR0B2, PRDM16, CTNNB1, ADRB2, MBD5, ATP10A, CASZ1, HNF1A, PHIP	0.0732785	1	100738	Abnormal eating behavior
[truncated: 2,438 more rows]

## Sheet: Table S5
Gene_set_size	Overlap_size	Overlapping_genes_hgnc_id	Overlapping_genes_hgnc_names	Empirical_p_value	Bootstrapped_p_value	Gene_set_ID	Gene_set_description
179	24	2389, 8803, 7551, 9412, 11730, 12665, 2933, 25812, 2472, 9965, 9829, 7576, 5273, 14202, 14000, 17089, 11992, 939, 12010, 29941, 6648, 26002, 10807, 236	CRYAB, PDGFRA, MYBPC3, PRKCZ, TERT, VCL, DMPK, SRD5A3, CSRP3, RERE, RAF1, MYH6, HSPG2, JPH2, PRDM16, SYNE1, TOP3A, BAG3, TPM1, GATAD1, LMOD2, CASZ1, SGCD, ADCY5	1.99996e-05	0.0862914*	1644	Dilated cardiomyopathy
[truncated: 3,513 more rows]

## Sheet: Table S6
SNP	REF	ALT	AF	beta	se	pval	renal_pathway	vessel_pathway	artery_tissue	nephro_tissue
rs34645159	G	A	0.5013	-0.133	0.0174	2.072048897759e-14	TRUE	FALSE	FALSE	FALSE
rs3107147	G	A	0.6021	0.106	0.0179	3.25596704077248e-09	TRUE	TRUE	FALSE	FALSE
[truncated: 912 more rows]

## Sheet: Table S7
SNP	REF	ALT	AF	beta	se	pval	renal_pathway	vessel_pathway	artery_tissue	nephro_tissue
[truncated: 863 more rows]

[truncated: 28 more sheets: Table S8, Table S9, Table S10, Table S11, Table S12, Table S13, Table S14, Table S15, Table S16, Table S17, Table S18, Table S19, Table S20, Table S21, Table S22, Table S23, Table S24, Table S25, Table S26, Table S27 …]
