# Supplementary material for: Distinct pathway-based effects of blood pressure and body mass index on cardiovascular traits: comparison of novel Mendelian randomization approaches
Source: Genome Med. 2025 May 15;17:54. doi: 10.1186/s13073-025-01472-2 (PMC12079859; doi:10.1186/s13073-025-01472-2)
Supplement: Supplementary file 3 — Additional file 3: Supplementary tables enrichment (STE), dataset containing supplementary results tables from enrichments analysis. [file 13073_2025_1472_MOESM3_ESM.xlsx]

## Sheet: Legend
Enrichment analysis results for different SNP subsets using two tools: ConsensusPathDB and ToppGen
STE 1	Pathway renal SNPs for DBP, ConsensusPathDB
STE 2	Pathway renal SNPs for DBP, ToppGen
STE 3	Pathway renal SNPs for SBP, ConsensusPathDB
STE 4	Pathway renal SNPs for SBP, ToppGen
STE 5	Pathway vessel SNPs for DBP, ConsensusPathDB
STE 6	Pathway vessel SNPs for DBP, ToppGen
STE 7	Pathway vessel SNPs for SBP, ConsensusPathDB
STE 8	Pathway vessel SNPs for SBP, ToppGen
STE 9	Pathway mental SNPs for BMI, ConsensusPathDB
STE 10	Pathway mental SNPs for BMI, ToppGen
STE 11	Pathway metabolic SNPs for BMI, ConsensusPathDB
STE 12	Pathway metabolic SNPs for BMI, ToppGen
STE 13	Tissue nephro SNPs for DBP, ConsensusPathDB
STE 14	Tissue nephro SNPs for DBP, ToppGen
STE 15	Tissue nephro SNPs for SBP, ConsensusPathDB
STE 16	Tissue nephro SNPs for SBP, ToppGen
STE 17	Tissue artery SNPs for DBP, ConsensusPathDB
STE 18	Tissue artery SNPs for DBP, ToppGen
STE 19	Tissue artery SNPs for SBP, ConsensusPathDB
STE 20	Tissue artery SNPs for SBP, ToppGen
STE 21	Tissue adipose SNPs for BMI [Leyden], ConsensusPathDB
STE 22	Tissue adipose SNPs for BMI [Leyden], ToppGen
STE 23	Tissue brain SNPs for BMI [Leyden], ConsensusPathDB
STE 24	Tissue brain SNPs for BMI [Leyden], ToppGen

## Sheet: STE1
p-value	q-value	pathway	source	external_id	members_input_overlap	members_input_overlap_geneids	size	effective_size
6.51264e-09	4.93658e-06	AGE-RAGE signaling pathway in diabetic complications - Homo sapiens (human)	KEGG	path:hsa04933	PLCB1; STAT1; CCND1; CDKN1B; AKT3; PLCE1; COL4A1; AGT; PRKCZ	1027; 595; 6772; 183; 23236; 1282; 10000; 5590; 51196	100	100
2.96732e-07	9.70056e-05	Cushing syndrome - Homo sapiens (human)	KEGG	path:hsa04934	PLCB1; CDKN2C; CCND1; CDKN1B; CACNA1D; CTNNB1; WNT3; AGT; PBX1	1027; 1031; 595; 23236; 183; 776; 1499; 7473; 5087	155	155
3.83927e-07	9.70056e-05	Pathways in cancer - Homo sapiens (human)	KEGG	path:hsa05200	PLCB1; TERT; RAD51; STAT1; CCND1; CDKN1B; GNB1; AKT3; CTNNB1; WNT3; GLI1; COL4A1; SUFU; AGT; FGFR1	183; 2260; 51684; 595; 6772; 2735; 23236; 2782; 1499; 7015; 1027; 1282; 7473; 5888; 10000	531	531
5.38224e-07	0.000101993	Glioblastoma signaling pathways	Wikipathways	WP2261	CDKN2C; ERBB3; CCND1; CDKN1B; AKT3; PRKCZ; FGFR1	595; 10000; 2260; 1031; 5590; 1027; 2065	83	83
3.21402e-06	0.000487246	Insulin resistance - Homo sapiens (human)	KEGG	path:hsa04931	MLXIPL; PTPN11; PRKAG2; INSR; AKT3; AGT; PRKCZ	3643; 5781; 183; 51422; 10000; 51085; 5590	108	108
8.69239e-06	0.00109814	Nephrotic syndrome	Wikipathways	WP4758	NPHS2; WDR73; ARHGAP24; PLCE1; PAX2	5076; 51196; 7827; 84942; 83478	48	48
1.16335e-05	0.00124092	Ciliopathies	Wikipathways	WP4803	SDCCAG8; TRIM32; CEP120; TCTN1; ZNF423; SUFU; RPGRIP1; PKHD1	51684; 10806; 5314; 79600; 23090; 153241; 57096; 22954	183	183
1.30968e-05	0.00124092	EPO signaling	INOH	None	ACVRL1; STAT1; PRKAG2; AKT3; INSR; PRKCZ; ZAP70; FGFR1	3643; 2260; 6772; 5590; 51422; 7535; 94; 10000	186	186
1.52846e-05	0.0012873	Integration of energy metabolism	Reactome	R-HSA-163685	PLCB1; MLXIPL; CACNA1D; PRKAG2; GNB1; ABCC8	23236; 776; 51422; 2782; 51085; 6833	91	91
2.33631e-05	0.00177092	Pathways Regulating Hippo Signaling	Wikipathways	WP4540	PLCB1; PRKAG2; CTNNB1; INSR; PRKCZ; FGFR1	1499; 3643; 5590; 2260; 51422; 23236	98	98
2.64493e-05	0.0018226	Proteoglycans in cancer - Homo sapiens (human)	KEGG	path:hsa05205	ERBB3; CCND1; PTPN11; CTNNB1; WNT3; AKT3; PLCE1; FGFR1	2065; 595; 10000; 5781; 2260; 1499; 7473; 51196	205	205
3.5967e-05	0.00227192	GnRH secretion - Homo sapiens (human)	KEGG	path:hsa04929	PLCB1; KISS1; AKT3; CACNA1D; KCNJ5	776; 10000; 3762; 23236; 3814	64	64
4.49571e-05	0.00244996	DNA damage response (only ATM dependent)	Wikipathways	WP710	CCND1; CDKN1B; CTNNB1; WNT3; INSR; AKT3	1499; 3643; 595; 1027; 10000; 7473	110	110
4.82805e-05	0.00244996	Non-genomic actions of 1,25 dihydroxyvitamin D3	Wikipathways	WP4341	VDR; PLCB1; PRKCZ; PLCE1; STAT1	51196; 23236; 5590; 6772; 7421	68	68
5.18145e-05	0.00244996	Renin secretion - Homo sapiens (human)	KEGG	path:hsa04924	PPP3CA; AGT; CACNA1D; ACE; PLCB1	776; 5530; 183; 23236; 1636	69	69
5.36547e-05	0.00244996	Estrogen-dependent nuclear events downstream of ESR-membrane signaling	Reactome	R-HSA-9634638	CCND1; CDKN1B; AKT3	1027; 595; 10000	13	13
5.49464e-05	0.00244996	Wnt signaling	Wikipathways	WP428	PLCB1; CCND1; DAAM2; CTNNB1; WNT3; PPP3CA	1499; 595; 5530; 23236; 7473; 23500	114	114
6.0567e-05	0.00245423	ESC Pluripotency Pathways	Wikipathways	WP3931	AKT3; WNT3; PTPN11; CTNNB1; HNF1A; FGFR1	1499; 2260; 6927; 5781; 10000; 7473	116	116
6.70745e-05	0.00245423	Signal Transduction	Reactome	R-HSA-162582	RPS27; CDKN1B; FGFR1; PRKAG2; CTNNB1; INSR; AKT3; PKHD1; AGT; STAT1; CCT2; GLI1; ZAP70; KNL1; ARHGAP24; TERT; ERBB3; KISS1; ACVRL1; PLCB1; GNB1; PRKCZ; COL4A1; SUFU; PBX1; CCND1; PTPN11; WNT3; PPP3CA	5590; 1027; 2065; 1282; 51422; 83478; 595; 57082; 3643; 94; 10000; 6232; 6772; 7535; 23236; 3814; 5530; 183; 7015; 7473; 5781; 51684; 1499; 2782; 2735; 5087; 10576; 2260; 5314	2432	2431
6.79931e-05	0.00245423	Extra-nuclear estrogen signaling	Reactome	R-HSA-9009391	CCND1; CDKN1B; AKT3; GNB1; PRKCZ	595; 1027; 10000; 5590; 2782	73	73
6.79931e-05	0.00245423	Primary focal segmental glomerulosclerosis (FSGS)	Wikipathways	WP2572	CTNNB1; NPHS2; PLCE1; CDKN1B; PAX2	5076; 51196; 1499; 7827; 1027	73	73
7.2587e-05	0.00246754	Head and Neck Squamous Cell Carcinoma	Wikipathways	WP4674	CTNNB1; CCND1; AKT3; TERT; FGFR1	10000; 1499; 595; 7015; 2260	74	74
7.66473e-05	0.00246754	Thyroid hormone signaling pathway - Homo sapiens (human)	KEGG	path:hsa04919	PLCB1; STAT1; CCND1; CTNNB1; AKT3; PLCE1	595; 6772; 23236; 10000; 1499; 51196	121	121
8.23795e-05	0.00246754	JAK STAT pathway and regulation	INOH	None	ACVRL1; STAT1; PTPN11; PRKAG2; AKT3; INSR; PRKCZ; ZAP70; FGFR1	3643; 2260; 6772; 5590; 51422; 7535; 5781; 94; 10000	310	310
8.24898e-05	0.00246754	IL2	NetPath	Pathway_IL2	PLCB1; PTPN11; PRKCZ; TERT; STAT1	6772; 5781; 5590; 7015; 23236	76	76
8.46385e-05	0.00246754	H19 action Rb-E2F1 signaling and CDK-Beta-catenin activity	Wikipathways	WP3969	CCND1; H19; CTNNB1	283120; 595; 1499	15	15
0.000101841	0.00256855	Ras signaling	Wikipathways	WP4223	PTPN11; GNB1; INSR; AKT3; PLCE1; ZAP70; FGFR1	51196; 3643; 2782; 7535; 2260; 5781; 10000	184	184
0.000104623	0.00256855	chrebp regulation by carbohydrates and camp	BioCarta	chrebppathway	MLXIPL; AGT; PRKAG2; GNB1	2782; 51085; 51422; 183	42	42
0.00010535	0.00256855	IL-7 signaling	INOH	None	ACVRL1; PRKAG2; AKT3; INSR; PRKCZ; ZAP70; FGFR1	3643; 2260; 5590; 51422; 7535; 94; 10000	185	185
0.000116476	0.00256855	VEGF	INOH	None	ACVRL1; PRKAG2; AKT3; INSR; PRKCZ; ZAP70; FGFR1	3643; 2260; 5590; 51422; 7535; 94; 10000	188	188
0.000124063	0.00256855	Dopaminergic synapse - Homo sapiens (human)	KEGG	path:hsa04728	PLCB1; KCNJ5; CACNA1D; GNB1; AKT3; PPP3CA	3762; 23236; 2782; 776; 10000; 5530	132	132
0.000135583	0.00256855	Human papillomavirus infection - Homo sapiens (human)	KEGG	path:hsa05165	STAT1; CCND1; CDKN1B; CTNNB1; WNT3; AKT3; COL4A1; TERT; PRKCZ	1027; 595; 6772; 1282; 10000; 7473; 7015; 5590; 1499	331	331
0.000148542	0.00256855	CXCR4-mediated signaling events	PID	cxcr4_pathway	PLCB1; PTPN11; PRKCZ; GNB1; STAT1	23236; 6772; 5590; 2782; 5781	86	86
0.000149837	0.00256855	Type II diabetes mellitus - Homo sapiens (human)	KEGG	path:hsa04930	ABCC8; INSR; PRKCZ; CACNA1D	776; 6833; 3643; 5590	46	46
0.000163048	0.00256855	Development of ureteric collection system	Wikipathways	WP5053	CCND1; CTNNB1; GLI1; PAX2	595; 2735; 5076; 1499	47	47
0.000163048	0.00256855	Carbohydrate digestion and absorption - Homo sapiens (human)	KEGG	path:hsa04973	PLCB1; AKT3; CACNA1D; SLC5A1	776; 10000; 23236; 6523	47	47
0.000174627	0.00256855	PD-L1 expression and PD-1 checkpoint pathway in cancer - Homo sapiens (human)	KEGG	path:hsa05235	PPP3CA; PTPN11; AKT3; ZAP70; STAT1	6772; 5781; 10000; 7535; 5530	89	89
0.000203315	0.00256855	Olmesartan Action Pathway	SMPDB	SMP00163	AGT; ACE	183; 1636	4	4
0.000203315	0.00256855	Losartan Action Pathway	SMPDB	SMP00162	AGT; ACE	183; 1636	4	4
0.000203315	0.00256855	Irbesartan Action Pathway	SMPDB	SMP00161	AGT; ACE	183; 1636	4	4
0.000203315	0.00256855	Forasartan Action Pathway	SMPDB	SMP00160	AGT; ACE	183; 1636	4	4
0.000203315	0.00256855	Valsartan Action Pathway	SMPDB	SMP00165	AGT; ACE	183; 1636	4	4
0.000203315	0.00256855	Telmisartan Action Pathway	SMPDB	SMP00164	AGT; ACE	183; 1636	4	4
0.000203315	0.00256855	Candesartan Action Pathway	SMPDB	SMP00158	AGT; ACE	183; 1636	4	4
0.000203315	0.00256855	Eprosartan Action Pathway	SMPDB	SMP00159	AGT; ACE	183; 1636	4	4
0.000203315	0.00256855	Angiotensin Metabolism	SMPDB	SMP00587	AGT; ACE	183; 1636	4	4
0.000203315	0.00256855	Temocapril Action Pathway	SMPDB	SMP00733	AGT; ACE	1636; 183	4	4
0.000203315	0.00256855	Spirapril Action Pathway	SMPDB	SMP00156	AGT; ACE	1636; 183	4	4
0.000203315	0.00256855	Trandolapril Action Pathway	SMPDB	SMP00157	AGT; ACE	1636; 183	4	4
0.000203315	0.00256855	Ramipril Action Pathway	SMPDB	SMP00154	AGT; ACE	1636; 183	4	4
0.000203315	0.00256855	Rescinnamine Action Pathway	SMPDB	SMP00155	AGT; ACE	1636; 183	4	4
0.000203315	0.00256855	Perindopril Action Pathway	SMPDB	SMP00152	AGT; ACE	1636; 183	4	4
0.000203315	0.00256855	Quinapril Action Pathway	SMPDB	SMP00153	AGT; ACE	1636; 183	4	4
0.000203315	0.00256855	Lisinopril Action Pathway	SMPDB	SMP00150	AGT; ACE	1636; 183	4	4
0.000203315	0.00256855	Moexipril Action Pathway	SMPDB	SMP00151	AGT; ACE	1636; 183	4	4
0.000203315	0.00256855	Fosinopril Action Pathway	SMPDB	SMP00149	AGT; ACE	1636; 183	4	4
0.000203315	0.00256855	Enalapril Action Pathway	SMPDB	SMP00148	AGT; ACE	1636; 183	4	4
0.000203315	0.00256855	Benazepril Action Pathway	SMPDB	SMP00145	AGT; ACE	1636; 183	4	4
0.000203315	0.00256855	Cilazapril Action Pathway	SMPDB	SMP00147	AGT; ACE	1636; 183	4	4
0.000203315	0.00256855	Captopril Action Pathway	SMPDB	SMP00146	AGT; ACE	1636; 183	4	4
0.000230712	0.00286688	Rap1 signaling pathway - Homo sapiens (human)	KEGG	path:hsa04015	PLCB1; CTNNB1; INSR; AKT3; PLCE1; PRKCZ; FGFR1	3643; 23236; 10000; 2260; 5590; 1499; 51196	210	210
0.000240326	0.00293818	Gastric cancer - Homo sapiens (human)	KEGG	path:hsa05226	CCND1; CDKN1B; CTNNB1; WNT3; AKT3; TERT	1027; 595; 10000; 7473; 7015; 1499	149	149
0.000256008	0.00308022	Cell Cycle	Reactome	R-HSA-1640170	MCPH1; CDKN2C; TERT; SDCCAG8; RPS27; CCND1; CDKN1B; NUP93; AKT3; KNL1; RTEL1; NPM1	1031; 4869; 1027; 10000; 6232; 10806; 9688; 51750; 7015; 595; 57082; 79648	622	621
0.000261392	0.00309586	Prostate cancer - Homo sapiens (human)	KEGG	path:hsa05215	CCND1; CDKN1B; CTNNB1; AKT3; FGFR1	1027; 595; 2260; 10000; 1499	97	97
0.000287197	0.00329842	Oxytocin signaling pathway - Homo sapiens (human)	KEGG	path:hsa04921	PLCB1; KCNJ5; CCND1; PRKAG2; CACNA1D; PPP3CA	595; 3762; 23236; 51422; 776; 5530	154	154
0.000287197	0.00329842	Breast cancer pathway	Wikipathways	WP4262	CCND1; CTNNB1; WNT3; AKT3; RAD51; FGFR1	1499; 595; 2260; 10000; 5888; 7473	154	154
0.000300863	0.00340379	Ca2+ pathway	Reactome	R-HSA-4086398	CTNNB1; PPP3CA; GNB1; PLCB1	5530; 1499; 23236; 2782	55	55
0.000318457	0.00354986	cyclins and cell cycle regulation	BioCarta	cellcyclepathway	CCND1; CDKN1B; CDKN2C	595; 1027; 1031	23	23
0.000362414	0.0039813	regulation of ck1/cdk5 by type 1 glutamate receptors	BioCarta	ck1pathway	PPP3CA; GNB1; PLCB1	5530; 23236; 2782	24	24
0.000394413	0.00421147	TGF-beta receptor signaling in skeletal dysplasias	Wikipathways	WP4816	CTNNB1; ZNF423; STAT1; FBN1	2200; 1499; 23090; 6772	59	59
0.000394478	0.00421147	PI3K/AKT Signaling in Cancer	Reactome	R-HSA-2219528	CDKN1B; ERBB3; PTPN11; AKT3; FGFR1	2065; 2260; 5781; 1027; 10000	106	106
0.000410094	0.00421949	IL-7 signaling pathway	Wikipathways	WP205	CCND1; CDKN1B; STAT1	595; 1027; 6772	25	25
0.000410094	0.00421949	Hedgehog	NetPath	Pathway_Hedgehog	CTNNB1; GLI1; SUFU	1499; 2735; 51684	25	25
0.000411929	0.00421949	Negative regulation of the PI3K/AKT network	Reactome	R-HSA-199418	ERBB3; INSR; AKT3; PTPN11; FGFR1	3643; 2065; 2260; 5781; 10000	107	107
0.000422073	0.00426575	Ras signaling pathway - Homo sapiens (human)	KEGG	path:hsa04014	PTPN11; GNB1; INSR; AKT3; PLCE1; ZAP70; FGFR1	3643; 10000; 5781; 2260; 2782; 7535; 51196	232	232
0.000429189	0.00428059	Wnt signaling pathway - Homo sapiens (human)	KEGG	path:hsa04310	PLCB1; CCND1; DAAM2; CTNNB1; WNT3; PPP3CA	595; 23236; 7473; 5530; 23500; 1499	166	166
0.000457408	0.00450279	Hepatocellular carcinoma - Homo sapiens (human)	KEGG	path:hsa05225	CCND1; ARID1A; CTNNB1; WNT3; AKT3; TERT	595; 8289; 10000; 1499; 7473; 7015	168	168
0.000477026	0.00463571	Longevity regulating pathway - multiple species - Homo sapiens (human)	KEGG	path:hsa04213	PRKAG2; INSR; AKT3; CLPB	10000; 81570; 3643; 51422	62	62
0.000504414	0.00468766	PTK6 Regulates Cell Cycle	Reactome	R-HSA-8849470	CCND1; CDKN1B	1027; 595	6	6
0.000507108	0.00468766	Integrins in angiogenesis	PID	avb3_integrin_pathway	CDKN1B; PTPN11; COL7A1; COL4A1	1027; 5781; 1282; 1294	63	63
0.000507108	0.00468766	Basal cell carcinoma - Homo sapiens (human)	KEGG	path:hsa05217	WNT3; CTNNB1; GLI1; SUFU	2735; 7473; 1499; 51684	63	63
0.000507108	0.00468766	Endometrial cancer	Wikipathways	WP4155	CCND1; CTNNB1; AKT3; FGFR1	10000; 595; 1499; 2260	63	63
0.000517138	0.00472278	Resolution of D-loop Structures through Synthesis-Dependent Strand Annealing (SDSA)	Reactome	R-HSA-5693554	RTEL1; RAD51C; RAD51	5888; 51750; 5889	27	27
0.000571287	0.00514325	Cortisol synthesis and secretion - Homo sapiens (human)	KEGG	path:hsa04927	PLCB1; AGT; CACNA1D; PBX1	776; 183; 23236; 5087	65	65
0.00057675	0.00514325	RAS and bradykinin pathways in COVID-19	Wikipathways	WP4969	AGT; VDR; ACE	1636; 183; 7421	28	28
0.000605449	0.0053364	Thyroid stimulating hormone (TSH) signaling pathway	Wikipathways	WP2032	PLCB1; GNB1; STAT1; CDKN1B	2782; 23236; 1027; 6772	66	66
0.000640584	0.00543027	Cyclin E associated events during G1/S transition	Reactome	R-HSA-69202	CCND1; CDKN1B; AKT3	595; 1027; 10000	29	29
0.000640584	0.00543027	Cyclin A:Cdk2-associated events at S phase entry	Reactome	R-HSA-69656	CCND1; CDKN1B; AKT3	595; 1027; 10000	29	29
0.000641037	0.00543027	Regulation of insulin secretion	Reactome	R-HSA-422356	GNB1; ABCC8; CACNA1D; PLCB1	776; 6833; 23236; 2782	67	67
0.000644755	0.00543027	Osteoblast differentiation	Wikipathways	WP4787	CTNNB1; WNT3; PRKCZ; STAT1; FGFR1	1499; 5590; 2260; 6772; 7473	118	118
0.000703485	0.00583954	SARS-CoV-2 and angiotensin-converting enzyme 2 receptor- molecular mechanisms	Wikipathways	WP4883	AGT; ACE	1636; 183	7	7
0.000708757	0.00583954	fmlp induced chemokine gene expression in hmc-1 cells	BioCarta	fmlppathway	PPP3CA; GNB1; PLCB1	5530; 23236; 2782	30	30
0.000716624	0.00584087	Wnt	NetPath	Pathway_Wnt	CCND1; CTNNB1; WNT3; PAX2	5076; 595; 1499; 7473	69	69
0.00075669	0.00603759	Prolactin	NetPath	Pathway_Prolactin	CCND1; PTPN11; ZAP70; STAT1	595; 5781; 7535; 6772	70	70
0.00075669	0.00603759	AP-1 transcription factor network	PID	ap1_pathway	CTNNB1; CDKN1B; AGT; CCND1	1027; 1499; 595; 183	70	70
0.000781386	0.00616969	wnt signaling pathway	BioCarta	wntpathway	CCND1; CTNNB1; HNF1A	595; 1499; 6927	31	31
0.000841531	0.0065738	Joubert Syndrome	Wikipathways	WP4656	CEP120; TCTN1; ZNF423; SUFU	153241; 79600; 51684; 23090	72	72
0.000858583	0.0065738	FLT3 Signaling	Reactome	R-HSA-9607240	CDKN1B; PTPN11; AKT3	5781; 10000; 1027	32	32
0.000858583	0.0065738	G-protein beta:gamma signalling	Reactome	R-HSA-397795	PLCB1; AKT3; GNB1	10000; 23236; 2782	32	32
0.000932876	0.00684014	Thyroid hormones production and their peripheral downstream signaling effects	Wikipathways	WP4746	CTNNB1; PRDM16; AKT3; FGFR1	10000; 1499; 63976; 2260	74	74
0.000934403	0.00684014	RUNX3 regulates WNT signaling	Reactome	R-HSA-8951430	CTNNB1; CCND1	1499; 595	8	8
0.000934403	0.00684014	AMPK inhibits chREBP transcriptional activation activity	Reactome	R-HSA-163680	MLXIPL; PRKAG2	51085; 51422	8	8
0.00094046	0.00684014	bioactive peptide induced signaling pathway	BioCarta	biopeptidespathway	AGT; GNB1; STAT1	6772; 2782; 183	33	33
0.00094046	0.00684014	Resistin as a regulator of inflammation	Wikipathways	WP4481	PLCB1; AKT3; PLCE1	10000; 51196; 23236	33	33
0.000947513	0.00684014	Kaposi sarcoma-associated herpesvirus infection - Homo sapiens (human)	KEGG	path:hsa05167	STAT1; CCND1; GNB1; CTNNB1; AKT3; PPP3CA	595; 6772; 2782; 10000; 5530; 1499	193	193
0.000964638	0.00689807	Relaxin signaling pathway - Homo sapiens (human)	KEGG	path:hsa04926	PLCB1; AKT3; GNB1; PRKCZ; COL4A1	23236; 1282; 10000; 2782; 5590	129	129
0.00103099	0.00718757	Chronic myeloid leukemia - Homo sapiens (human)	KEGG	path:hsa05220	CCND1; CDKN1B; PTPN11; AKT3	1027; 10000; 5781; 595	76	76
0.00103099	0.00718757	Pancreatic cancer - Homo sapiens (human)	KEGG	path:hsa05212	CCND1; AKT3; STAT1; RAD51	5888; 10000; 595; 6772	76	76
0.00103357	0.00718757	FoxO signaling pathway - Homo sapiens (human)	KEGG	path:hsa04068	AKT3; CDKN1B; INSR; PRKAG2; CCND1	1027; 3643; 51422; 10000; 595	131	131
0.00107936	0.00743778	PI3K-Akt signaling pathway - Homo sapiens (human)	KEGG	path:hsa04151	ERBB3; CCND1; CDKN1B; GNB1; INSR; AKT3; COL4A1; FGFR1	2065; 2260; 595; 2782; 1027; 1282; 3643; 10000	354	353
0.00111868	0.00757109	Inwardly rectifying K+ channels	Reactome	R-HSA-1296065	GNB1; ABCC8; KCNJ5	3762; 6833; 2782	35	35
0.00111868	0.00757109	Resolution of D-Loop Structures	Reactome	R-HSA-5693537	RTEL1; RAD51C; RAD51	5888; 51750; 5889	35	35
0.00121524	0.0081518	N-cadherin signaling events	PID	ncadherinpathway	CTNNB1; PTPN11; FGFR1	2260; 5781; 1499	36	36
0.0012297	0.0081764	Diabetic cardiomyopathy - Homo sapiens (human)	KEGG	path:hsa05415	PLCB1; ACE; INSR; AKT3; AGT; PRKCZ	3643; 183; 23236; 10000; 5590; 1636	203	203
0.00126241	0.0083209	Apelin signaling pathway - Homo sapiens (human)	KEGG	path:hsa04371	CCND1; PLCB1; AKT3; GNB1; PRKAG2	595; 10000; 23236; 2782; 51422	137	137
0.0013169	0.00860525	IL2 signaling events mediated by PI3K	PID	il2_pi3kpathway	PTPN11; TERT; PRKCZ	7015; 5781; 5590	37	37
0.00156088	0.0101124	Signaling by Receptor Tyrosine Kinases	Reactome	R-HSA-9006934	ERBB3; STAT1; PTPN11; AKT3; CTNNB1; INSR; PRKCZ; COL4A1; FGFR1	3643; 5590; 1499; 10000; 2065; 6772; 1282; 2260; 5781	464	464
0.0017243	0.0109834	Breast cancer - Homo sapiens (human)	KEGG	path:hsa05224	CCND1; CTNNB1; AKT3; WNT3; FGFR1	595; 2260; 10000; 1499; 7473	147	147
0.0017243	0.0109834	Phospholipase D signaling pathway - Homo sapiens (human)	KEGG	path:hsa04072	AGT; PLCB1; INSR; AKT3; PTPN11	3643; 10000; 5781; 183; 23236	148	147
0.00176872	0.0111724	PIP3 activates AKT signaling	Reactome	R-HSA-1257604	ERBB3; CDKN1B; PTPN11; INSR; AKT3; FGFR1	3643; 2065; 1027; 5781; 10000; 2260	218	218
0.00181453	0.0112739	insulin signaling pathway	BioCarta	insulinpathway	PTPN11; INSR	5781; 3643	11	11
0.00181453	0.0112739	Interleukin-6 signaling	Reactome	R-HSA-1059683	PTPN11; STAT1	5781; 6772	11	11
0.00185226	0.0114147	Pancreatic adenocarcinoma pathway	Wikipathways	WP4263	CCND1; AKT3; RAD51; STAT1	595; 6772; 10000; 5888	89	89
0.00192985	0.011797	Hypertrophic cardiomyopathy - Homo sapiens (human)	KEGG	path:hsa05410	PRKAG2; AGT; CACNA1D; ACE	1636; 183; 51422; 776	90	90
0.00200966	0.0119832	Collagen formation	Reactome	R-HSA-1474290	COL4A1; PLEC; COL7A1; ADAMTS3	1294; 5339; 9508; 1282	91	91
0.00203936	0.0119832	IL-6 signaling pathway	Wikipathways	WP364	PTPN11; AGT; STAT1	183; 5781; 6772	43	43
0.00203936	0.0119832	Syndecan-1-mediated signaling events	PID	syndecan_1_pathway	COL7A1; COL4A1; FGFR1	2260; 1282; 1294	43	43
0.00203936	0.0119832	Hedgehog Signaling Pathway	Wikipathways	WP4249	CCND1; GLI1; SUFU	2735; 595; 51684	43	43
0.00203936	0.0119832	Genes controlling nephrogenesis	Wikipathways	WP4823	CTNNB1; NPHS2; PAX2	5076; 1499; 7827	43	43
0.00207443	0.0120116	Human cytomegalovirus infection - Homo sapiens (human)	KEGG	path:hsa05163	PLCB1; CCND1; GNB1; CTNNB1; AKT3; PPP3CA	595; 23236; 2782; 10000; 1499; 5530	225	225
0.00209174	0.0120116	ErbB signaling pathway	Wikipathways	WP673	CCND1; ERBB3; AKT3; CDKN1B	595; 2065; 1027; 10000	92	92
0.00209174	0.0120116	Small cell lung cancer - Homo sapiens (human)	KEGG	path:hsa05222	CCND1; CDKN1B; AKT3; COL4A1	1027; 595; 1282; 10000	92	92
0.00216915	0.0121468	g-protein signaling through tubby proteins	BioCarta	tubbypathway	AGT; GNB1	2782; 183	12	12
0.0021761	0.0121468	Phosphatidylinositol phosphate metabolism	EHMN	Phosphatidylinositol phosphate metabolism	NUP93; PLCB1; PLCE1; PIGL	51196; 23236; 9487; 9688	93	93
0.00217938	0.0121468	Cyclin D associated events in G1	Reactome	R-HSA-69231	CCND1; CDKN1B; CDKN2C	595; 1027; 1031	44	44
0.00217938	0.0121468	G1 Phase	Reactome	R-HSA-69236	CCND1; CDKN1B; CDKN2C	595; 1027; 1031	44	44
0.00226278	0.0125196	Beta-catenin independent WNT signaling	Reactome	R-HSA-3858494	CTNNB1; PLCB1; GNB1; PPP3CA	23236; 2782; 5530; 1499	94	94
0.00232523	0.01268	FOXA2 and FOXA3 transcription factor networks	PID	hnf3bpathway	HNF1A; ABCC8; APOA1	335; 6927; 6833	45	45
0.00232523	0.01268	RAGE	NetPath	Pathway_RAGE	CCND1; CDKN1B; PRKCZ	595; 1027; 5590	45	45
0.00244324	0.0129917	Small cell lung cancer	Wikipathways	WP4658	CCND1; CDKN1B; AKT3; COL4A1	595; 1027; 10000; 1282	96	96
0.002477	0.0129917	Presenilin action in Notch and Wnt signaling	PID	ps1pathway	CCND1; CTNNB1; HNF1A	595; 1499; 6927	46	46
0.002477	0.0129917	Insulin Pathway	PID	insulin_pathway	INSR; PRKCZ; PTPN11	3643; 5781; 5590	46	46
0.002477	0.0129917	activation of csk by camp-dependent protein kinase inhibits signaling through the t cell receptor	BioCarta	cskpathway	AGT; GNB1; ZAP70	7535; 2782; 183	46	46
0.00252442	0.0129917	TNFalpha	NetPath	Pathway_TNFalpha	ERBB3; STAT1; TRIM32; PTPN11; POLR1A; PRKCZ	2065; 6772; 5590; 22954; 5781; 25885	234	234
0.00253709	0.0129917	LncRNA involvement in canonical Wnt signaling and colorectal cancer	Wikipathways	WP4258	CTNNB1; H19; CCND1; WNT3	1499; 283120; 595; 7473	97	97
0.00253709	0.0129917	Circadian entrainment - Homo sapiens (human)	KEGG	path:hsa04713	PLCB1; GNB1; KCNJ5; CACNA1D	3762; 23236; 2782; 776	97	97
0.00255379	0.0129917	Downregulation of ERBB2:ERBB3 signaling	Reactome	R-HSA-1358803	ERBB3; AKT3	2065; 10000	13	13
0.00255379	0.0129917	EDA signaling in hair follicle development	Wikipathways	WP3930	WNT3; GLI1	2735; 7473	13	13
0.00255379	0.0129917	activation of pkc through g-protein coupled receptors	BioCarta	pkcpathway	PLCB1; AGT	23236; 183	13	13
0.00263338	0.0131392	Aldosterone synthesis and secretion - Homo sapiens (human)	KEGG	path:hsa04925	PLCB1; AGT; CACNA1D; KCNJ5	3762; 183; 23236; 776	98	98
0.00263477	0.0131392	Assembly of collagen fibrils and other multimeric structures	Reactome	R-HSA-2022090	PLEC; COL7A1; COL4A1	5339; 1282; 1294	47	47
0.00263477	0.0131392	Heart Development	Wikipathways	WP1591	CTNNB1; ERBB3; PTPN11	5781; 1499; 2065	47	47
0.00279862	0.0138026	IL5	NetPath	Pathway_IL5	CTNNB1; PTPN11; STAT1	5781; 1499; 6772	48	48
0.00280421	0.0138026	Calcium signaling pathway - Homo sapiens (human)	KEGG	path:hsa04020	ERBB3; PLCB1; CACNA1D; PLCE1; PPP3CA; FGFR1	2065; 23236; 2260; 776; 5530; 51196	240	239
0.00283345	0.0138565	PI5P, PP2A and IER3 Regulate PI3K/AKT Signaling	Reactome	R-HSA-6811558	ERBB3; INSR; PTPN11; FGFR1	3643; 2065; 2260; 5781	100	100
0.00285227	0.0138591	Chemokine signaling pathway	Wikipathways	WP3929	AKT3; PLCB1; PRKCZ; GNB1; STAT1	5590; 2782; 6772; 23236; 10000	165	165
0.00293728	0.0140638	Wnt signaling pathway and pluripotency	Wikipathways	WP399	CTNNB1; CCND1; PRKCZ; WNT3	1499; 5590; 595; 7473	101	101
0.00296809	0.0140638	AKT phosphorylates targets in the cytosol	Reactome	R-HSA-198323	CDKN1B; AKT3	1027; 10000	14	14
0.00296809	0.0140638	Regulation of IFNG signaling	Reactome	R-HSA-877312	PTPN11; STAT1	6772; 5781	14	14
0.00296862	0.0140638	Hedgehog signaling events mediated by Gli proteins	PID	hedgehog_glipathway	GLI1; GNB1; SUFU	2782; 2735; 51684	49	49
0.0030042	0.014144	cGMP-PKG signaling pathway - Homo sapiens (human)	KEGG	path:hsa04022	PLCB1; INSR; AKT3; CACNA1D; PPP3CA	3643; 10000; 23236; 776; 5530	167	167
0.00326437	0.0151803	Mitotic G1 phase and G1/S transition	Reactome	R-HSA-453279	CCND1; CDKN2C; AKT3; CDKN1B	595; 1031; 1027; 10000	104	104
0.00326437	0.0151803	C-type lectin receptor signaling pathway - Homo sapiens (human)	KEGG	path:hsa04625	PPP3CA; PTPN11; AKT3; STAT1	10000; 6772; 5781; 5530	104	104
0.00341169	0.0156731	Degradation of GLI1 by the proteasome	Reactome	R-HSA-5610780	GLI1; SUFU	2735; 51684	15	15
0.00341169	0.0156731	GPR40 Pathway	Wikipathways	WP3958	PLCB1; PLCE1	51196; 23236	15	15
0.00350027	0.0159832	Cell Cycle, Mitotic	Reactome	R-HSA-69278	MCPH1; CDKN2C; SDCCAG8; RPS27; CCND1; CDKN1B; NUP93; AKT3; KNL1	1031; 1027; 10000; 6232; 10806; 9688; 595; 57082; 79648	524	523
0.00361549	0.0164104	Glucagon signaling pathway - Homo sapiens (human)	KEGG	path:hsa04922	AKT3; PLCB1; PRKAG2; PPP3CA	23236; 51422; 10000; 5530	107	107
0.00373801	0.016718	Thermogenesis	Wikipathways	WP4321	PRDM16; ARID1A; PRKAG2; FGFR1	2260; 8289; 51422; 63976	108	108
0.00374721	0.016718	PI3K-Akt signaling pathway	Wikipathways	WP4172	CCND1; CDKN1B; GNB1; INSR; AKT3; COL4A1; FGFR1	595; 3643; 2260; 1027; 10000; 1282; 2782	340	339
0.00388426	0.016718	Hedgehog Signaling Pathway Netpath	Wikipathways	WP47	GLI1; SUFU	2735; 51684	16	16
0.00391345	0.016718	Signaling by PTK6	Reactome	R-HSA-8848021	CCND1; ERBB3; CDKN1B	595; 2065; 1027	54	54
0.00391345	0.016718	Signaling by Non-Receptor Tyrosine Kinases	Reactome	R-HSA-9006927	CCND1; ERBB3; CDKN1B	595; 2065; 1027	54	54
0.00391345	0.016718	Insulin receptor signalling cascade	Reactome	R-HSA-74751	INSR; PTPN11; FGFR1	2260; 3643; 5781	54	54
0.00391345	0.016718	Interferon type I signaling pathways	Wikipathways	WP585	PTPN11; ZAP70; STAT1	5781; 7535; 6772	54	54
0.00391345	0.016718	Signaling by PDGF	Reactome	R-HSA-186797	PTPN11; COL4A1; STAT1	6772; 5781; 1282	54	54
0.00412187	0.016718	TGF-beta Receptor Signaling	Wikipathways	WP560	CTNNB1; ZNF423; STAT1	1499; 23090; 6772	55	55
0.00416153	0.016718	Intracellular signaling by second messengers	Reactome	R-HSA-9006925	ERBB3; CDKN1B; PTPN11; INSR; AKT3; FGFR1	3643; 2065; 2260; 1027; 5781; 10000	259	259
0.00433693	0.016718	Hepatitis C and Hepatocellular Carcinoma	Wikipathways	WP3646	CCND1; PTPN11; HNF1A	595; 6927; 5781	56	56
0.00433693	0.016718	FGF signaling pathway	PID	fgf_pathway	PTPN11; STAT1; FGFR1	2260; 6772; 5781	56	56
0.00433693	0.016718	Hedgehog signaling pathway - Homo sapiens (human)	KEGG	path:hsa04340	CCND1; GLI1; SUFU	2735; 595; 51684	56	56
0.00438544	0.016718	ACE Inhibitor Pathway	Wikipathways	WP554	AGT; ACE	1636; 183	17	17
0.00438544	0.016718	aspirin blocks signaling pathway involved in platelet activation	BioCarta	sppapathway	PLCB1; GNB1	2782; 23236	17	17
0.00438544	0.016718	TGF-beta receptor signaling in EMT (epithelial to mesenchymal transition)	Reactome	R-HSA-2173791	PKHD1; PRKCZ	5314; 5590	17	17
0.00438544	0.016718	Regulation of RUNX1 Expression and Activity	Reactome	R-HSA-8934593	CCND1; PTPN11	5781; 595	17	17
0.00439307	0.016718	Serotonergic synapse - Homo sapiens (human)	KEGG	path:hsa04726	PLCB1; GNB1; KCNJ5; CACNA1D	3762; 23236; 2782; 776	115	113
0.00439307	0.016718	Cholinergic synapse - Homo sapiens (human)	KEGG	path:hsa04725	PLCB1; AKT3; GNB1; CACNA1D	23236; 2782; 776; 10000	113	113
0.00453279	0.016718	Gastrin signaling pathway	Wikipathways	WP4659	CTNNB1; CCND1; PTPN11; CDKN1B	1499; 595; 5781; 1027	114	114
0.00453279	0.016718	Glutamatergic synapse - Homo sapiens (human)	KEGG	path:hsa04724	PLCB1; PPP3CA; GNB1; CACNA1D	23236; 2782; 776; 5530	114	114
0.00454124	0.016718	Vitamin D Receptor Pathway	Wikipathways	WP2877	CCND1; CDKN1B; HNF1A; VDR; CDKN2C	1027; 595; 6927; 7421; 1031	184	184
0.00478719	0.016718	Endometrial cancer - Homo sapiens (human)	KEGG	path:hsa05213	CTNNB1; CCND1; AKT3	10000; 1499; 595	58	58
0.00491488	0.016718	Mammary gland development pathway - Embryonic development (Stage 1 of 4)	Wikipathways	WP2813	CCND1; TERT	595; 7015	18	18
0.00491488	0.016718	SCF(Skp2)-mediated degradation of p27/p21	Reactome	R-HSA-187577	CCND1; CDKN1B	1027; 595	18	18
0.00491488	0.016718	Metabolism of Angiotensinogen to Angiotensins	Reactome	R-HSA-2022377	AGT; ACE	1636; 183	18	18
0.00491488	0.016718	Synthesis of glycosylphosphatidylinositol (GPI)	Reactome	R-HSA-162710	PIGL; PIGV	9487; 55650	18	18
0.00496985	0.016718	Spinal Cord Injury	Wikipathways	WP2431	CCND1; CDKN1B; COL4A1; PPP3CA	595; 1027; 1282; 5530	117	117
0.00502252	0.016718	NCAM signaling for neurite out-growth	Reactome	R-HSA-375165	CACNA1D; COL4A1; FGFR1	2260; 776; 1282	59	59
0.00527645	0.016718	Growth hormone synthesis, secretion and action - Homo sapiens (human)	KEGG	path:hsa04935	PLCB1; AKT3; CACNA1D; STAT1	6772; 23236; 776; 10000	119	119
0.00543055	0.016718	Chemokine signaling pathway - Homo sapiens (human)	KEGG	path:hsa04062	PLCB1; AKT3; GNB1; PRKCZ; STAT1	6772; 23236; 10000; 2782; 5590	192	192
0.0054344	0.016718	Hippo-Merlin Signaling Dysregulation	Wikipathways	WP4541	CTNNB1; CCND1; INSR; FGFR1	1499; 3643; 595; 2260	120	120
0.0054344	0.016718	AMPK signaling pathway - Homo sapiens (human)	KEGG	path:hsa04152	CCND1; INSR; PRKAG2; AKT3	3643; 595; 51422; 10000	120	120
0.00546148	0.016718	Diseases of signal transduction by growth factor receptors and second messengers	Reactome	R-HSA-5663202	ERBB3; STAT1; CDKN1B; PTPN11; AKT3; FGFR1	2065; 2260; 6772; 1027; 10000; 5781	274	274
0.00547225	0.016718	Scavenging by Class A Receptors	Reactome	R-HSA-3000480	APOA1; COL4A1	335; 1282	19	19
0.00547225	0.016718	Transcriptional Regulation by VENTX	Reactome	R-HSA-8853884	CTNNB1; CCND1	1499; 595	19	19
0.00547225	0.016718	HH-Core	Signalink	None	GLI1; SUFU	2735; 51684	19	19
0.00547225	0.016718	Overview of nanoparticle effects	Wikipathways	WP3287	AKT3; COL4A1	10000; 1282	19	19
0.00551385	0.016718	Bopindolol Action Pathway	SMPDB	SMP00657	PLCB1; ABCC8; KCNJ5	3762; 6833; 23236	61	61
0.00551385	0.016718	Timolol Action Pathway	SMPDB	SMP00659	PLCB1; ABCC8; KCNJ5	3762; 6833; 23236	61	61
0.00551385	0.016718	Carteolol Action Pathway	SMPDB	SMP00658	PLCB1; ABCC8; KCNJ5	3762; 6833; 23236	61	61
0.00551385	0.016718	Bevantolol Action Pathway	SMPDB	SMP00668	PLCB1; ABCC8; KCNJ5	3762; 6833; 23236	61	61
0.00551385	0.016718	Practolol Action Pathway	SMPDB	SMP00669	PLCB1; ABCC8; KCNJ5	3762; 6833; 23236	61	61
0.00551385	0.016718	Dobutamine Action Pathway	SMPDB	SMP00662	PLCB1; ABCC8; KCNJ5	3762; 6833; 23236	61	61
0.00551385	0.016718	Isoprenaline Action Pathway	SMPDB	SMP00663	PLCB1; ABCC8; KCNJ5	3762; 6833; 23236	61	61
0.00551385	0.016718	Arbutamine Action Pathway	SMPDB	SMP00664	PLCB1; ABCC8; KCNJ5	3762; 6833; 23236	61	61
0.00551385	0.016718	Levobunolol Action Pathway	SMPDB	SMP00666	PLCB1; ABCC8; KCNJ5	3762; 6833; 23236	61	61
0.00551385	0.016718	Metipranolol Action Pathway	SMPDB	SMP00667	PLCB1; ABCC8; KCNJ5	3762; 6833; 23236	61	61
0.00551385	0.016718	Sotalol Action Pathway	SMPDB	SMP00660	PLCB1; ABCC8; KCNJ5	3762; 6833; 23236	61	61
0.00551385	0.016718	Epinephrine Action Pathway	SMPDB	SMP00661	PLCB1; ABCC8; KCNJ5	3762; 6833; 23236	61	61
0.00551385	0.016718	Betaxolol Action Pathway	SMPDB	SMP00299	PLCB1; ABCC8; KCNJ5	3762; 6833; 23236	61	61
0.00551385	0.016718	Atenolol Action Pathway	SMPDB	SMP00298	PLCB1; ABCC8; KCNJ5	3762; 6833; 23236	61	61
0.00551385	0.016718	Alprenolol Action Pathway	SMPDB	SMP00297	PLCB1; ABCC8; KCNJ5	3762; 6833; 23236	61	61
0.00551385	0.016718	Acebutolol Action Pathway	SMPDB	SMP00296	PLCB1; ABCC8; KCNJ5	3762; 6833; 23236	61	61
0.00551385	0.016718	Propranolol Action Pathway	SMPDB	SMP00307	PLCB1; ABCC8; KCNJ5	3762; 6833; 23236	61	61
0.00551385	0.016718	Pindolol Action Pathway	SMPDB	SMP00306	PLCB1; ABCC8; KCNJ5	3762; 6833; 23236	61	61
0.00551385	0.016718	Penbutolol Action Pathway	SMPDB	SMP00305	PLCB1; ABCC8; KCNJ5	3762; 6833; 23236	61	61
0.00551385	0.016718	Oxprenolol Action Pathway	SMPDB	SMP00304	PLCB1; ABCC8; KCNJ5	3762; 6833; 23236	61	61
0.00551385	0.016718	Metoprolol Action Pathway	SMPDB	SMP00302	PLCB1; ABCC8; KCNJ5	3762; 6833; 23236	61	61
0.00551385	0.016718	Esmolol Action Pathway	SMPDB	SMP00301	PLCB1; ABCC8; KCNJ5	3762; 6833; 23236	61	61
0.00551385	0.016718	Bisoprolol Action Pathway	SMPDB	SMP00300	PLCB1; ABCC8; KCNJ5	3762; 6833; 23236	61	61
0.00551385	0.016718	Bupranolol Action Pathway	SMPDB	SMP00670	PLCB1; ABCC8; KCNJ5	3762; 6833; 23236	61	61
0.00551385	0.016718	Nebivolol Action Pathway	SMPDB	SMP00366	PLCB1; ABCC8; KCNJ5	3762; 6833; 23236	61	61
0.00551385	0.016718	Nadolol Action Pathway	SMPDB	SMP00303	PLCB1; ABCC8; KCNJ5	3762; 6833; 23236	61	61
0.00551385	0.016718	Muscle/Heart Contraction	SMPDB	SMP00588	PLCB1; ABCC8; KCNJ5	3762; 6833; 23236	61	61
0.00551385	0.016718	Diltiazem Action Pathway	SMPDB	SMP00359	PLCB1; ABCC8; KCNJ5	3762; 6833; 23236	61	61
0.00551385	0.016718	Amlodipine Action Pathway	SMPDB	SMP00376	PLCB1; ABCC8; KCNJ5	3762; 6833; 23236	61	61
0.00551385	0.016718	Verapamil Action Pathway	SMPDB	SMP00375	PLCB1; ABCC8; KCNJ5	3762; 6833; 23236	61	61
0.00551385	0.016718	Nitrendipine Action Pathway	SMPDB	SMP00382	PLCB1; ABCC8; KCNJ5	3762; 6833; 23236	61	61
0.00551385	0.016718	Nisoldipine Action Pathway	SMPDB	SMP00381	PLCB1; ABCC8; KCNJ5	3762; 6833; 23236	61	61
0.00551385	0.016718	Nimodipine Action Pathway	SMPDB	SMP00380	PLCB1; ABCC8; KCNJ5	3762; 6833; 23236	61	61
0.00551385	0.016718	Isradipine Action Pathway	SMPDB	SMP00378	PLCB1; ABCC8; KCNJ5	3762; 6833; 23236	61	61
0.00551385	0.016718	Nifedipine Action Pathway	SMPDB	SMP00379	PLCB1; ABCC8; KCNJ5	3762; 6833; 23236	61	61
0.00551385	0.016718	Felodipine Action Pathway	SMPDB	SMP00377	PLCB1; ABCC8; KCNJ5	3762; 6833; 23236	61	61
0.00551385	0.016718	Quinidine Action Pathway	SMPDB	SMP00323	PLCB1; ABCC8; KCNJ5	3762; 6833; 23236	61	61
0.00551385	0.016718	Procainamide (Antiarrhythmic) Action Pathway	SMPDB	SMP00324	PLCB1; ABCC8; KCNJ5	3762; 6833; 23236	61	61
0.00551385	0.016718	Disopyramide Action Pathway	SMPDB	SMP00325	PLCB1; ABCC8; KCNJ5	3762; 6833; 23236	61	61
0.00551385	0.016718	Fosphenytoin (Antiarrhythmic) Action Pathway	SMPDB	SMP00326	PLCB1; ABCC8; KCNJ5	3762; 6833; 23236	61	61
0.00551385	0.016718	Mexiletine Action Pathway	SMPDB	SMP00329	PLCB1; ABCC8; KCNJ5	3762; 6833; 23236	61	61
0.00551385	0.016718	Tocainide Action Pathway	SMPDB	SMP00330	PLCB1; ABCC8; KCNJ5	3762; 6833; 23236	61	61
0.00551385	0.016718	Flecainide Action Pathway	SMPDB	SMP00331	PLCB1; ABCC8; KCNJ5	3762; 6833; 23236	61	61
0.00551385	0.016718	Amiodarone Action Pathway	SMPDB	SMP00665	PLCB1; ABCC8; KCNJ5	3762; 6833; 23236	61	61
0.00551385	0.016718	Ibutilide Action Pathway	SMPDB	SMP00332	PLCB1; ABCC8; KCNJ5	3762; 6833; 23236	61	61
0.00576996	0.0173557	Carvedilol Action Pathway	SMPDB	SMP00367	PLCB1; ABCC8; KCNJ5	3762; 6833; 23236	62	62
0.00576996	0.0173557	Labetalol Action Pathway	SMPDB	SMP00368	PLCB1; ABCC8; KCNJ5	3762; 6833; 23236	62	62
0.0059286	0.0177273	Alzheimer disease - Homo sapiens (human)	KEGG	path:hsa05010	PLCB1; WNT3; CACNA1D; CTNNB1; INSR; AKT3; PPP3CA	23236; 776; 7473; 3643; 5530; 1499; 10000	369	369
0.0060331	0.0177273	Neurotrophic factor-mediated Trk receptor signaling	PID	trkrpathway	CCND1; PTPN11; PRKCZ	595; 5781; 5590	63	63
0.0060331	0.0177273	Lidocaine (Antiarrhythmic) Action Pathway	SMPDB	SMP00328	PLCB1; ABCC8; KCNJ5	3762; 6833; 23236	63	63
0.0060331	0.0177273	IL4	NetPath	Pathway_IL4	PTPN11; PRKCZ; STAT1	6772; 5781; 5590	63	63
0.00605721	0.0177273	NOTCH3 Intracellular Domain Regulates Transcription	Reactome	R-HSA-9013508	STAT1; PBX1	6772; 5087	20	20
0.00605721	0.0177273	G beta:gamma signalling through PLC beta	Reactome	R-HSA-418217	PLCB1; GNB1	23236; 2782	20	20
0.00605721	0.0177273	D-<i>myo</i>-inositol-5-phosphate metabolism	HumanCyc	PWY-6367	PLCB1; PLCE1	23236; 51196	20	20
0.00609784	0.0177776	Cell-Cell communication	Reactome	R-HSA-1500931	CTNNB1; PKHD1; PTPN11; PLEC	5339; 5781; 1499; 5314	124	124
0.00616076	0.0178922	Signaling by WNT	Reactome	R-HSA-195721	PLCB1; WNT3; GNB1; CTNNB1; PPP3CA; TERT	7015; 23236; 7473; 2782; 5530; 1499	282	281
0.00630332	0.0182363	G1 to S cell cycle control	Wikipathways	WP45	CCND1; CDKN2C; CDKN1B	595; 1031; 1027	64	64
0.00658068	0.0188635	Oncostatin M Signaling Pathway	Wikipathways	WP2374	CDKN1B; PTPN11; STAT1	5781; 1027; 6772	65	65
0.00666943	0.0188635	PI-3K cascade:FGFR1	Reactome	R-HSA-5654689	PTPN11; FGFR1	2260; 5781	21	21
0.00666943	0.0188635	Kallmann,s Syndrome	Wikipathways	WP5074	PTPN11; FGFR1	5781; 2260	21	21
0.00666943	0.0188635	CTLA4 inhibitory signaling	Reactome	R-HSA-389513	PTPN11; AKT3	5781; 10000	21	21
0.00666943	0.0188635	pkc-catalyzed phosphorylation of inhibitory phosphoprotein of myosin phosphatase	BioCarta	myosinpathway	PLCB1; GNB1	23236; 2782	21	21
0.00666943	0.0188635	Presynaptic function of Kainate receptors	Reactome	R-HSA-500657	PLCB1; GNB1	23236; 2782	21	21
0.00681045	0.0191908	Extracellular matrix organization	Reactome	R-HSA-1474244	LTBP4; COL7A1; ADAMTS3; FBN1; PLEC; COL4A1	5339; 9508; 1282; 8425; 2200; 1294	287	287
0.00686522	0.0192023	Beta1 integrin cell surface interactions	PID	integrin1_pathway	COL7A1; COL4A1; FBN1	1282; 2200; 1294	66	66
0.00686522	0.0192023	AGE-RAGE pathway	Wikipathways	WP2324	INSR; PRKCZ; STAT1	3643; 5590; 6772	66	66
0.00700037	0.0195084	BCR	NetPath	Pathway_BCR	CTNNB1; PTPN11; ZAP70; STAT1	6772; 5781; 7535; 1499	129	129
0.00715697	0.0198303	Collagen biosynthesis and modifying enzymes	Reactome	R-HSA-1650814	COL4A1; COL7A1; ADAMTS3	9508; 1294; 1282	67	67
0.00730856	0.0198303	cystic fibrosis transmembrane conductance regulator (cftr) and beta 2 adrenergic receptor (b2ar) pathway	BioCarta	cftrpathway	AGT; GNB1	2782; 183	22	22
0.00730856	0.0198303	Type II diabetes mellitus	Wikipathways	WP1584	INSR; PRKCZ	3643; 5590	22	22
0.00730856	0.0198303	Vitamin D in inflammatory diseases	Wikipathways	WP4482	PPP3CA; VDR	5530; 7421	22	22
0.00730856	0.0198303	Interleukin-6 family signaling	Reactome	R-HSA-6783589	PTPN11; STAT1	5781; 6772	22	22
0.00730856	0.0198303	Telomere Extension By Telomerase	Reactome	R-HSA-171319	TERT; RTEL1	7015; 51750	22	22
0.00730856	0.0198303	IGF-Core	Signalink	None	INSR; AKT3	10000; 3643	22	22
0.00738483	0.0198303	Adipogenesis	Wikipathways	WP236	CTNNB1; AGT; HNF1A; STAT1	1499; 6772; 6927; 183	131	131
0.007456	0.0198303	DNA damage response	Wikipathways	WP707	CCND1; CDKN1B; RAD51	595; 5888; 1027	68	68
0.007456	0.0198303	RAC1-PAK1-p38-MMP2 Pathway	Wikipathways	WP3303	CTNNB1; PTPN11; RAD51	5888; 5781; 1499	68	68
0.007456	0.0198303	HDR through Homologous Recombination (HRR)	Reactome	R-HSA-5685942	RTEL1; RAD51C; RAD51	5888; 51750; 5889	68	68
0.007456	0.0198303	Regulation of Telomerase	PID	telomerasepathway	CCND1; CDKN1B; TERT	7015; 595; 1027	68	68
0.007456	0.0198303	AMP-activated protein kinase (AMPK) signaling	Wikipathways	WP1403	PLCB1; INSR; PRKAG2	51422; 3643; 23236	68	68
0.00762988	0.0202219	MAPK signaling pathway - Homo sapiens (human)	KEGG	path:hsa04010	ERBB3; CACNA1D; INSR; AKT3; PPP3CA; FGFR1	2065; 3643; 2260; 776; 10000; 5530	294	294
0.00776233	0.0204844	Adipocytokine signaling pathway - Homo sapiens (human)	KEGG	path:hsa04920	PRKAG2; PTPN11; AKT3	10000; 5781; 51422	69	69
0.007783	0.0204844	Chromosome Maintenance	Reactome	R-HSA-73886	RTEL1; TERT; NPM1; KNL1	7015; 4869; 57082; 51750	134	133
0.00797428	0.0205595	Renin-angiotensin system - Homo sapiens (human)	KEGG	path:hsa04614	AGT; ACE	183; 1636	23	23
0.00797428	0.0205595	FRS-mediated FGFR1 signaling	Reactome	R-HSA-5654693	PTPN11; FGFR1	2260; 5781	23	23
0.00797428	0.0205595	growth hormone signaling pathway	BioCarta	ghpathway	INSR; HNF1A	3643; 6927	23	23
0.00797428	0.0205595	GDNF-RET signaling axis	Wikipathways	WP4830	CTNNB1; PAX2	5076; 1499	23	23
0.00797428	0.0205595	Signaling by CSF3 (G-CSF)	Reactome	R-HSA-9674555	PTPN11; STAT1	6772; 5781	23	23
0.00797428	0.0205595	ccr3 signaling in eosinophils	BioCarta	ccr3pathway	PLCB1; GNB1	23236; 2782	23	23
0.00807602	0.0207513	Prolactin signaling pathway - Homo sapiens (human)	KEGG	path:hsa04917	CCND1; AKT3; STAT1	10000; 6772; 595	70	70
0.0083971	0.021431	Adherens junction - Homo sapiens (human)	KEGG	path:hsa04520	CTNNB1; INSR; FGFR1	2260; 1499; 3643	71	71
0.0083971	0.021431	Endoderm differentiation	Wikipathways	WP2853	WNT3; CTNNB1; STAT1	7473; 1499; 6772	71	71
0.00862123	0.0218968	Insulin signaling pathway - Homo sapiens (human)	KEGG	path:hsa04910	AKT3; INSR; PRKAG2; PRKCZ	3643; 51422; 10000; 5590	137	137
0.00865129	0.0218968	Focal Adhesion-PI3K-Akt-mTOR-signaling pathway	Wikipathways	WP3932	CDKN1B; GNB1; INSR; AKT3; COL4A1; FGFR1	3643; 2260; 1027; 10000; 1282; 2782	302	302
0.00866627	0.0218968	Physiological and pathological hypertrophy of the heart	Wikipathways	WP1528	PPP3CA; AGT	183; 5530	24	24
0.0087256	0.0219007	Hedgehog	INOH	None	CDKN1B; GLI1; CDKN2C	1027; 1031; 2735	72	72
0.0087256	0.0219007	Melanoma - Homo sapiens (human)	KEGG	path:hsa05218	CCND1; AKT3; FGFR1	10000; 595; 2260	72	72
0.00883065	0.0220912	ESR-mediated signaling	Reactome	R-HSA-8939211	CCND1; CDKN1B; PRKCZ; GNB1; AKT3	595; 5590; 2782; 1027; 10000	217	216
0.00906157	0.0224469	Chromosomal and microsatellite instability in colorectal cancer	Wikipathways	WP4216	CCND1; CTNNB1; AKT3	595; 10000; 1499	73	73
0.00906157	0.0224469	Transcriptional regulation by RUNX2	Reactome	R-HSA-8878166	CCND1; AKT3; STAT1	595; 10000; 6772	73	73
0.00906168	0.0224469	Measles - Homo sapiens (human)	KEGG	path:hsa05162	CCND1; CDKN1B; AKT3; STAT1	1027; 6772; 10000; 595	139	139
0.00933978	0.0227039	Human T-cell leukemia virus 1 infection - Homo sapiens (human)	KEGG	path:hsa05166	CCND1; CDKN2C; TERT; AKT3; PPP3CA	1031; 595; 7015; 10000; 5530	219	219
0.0093842	0.0227039	cell cycle: g1/s check point	BioCarta	g1pathway	CCND1; CDKN1B	595; 1027	25	25
0.0093842	0.0227039	Mammalian disorder of sexual development	Wikipathways	WP4842	CTNNB1; PBX1	1499; 5087	25	25
0.0093842	0.0227039	Cancer immunotherapy by PD-1 blockade	Wikipathways	WP4585	PTPN11; ZAP70	5781; 7535	25	25
0.0093842	0.0227039	G beta:gamma signalling through PI3Kgamma	Reactome	R-HSA-392451	AKT3; GNB1	10000; 2782	25	25
0.0093842	0.0227039	Signal Transduction of S1P Receptor	Wikipathways	WP26	PLCB1; AKT3	10000; 23236	25	25
0.0093842	0.0227039	Differentiation of white and brown adipocyte	Wikipathways	WP2895	PRDM16; ZNF423	23090; 63976	25	25
0.00940503	0.0227039	IL6	NetPath	Pathway_IL6	ERBB3; PTPN11; STAT1	2065; 5781; 6772	74	74
0.00998617	0.0238411	Signaling pathways regulating pluripotency of stem cells - Homo sapiens (human)	KEGG	path:hsa04550	CTNNB1; WNT3; AKT3; FGFR1	2260; 10000; 1499; 7473	143	143

## Sheet: STE2
Category	ID	Name	Source	p-value	q-value Bonferroni	q-value FDR B&H	q-value FDR B&Y	Hit Count in Query List	Hit Count in Genome	Hit in Query List
Human Phenotype	HP:0012210	Abnormal renal morphology		1.294e-40	5.007e-37	5.007e-37	4.425e-36	79	1184	RAD51,RAD51C,COL4A1,CDKN1B,CDKN2C,CACNA1D,RPGRIP1,MLXIPL,COL7A1,PIGL,HNF1A,AKT3,ERBB3,NPHS2,PTPN11,PIEZO2,ARHGAP24,FBN1,PPP3CA,CEP120,MCPH1,CLPB,CLCNKA,ADAMTS3,VPS33B,TRIM32,GLI1,WNT3,ABCC8,ZNF423,KCNJ5,SDCCAG8,MPDU1,AGT,SETBP1,INSR,BCL7B,PKHD1,BAZ1B,DAAM2,WDR73,APOA1,MYOCD,CCND1,PAX2,FGFR1,PRKCZ,RPS26,NUP93,RPS27,RERE,CTNNB1,PLEC,SMOC1,MAPKBP1,ACVRL1,PRKAG2,GNB1,PBX1,ARID1A,PIGV,SUFU,ACE,CCDC141…
Human Phenotype	HP:0000077	Abnormality of the kidney		1.745e-38	6.749e-35	3.375e-35	2.982e-34	82	1435	RAD51,RAD51C,COL4A1,CDKN1B,NPM1,CDKN2C,CACNA1D,RPGRIP1,MLXIPL,COL7A1,PIGL,HNF1A,AKT3,ERBB3,NPHS2,PTPN11,PIEZO2,ARHGAP24,FBN1,PPP3CA,CEP120,MCPH1,CLPB,CLCNKA,ADAMTS3,VPS33B,TRIM32,GLI1,WNT3,ABCC8,ZNF423,KCNJ5,SDCCAG8,MPDU1,AGT,SETBP1,INSR,BCL7B,PKHD1,BAZ1B,DAAM2,WDR73,APOA1,MYOCD,CCND1,PAX2,FGFR1,PRKCZ,RPS26,NUP93,RPS27,RERE,CTNNB1,PLEC,SMOC1,MAPKBP1,ACVRL1,PRKAG2,GNB1,PBX1,ARID1A,PIGV,SUFU,ACE,CC…
Human Phenotype	HP:0010935	Abnormality of the upper urinary tract		8.096e-38	3.132e-34	1.044e-34	9.226e-34	82	1462	RAD51,RAD51C,COL4A1,CDKN1B,NPM1,CDKN2C,CACNA1D,RPGRIP1,MLXIPL,COL7A1,PIGL,HNF1A,AKT3,ERBB3,NPHS2,PTPN11,PIEZO2,ARHGAP24,FBN1,PPP3CA,CEP120,MCPH1,CLPB,CLCNKA,ADAMTS3,VPS33B,TRIM32,GLI1,WNT3,ABCC8,ZNF423,KCNJ5,SDCCAG8,MPDU1,AGT,SETBP1,INSR,BCL7B,PKHD1,BAZ1B,DAAM2,WDR73,APOA1,MYOCD,CCND1,PAX2,FGFR1,PRKCZ,RPS26,NUP93,RPS27,RERE,CTNNB1,PLEC,SMOC1,MAPKBP1,ACVRL1,PRKAG2,GNB1,PBX1,ARID1A,PIGV,SUFU,ACE,CC…
Human Phenotype	HP:0000079	Abnormality of the urinary system		3.892e-30	1.505e-26	3.764e-27	3.326e-26	84	1974	RAD51,RAD51C,COL4A1,CDKN1B,NPM1,CDKN2C,CACNA1D,RPGRIP1,MLXIPL,COL7A1,PIGL,HNF1A,AKT3,ERBB3,NPHS2,PTPN11,PIEZO2,ARHGAP24,FBN1,PPP3CA,CEP120,MCPH1,CLPB,CLCNKA,ADAMTS3,VPS33B,RTEL1,TRIM32,GLI1,WNT3,ABCC8,ZNF423,KCNJ5,SDCCAG8,MPDU1,AGT,SETBP1,INSR,BCL7B,PKHD1,BAZ1B,DAAM2,WDR73,APOA1,MYOCD,CCND1,PAX2,FGFR1,PRKCZ,RPS26,NUP93,RPS27,RERE,CTNNB1,PLEC,SMOC1,MAPKBP1,ACVRL1,PRKAG2,GNB1,PBX1,ARID1A,PIGV,SUFU,…
Human Phenotype	HP:0000107	Renal cyst		8.565e-17	3.313e-13	6.626e-14	5.856e-13	30	278	RAD51C,COL4A1,RPGRIP1,MLXIPL,HNF1A,PIEZO2,CEP120,CLPB,TRIM32,WNT3,ABCC8,ZNF423,SDCCAG8,MPDU1,SETBP1,BCL7B,PKHD1,BAZ1B,CCND1,PAX2,PRKCZ,RERE,MAPKBP1,PBX1,PRDM16,JMJD1C,TBL2,CASZ1,TCTN1,BICC1
Human Phenotype	HP:0012211	Abnormal renal physiology		5.18e-16	2.004e-12	3.339e-13	2.951e-12	46	771	RAD51,RAD51C,COL4A1,CDKN1B,NPM1,CDKN2C,CACNA1D,MLXIPL,COL7A1,HNF1A,NPHS2,ARHGAP24,FBN1,CEP120,CLPB,CLCNKA,VPS33B,TRIM32,ABCC8,ZNF423,KCNJ5,SDCCAG8,AGT,SETBP1,BCL7B,PKHD1,BAZ1B,DAAM2,WDR73,APOA1,MYOCD,CCND1,PAX2,NUP93,MAPKBP1,ACVRL1,PBX1,ACE,ZAP70,TBL2,BICC1,STAT1,H19,SLC5A1,PLCE1,VDR
GO: Biological Process	GO:0072001	renal system development		7.059e-14	2.932e-10	2.932e-10	2.612e-09	20	532	COL4A1,HNF1A,NPHS2,FBN1,PPP3CA,CLCNKA,TRIM32,AGT,PKHD1,MYOCD,PAX2,FGFR1,PRKCZ,CTNNB1,PBX1,ACE,BICC1,STAT1,SLC5A1,PLCE1
Human Phenotype	HP:0011277	Abnormality of the urinary system physiology		1.499e-12	5.798e-09	8.282e-10	7.32e-09	51	1157	RAD51,RAD51C,COL4A1,CDKN1B,NPM1,CDKN2C,CACNA1D,MLXIPL,COL7A1,HNF1A,NPHS2,ARHGAP24,FBN1,CEP120,CLPB,CLCNKA,VPS33B,TRIM32,ABCC8,ZNF423,KCNJ5,SDCCAG8,AGT,SETBP1,INSR,BCL7B,PKHD1,BAZ1B,DAAM2,WDR73,APOA1,MYOCD,CCND1,PAX2,FGFR1,NUP93,CTNNB1,MAPKBP1,ACVRL1,PBX1,ACE,TERT,ZAP70,TBL2,BICC1,STAT1,H19,COX14,SLC5A1,PLCE1,VDR
MicroRNA	hsa-miR-1245:mirSVR_lowEffct	hsa-miR-1245:mirSVR_nonconserved_lowEffect-0.1-0.5	MicroRNA.org	1.883e-13	1.414e-09	1.414e-09	1.343e-08	19	1388	RAD51C,CDKN1B,HNF1A,ERBB3,PIEZO2,ARHGAP24,FBN1,TRIM32,ABCC8,SDCCAG8,SETBP1,PLCB1,FGFR1,CTNNB1,PRKAG2,PBX1,SUFU,CCDC141,PRDM16
GO: Biological Process	GO:0001822	kidney development		5.337e-12	2.216e-08	1.108e-08	9.873e-08	18	517	HNF1A,NPHS2,FBN1,PPP3CA,CLCNKA,TRIM32,AGT,PKHD1,PAX2,FGFR1,PRKCZ,CTNNB1,PBX1,ACE,BICC1,STAT1,SLC5A1,PLCE1
MicroRNA	hsa-miR-342-3p:mirSVR_lowEffct	hsa-miR-342-3p:mirSVR_conserved_lowEffect-0.1-0.5	MicroRNA.org	3.329e-12	2.499e-08	1.249e-08	1.187e-07	20	1862	CDKN1B,CACNA1D,HNF1A,PIEZO2,MCPH1,TRIM32,ZNF423,SETBP1,INSR,PKHD1,ACVRL1,PBX1,ARID1A,SUFU,CCDC141,JMJD1C,TCTN1,H19,WAC,SLC5A1
MicroRNA	hsa-miR-4299:mirSVR_lowEffct	hsa-miR-4299:mirSVR_nonconserved_lowEffect-0.1-0.5	MicroRNA.org	7.34e-12	5.508e-08	1.836e-08	1.744e-07	19	1714	RAD51C,AKT3,PTPN11,PIEZO2,FBN1,ADAMTS3,RTEL1,WNT3,ZNF423,SETBP1,INSR,PLCB1,PRKCZ,RERE,SMOC1,PRKAG2,ACE,JMJD1C,STAT1
GO: Biological Process	GO:0010564	regulation of cell cycle process		2.022e-11	8.398e-08	2.799e-08	2.494e-07	22	906	RAD51,RAD51C,CDKN1B,NPM1,CDKN2C,PTPN11,CEP120,MCPH1,GLI1,INSR,BCL7B,PKHD1,PLCB1,BAZ1B,CCND1,FGFR1,CTNNB1,PBX1,ARID1A,TERT,TRIM37,WAC
GO: Biological Process	GO:0009887	animal organ morphogenesis		4.688e-11	1.947e-07	4.867e-08	4.336e-07	29	1720	RPGRIP1,HNF1A,AKT3,PTPN11,FBN1,PPP3CA,POLR1A,VPS33B,TRIM32,GLI1,WNT3,AGT,INSR,PKHD1,CCND1,PAX2,FGFR1,PRKCZ,RERE,CTNNB1,SMOC1,ACVRL1,PBX1,ARID1A,SUFU,PRDM16,CASZ1,STAT1,VDR
Human Phenotype	HP:0000082	Abnormality of renal physiology		1.271e-10	4.916e-07	6.145e-08	5.431e-07	36	674	RAD51,RAD51C,COL4A1,MLXIPL,COL7A1,HNF1A,NPHS2,ARHGAP24,CEP120,CLPB,CLCNKA,VPS33B,TRIM32,ABCC8,ZNF423,KCNJ5,SDCCAG8,AGT,BCL7B,PKHD1,BAZ1B,DAAM2,WDR73,APOA1,MYOCD,CCND1,PAX2,NUP93,MAPKBP1,PBX1,ACE,ZAP70,TBL2,BICC1,SLC5A1,PLCE1
GO: Biological Process	GO:0009967	positive regulation of signal transduction		7.712e-11	3.203e-07	6.406e-08	5.707e-07	30	1882	HNF1A,AKT3,ERBB3,PTPN11,PPP3CA,ADAMTS3,TRIM32,GLI1,WNT3,ZNF423,AGT,INSR,PLCB1,DAAM2,APOA1,MYOCD,FGFR1,PRKCZ,NUP93,CTNNB1,SMOC1,MAPKBP1,ACVRL1,KISS1,TERT,ZAP70,H19,WAC,PLCE1,VDR
GO: Biological Process	GO:0022402	cell cycle process		1.008e-10	4.185e-07	6.974e-08	6.213e-07	27	1532	RAD51,RAD51C,CDKN1B,NPM1,CDKN2C,PTPN11,PPP3CA,CEP120,MCPH1,RTEL1,GLI1,SDCCAG8,INSR,BCL7B,PKHD1,PLCB1,BAZ1B,CCND1,FGFR1,CTNNB1,PLEC,PBX1,ARID1A,TERT,TRIM37,WAC,KNL1
Human Phenotype	HP:0010936	Abnormality of the lower urinary tract		1.764e-10	6.824e-07	7.582e-08	6.701e-07	41	871	RAD51,RAD51C,NPM1,RPGRIP1,MLXIPL,COL7A1,PTPN11,PIEZO2,PPP3CA,MCPH1,RTEL1,GLI1,WNT3,SETBP1,BCL7B,PKHD1,BAZ1B,MYOCD,CCND1,PAX2,FGFR1,PRKCZ,RPS26,RPS27,RERE,PLEC,MAPKBP1,GNB1,PBX1,ARID1A,SUFU,TERT,PRDM16,LTBP4,JMJD1C,TBL2,CASZ1,TCTN1,BICC1,STAT1,KNL1
MicroRNA	hsa-miR-33b*:mirSVR_highEffct	hsa-miR-33b*:mirSVR_nonconserved_highEffect-0.5	MicroRNA.org	6.333e-11	4.753e-07	8.16e-08	7.752e-07	12	572	RAD51,CDKN1B,CACNA1D,PIEZO2,PPP3CA,TRIM32,SETBP1,BAZ1B,CCT2,MYOCD,FGFR1,WAC
MicroRNA	hsa-miR-4659b-3p		MirDB	6.523e-11	4.896e-07	8.16e-08	7.752e-07	17	1484	COL4A1,AKT3,PTPN11,ARHGAP24,FBN1,SETBP1,PKHD1,PLCB1,BAZ1B,MYOCD,SMOC1,ARID1A,CCDC141,PRDM16,TRIM37,CASZ1,TCTN1
MicroRNA	hsa-miR-4659a-3p		MirDB	6.523e-11	4.896e-07	8.16e-08	7.752e-07	17	1484	COL4A1,AKT3,PTPN11,ARHGAP24,FBN1,SETBP1,PKHD1,PLCB1,BAZ1B,MYOCD,SMOC1,ARID1A,CCDC141,PRDM16,TRIM37,CASZ1,TCTN1
Human Phenotype	HP:0000083	Renal insufficiency		2.864e-10	1.108e-06	1.108e-07	9.792e-07	27	395	RAD51,RAD51C,COL4A1,MLXIPL,COL7A1,NPHS2,ARHGAP24,CEP120,CLPB,CLCNKA,ZNF423,SDCCAG8,BCL7B,PKHD1,BAZ1B,DAAM2,WDR73,MYOCD,CCND1,PAX2,NUP93,MAPKBP1,PBX1,TBL2,BICC1,SLC5A1,PLCE1
MicroRNA	hsa-miR-454:mirSVR_highEffct	hsa-miR-454:mirSVR_conserved_highEffect-0.5	MicroRNA.org	1.445e-10	1.084e-06	1.549e-07	1.471e-06	17	1563	RAD51,COL4A1,ERBB3,PTPN11,PPP3CA,CEP120,MCPH1,ADAMTS3,PKHD1,PLCB1,MYOCD,SMOC1,PRKAG2,PBX1,TRIM37,H19,WAC
GO: Biological Process	GO:0035239	tube morphogenesis		2.786e-10	1.157e-06	1.653e-07	1.472e-06	26	1483	COL4A1,AKT3,PTPN11,ARHGAP24,TRIM32,GLI1,WNT3,ABCC8,SDCCAG8,AGT,PKHD1,MYOCD,PAX2,FGFR1,PRKCZ,CTNNB1,ACVRL1,PBX1,ARID1A,SUFU,ACE,TERT,ZAP70,TCTN1,STAT1,VDR
Drug	ctd:D005947	Glucose	CTD	1.272e-11	2.201e-07	2.201e-07	2.274e-06	26	1420	COL4A1,CDKN1B,CDKN2C,CACNA1D,MLXIPL,HNF1A,ERBB3,PTPN11,CLPB,GLI1,AGT,INSR,PLCB1,APOA1,CCND1,PRKCZ,RPS26,RPS27,CTNNB1,ACE,TRIM37,CASZ1,STAT1,H19,SLC5A1,VDR
MicroRNA	hsa-miR-18a*:mirSVR_lowEffct	hsa-miR-18a*:mirSVR_nonconserved_lowEffect-0.1-0.5	MicroRNA.org	2.37e-10	1.779e-06	2.224e-07	2.113e-06	18	1853	COL4A1,MLXIPL,ERBB3,FBN1,CLCNKA,RTEL1,ZNF423,BCL7B,PKHD1,BAZ1B,DAAM2,PLEC,SMOC1,ACVRL1,GNB1,PBX1,CCDC141,PLCE1
GO: Biological Process	GO:0048646	anatomical structure formation involved in morphogenesis		5.667e-10	2.354e-06	2.942e-07	2.621e-06	29	1910	COL4A1,COL7A1,HNF1A,AKT3,PTPN11,ARHGAP24,ADAMTS3,GLI1,WNT3,ABCC8,SDCCAG8,AGT,WDR73,PAX2,FGFR1,PRKCZ,CTNNB1,PLEC,SMOC1,ACVRL1,ARID1A,SUFU,ACE,TERT,ZAP70,TCTN1,STAT1,KNL1,VDR
MicroRNA	hsa-miR-1255a:mirSVR_highEffct	hsa-miR-1255a:mirSVR_nonconserved_highEffect-0.5	MicroRNA.org	5.072e-10	3.807e-06	4.23e-07	4.018e-06	12	687	NPM1,ERBB3,ARHGAP24,PPP3CA,ADAMTS3,GLI1,MPDU1,SETBP1,PKHD1,FGFR1,CCDC141,BICC1
MicroRNA	hsa-miR-3120:mirSVR_highEffct	hsa-miR-3120:mirSVR_nonconserved_highEffect-0.5	MicroRNA.org	5.877e-10	4.411e-06	4.291e-07	4.076e-06	18	1962	RAD51C,PTPN11,PIEZO2,ARHGAP24,FBN1,KCNJ5,AGT,FGFR1,PRKCZ,RERE,CTNNB1,SMOC1,ARID1A,CCDC141,TRIM37,COX14,SLC5A1,VDR
MicroRNA	hsa-miR-325-3p:TargetScan	hsa-miR-325-3p	TargetScan	6.289e-10	4.72e-06	4.291e-07	4.076e-06	17	1722	CDKN1B,NPM1,MLXIPL,FBN1,PPP3CA,CLPB,KCNJ5,SDCCAG8,PKHD1,PAX2,FGFR1,PLEC,MAPKBP1,ACVRL1,KISS1,PRDM16,CASZ1
Pubmed	25241761	Using an in situ proximity ligation assay to systematically profile endogenous protein-protein interactions in a pathway network.	Pubmed	1.113e-11	4.553e-07	4.553e-07	5.097e-06	13	371	RAD51,CDKN1B,AKT3,ERBB3,PTPN11,GLI1,APOA1,CCND1,FGFR1,PRKCZ,CTNNB1,SUFU,STAT1
Human Phenotype	HP:0008678	Renal hypoplasia/aplasia		1.523e-09	5.892e-06	5.357e-07	4.734e-06	24	336	RAD51,RAD51C,MLXIPL,PTPN11,PIEZO2,CEP120,MCPH1,GLI1,WNT3,KCNJ5,SDCCAG8,BCL7B,BAZ1B,PAX2,FGFR1,RPS26,RPS27,PBX1,SUFU,CCDC141,JMJD1C,TBL2,COX14,KNL1
GO: Biological Process	GO:0072359	circulatory system development		1.224e-09	5.082e-06	5.514e-07	4.913e-06	29	1974	COL4A1,CDKN1B,AKT3,ERBB3,PTPN11,ARHGAP24,FBN1,ADAMTS3,GLI1,ABCC8,AGT,INSR,MYOCD,FGFR1,PRKCZ,CTNNB1,PLEC,ACVRL1,PBX1,ARID1A,SUFU,ACE,TERT,PRDM16,ZAP70,BICC1,STAT1,PLCE1,VDR
GO: Biological Process	GO:0008284	positive regulation of cell population proliferation		1.477e-09	6.134e-06	5.514e-07	4.913e-06	23	1247	CDKN1B,NPM1,MLXIPL,AKT3,ERBB3,PPP3CA,GLI1,ZNF423,AGT,INSR,BCL7B,PKHD1,MYOCD,CCND1,PAX2,FGFR1,PRKCZ,CTNNB1,ACVRL1,PBX1,TERT,ZAP70,STAT1
GO: Biological Process	GO:0051726	regulation of cell cycle		1.588e-09	6.593e-06	5.514e-07	4.913e-06	24	1367	RAD51,RAD51C,CDKN1B,NPM1,CDKN2C,PTPN11,CEP120,MCPH1,TRIM32,GLI1,INSR,BCL7B,PKHD1,PLCB1,BAZ1B,MYOCD,CCND1,FGFR1,CTNNB1,PBX1,ARID1A,TERT,TRIM37,WAC
GO: Biological Process	GO:0035295	tube development		1.593e-09	6.617e-06	5.514e-07	4.913e-06	28	1864	COL4A1,AKT3,PTPN11,ARHGAP24,VPS33B,TRIM32,GLI1,WNT3,ABCC8,SDCCAG8,AGT,PKHD1,MYOCD,PAX2,FGFR1,PRKCZ,CTNNB1,ACVRL1,PBX1,ARID1A,SUFU,ACE,TERT,JMJD1C,ZAP70,TCTN1,STAT1,VDR
GO: Biological Process	GO:0007167	enzyme-linked receptor protein signaling pathway		1.887e-09	7.836e-06	6.028e-07	5.37e-06	23	1263	COL4A1,HNF1A,ERBB3,PTPN11,FBN1,ADAMTS3,ZNF423,AGT,INSR,PLCB1,APOA1,MYOCD,FGFR1,PRKCZ,NUP93,RERE,CTNNB1,SMOC1,ACVRL1,PRDM16,LTBP4,ZAP70,PLCE1
MicroRNA	hsa-miR-6731-5p		MirDB	1.339e-09	1.005e-05	7.965e-07	7.567e-06	12	749	ERBB3,ARHGAP24,CEP120,SETBP1,DAAM2,MYOCD,PAX2,PLEC,SMOC1,PBX1,SUFU,CCDC141
MicroRNA	mmu-miR-709		MirDB	1.38e-09	1.035e-05	7.965e-07	7.567e-06	12	751	CDKN1B,CACNA1D,ADAMTS3,SETBP1,BCL7B,BAZ1B,MAPKBP1,PRKAG2,PIGV,PRDM16,STAT1,VDR
MicroRNA	hsa-miR-8085		MirDB	1.553e-09	1.166e-05	8.327e-07	7.911e-06	12	759	ERBB3,ARHGAP24,CEP120,SETBP1,DAAM2,MYOCD,PAX2,PLEC,SMOC1,PBX1,SUFU,CCDC141
MicroRNA	hsa-miR-888:mirSVR_highEffct	hsa-miR-888:mirSVR_nonconserved_highEffect-0.5	MicroRNA.org	1.768e-09	1.327e-05	8.844e-07	8.402e-06	16	1599	CACNA1D,NPHS2,PTPN11,ADAMTS3,SDCCAG8,PLCB1,BAZ1B,CCND1,PRKCZ,RERE,CTNNB1,JMJD1C,TRIM37,CASZ1,TCTN1,STAT1
Human Phenotype	HP:0001627	Abnormal heart morphology		2.95e-09	1.141e-05	9.508e-07	8.403e-06	57	1702	RAD51,RAD51C,COL4A1,CDKN1B,CDKN2C,CACNA1D,RPGRIP1,MLXIPL,COL7A1,PIGL,HNF1A,AKT3,ERBB3,PTPN11,PIEZO2,FBN1,CEP120,POLR1A,CLPB,ADAMTS3,VPS33B,RTEL1,GLI1,ABCC8,ZNF423,KCNJ5,SETBP1,INSR,BCL7B,BAZ1B,MYOCD,CCND1,FGFR1,PRKCZ,RPS26,RPS27,RERE,CTNNB1,PLEC,ACVRL1,PRKAG2,PBX1,ARID1A,PIGV,SUFU,TERT,PRDM16,LTBP4,JMJD1C,TRIM37,TBL2,CASZ1,TCTN1,BICC1,STAT1,COX14,WAC
Human Phenotype	HP:0003110	Abnormality of urine homeostasis		3.496e-09	1.352e-05	1.04e-06	9.193e-06	36	757	COL4A1,CDKN1B,NPM1,CDKN2C,CACNA1D,MLXIPL,HNF1A,NPHS2,ARHGAP24,CLPB,CLCNKA,VPS33B,ABCC8,KCNJ5,INSR,BCL7B,PKHD1,BAZ1B,DAAM2,WDR73,APOA1,CCND1,PAX2,FGFR1,NUP93,CTNNB1,ACVRL1,PBX1,TERT,ZAP70,TBL2,BICC1,H19,COX14,SLC5A1,PLCE1
MicroRNA	hsa-miR-921:mirSVR_lowEffct	hsa-miR-921:mirSVR_nonconserved_lowEffect-0.1-0.5	MicroRNA.org	2.714e-09	2.037e-05	1.273e-06	1.21e-05	15	1412	COL4A1,CACNA1D,ERBB3,NPHS2,ARHGAP24,SDCCAG8,INSR,PLCB1,MYOCD,FGFR1,PBX1,CCDC141,JMJD1C,STAT1,VDR
Human Phenotype	HP:0000795	Abnormality of the urethra		4.627e-09	1.79e-05	1.278e-06	1.13e-05	27	447	RAD51,RAD51C,NPM1,RPGRIP1,MLXIPL,COL7A1,PTPN11,PIEZO2,RTEL1,GLI1,WNT3,SETBP1,BCL7B,BAZ1B,FGFR1,PRKCZ,RPS26,RPS27,RERE,PLEC,ARID1A,TERT,PRDM16,JMJD1C,TBL2,CASZ1,TCTN1
MicroRNA	hsa-miR-152-3p		MirDB	3.423e-09	2.569e-05	1.352e-06	1.285e-05	11	642	COL4A1,CDKN1B,ERBB3,FBN1,BCL7B,PKHD1,PRKCZ,PRKAG2,CCDC141,CASZ1,BICC1
MicroRNA	hsa-miR-148b-3p		MirDB	3.423e-09	2.569e-05	1.352e-06	1.285e-05	11	642	COL4A1,CDKN1B,ERBB3,FBN1,BCL7B,PKHD1,PRKCZ,PRKAG2,CCDC141,CASZ1,BICC1
MicroRNA	hsa-miR-148a-3p		MirDB	3.423e-09	2.569e-05	1.352e-06	1.285e-05	11	642	COL4A1,CDKN1B,ERBB3,FBN1,BCL7B,PKHD1,PRKCZ,PRKAG2,CCDC141,CASZ1,BICC1
GO: Biological Process	GO:0051338	regulation of transferase activity		5.774e-09	2.398e-05	1.713e-06	1.526e-05	20	1002	CDKN1B,NPM1,CDKN2C,HNF1A,ERBB3,FBN1,MCPH1,AGT,INSR,APOA1,CCT2,MYOCD,CCND1,FGFR1,PRKCZ,CTNNB1,PLEC,PRKAG2,ACE,PLCE1
GO: Biological Process	GO:0060429	epithelium development		7.488e-09	3.11e-05	2.073e-06	1.847e-05	28	1998	COL4A1,CDKN1B,HNF1A,NPHS2,PTPN11,ARHGAP24,PPP3CA,TRIM32,GLI1,WNT3,AGT,PKHD1,PLCB1,CCND1,PAX2,FGFR1,PRKCZ,CTNNB1,PLEC,SMOC1,ACVRL1,PBX1,ARID1A,SUFU,JMJD1C,TCTN1,STAT1,VDR
Human Phenotype	HP:0012575	Abnormal nephron morphology		8.296e-09	3.209e-05	2.112e-06	1.867e-05	26	427	MLXIPL,COL7A1,NPHS2,ARHGAP24,VPS33B,TRIM32,ABCC8,SDCCAG8,AGT,BCL7B,PKHD1,BAZ1B,DAAM2,WDR73,APOA1,MYOCD,CCND1,PAX2,NUP93,PLEC,PBX1,ACE,ZAP70,TBL2,BICC1,PLCE1
Human Phenotype	HP:0000002	Abnormality of body height		8.737e-09	3.379e-05	2.112e-06	1.867e-05	52	1490	RAD51,RAD51C,CDKN1B,NPM1,CDKN2C,MLXIPL,PIGL,HNF1A,ERBB3,PTPN11,PIEZO2,FBN1,PPP3CA,CEP120,POLR1A,MCPH1,CLPB,VPS33B,RTEL1,TRIM32,GLI1,ABCC8,KCNJ5,SDCCAG8,INSR,BCL7B,BAZ1B,WDR73,CCND1,PAX2,FGFR1,PRKCZ,RPS26,RPS27,RERE,CTNNB1,PLEC,SMOC1,PBX1,ARID1A,SUFU,KISS1,TERT,PRDM16,JMJD1C,TRIM37,TBL2,CASZ1,STAT1,H19,KNL1,VDR
GO: Biological Process	GO:0048729	tissue morphogenesis		9.284e-09	3.856e-05	2.41e-06	2.147e-05	21	1141	COL4A1,HNF1A,PTPN11,ARHGAP24,TRIM32,GLI1,WNT3,AGT,PKHD1,PAX2,FGFR1,RERE,CTNNB1,SMOC1,ACVRL1,PBX1,ARID1A,SUFU,TCTN1,STAT1,VDR
MicroRNA	hsa-miR-1273d:mirSVR_lowEffct	hsa-miR-1273d:mirSVR_nonconserved_lowEffect-0.1-0.5	MicroRNA.org	6.768e-09	5.079e-05	2.497e-06	2.372e-05	15	1512	RAD51,CACNA1D,FBN1,CLPB,AGT,PKHD1,SMOC1,MAPKBP1,PRKAG2,PBX1,ARID1A,CCDC141,PRDM16,TCTN1,STAT1
MicroRNA	hsa-miR-10399-5p		MirDB	6.987e-09	5.244e-05	2.497e-06	2.372e-05	12	869	COL4A1,CACNA1D,FBN1,MCPH1,ADAMTS3,AGT,SETBP1,PLCB1,WDR73,MYOCD,CTNNB1,ARID1A
GO: Biological Process	GO:0007417	central nervous system development		1.132e-08	4.703e-05	2.767e-06	2.465e-05	25	1637	COL4A1,CDKN2C,AKT3,PTPN11,PPP3CA,CEP120,MCPH1,CLPB,GLI1,WNT3,ZNF423,AGT,PLCB1,DAAM2,WDR73,PAX2,FGFR1,RERE,CTNNB1,PBX1,ARID1A,SUFU,ACE,CCDC141,TCTN1
Human Phenotype	HP:0009122	Aplasia/hypoplasia affecting bones of the axial skeleton		1.291e-08	4.993e-05	2.844e-06	2.514e-05	40	956	RAD51,RAD51C,NPM1,RPGRIP1,MLXIPL,PIGL,ERBB3,PTPN11,PIEZO2,FBN1,PPP3CA,CEP120,POLR1A,CLPB,VPS33B,RTEL1,WNT3,KCNJ5,SETBP1,BCL7B,PKHD1,BAZ1B,WDR73,FGFR1,PRKCZ,RPS26,RPS27,RERE,SMOC1,PIGV,SUFU,TERT,PRDM16,LTBP4,JMJD1C,TRIM37,TBL2,CASZ1,TCTN1,KNL1
Human Phenotype	HP:0000356	Abnormality of the outer ear		1.324e-08	5.119e-05	2.844e-06	2.514e-05	47	1266	RAD51,RAD51C,COL4A1,RPGRIP1,MLXIPL,COL7A1,PIGL,ERBB3,PTPN11,PIEZO2,FBN1,CEP120,POLR1A,CLCNKA,ADAMTS3,VPS33B,TRIM32,WNT3,ABCC8,ZNF423,KCNJ5,SDCCAG8,SETBP1,INSR,BCL7B,PKHD1,BAZ1B,WDR73,FGFR1,PRKCZ,RPS26,RPS27,RERE,PLEC,SMOC1,GNB1,PBX1,ARID1A,PIGV,SUFU,PRDM16,JMJD1C,TBL2,CASZ1,TCTN1,H19,WAC
Human Phenotype	HP:0000606	Abnormality of the periorbital region		1.488e-08	5.755e-05	3.029e-06	2.677e-05	52	1511	RAD51,RAD51C,NPM1,MLXIPL,PIGL,AKT3,NPHS2,PTPN11,PIEZO2,ARHGAP24,FBN1,PPP3CA,CEP120,POLR1A,MCPH1,CLPB,ADAMTS3,RTEL1,TRIM32,ZNF423,KCNJ5,SDCCAG8,SETBP1,BCL7B,BAZ1B,DAAM2,WDR73,APOA1,PAX2,FGFR1,PRKCZ,RPS26,NUP93,RPS27,RERE,PLEC,SMOC1,PBX1,ARID1A,PIGV,SUFU,TERT,PRDM16,LTBP4,JMJD1C,TBL2,CASZ1,TCTN1,WAC,KNL1,PLCE1,VDR
GO: Biological Process	GO:0044093	positive regulation of molecular function		1.451e-08	6.025e-05	3.347e-06	2.982e-05	26	1788	CDKN1B,NPM1,CACNA1D,HNF1A,ERBB3,ARHGAP24,FBN1,PPP3CA,TRIM32,ABCC8,AGT,INSR,PLCB1,APOA1,CCT2,MYOCD,CCND1,FGFR1,PRKCZ,CTNNB1,PRKAG2,ACE,TERT,TRIM37,STAT1,VDR
Human Phenotype	HP:0000069	Abnormality of the ureter		1.734e-08	6.705e-05	3.353e-06	2.963e-05	23	349	RAD51,RAD51C,RPGRIP1,MLXIPL,PIGL,PIEZO2,PPP3CA,MCPH1,GLI1,SETBP1,BCL7B,BAZ1B,PAX2,RERE,PLEC,MAPKBP1,GNB1,PBX1,JMJD1C,TBL2,TCTN1,BICC1,KNL1
Human Phenotype	HP:0000818	Abnormality of the endocrine system		1.914e-08	7.403e-05	3.525e-06	3.116e-05	55	1674	RAD51,RAD51C,CDKN1B,NPM1,CDKN2C,CACNA1D,MLXIPL,COL7A1,HNF1A,ERBB3,PTPN11,FBN1,CEP120,CLPB,CLCNKA,VPS33B,RTEL1,TRIM32,WNT3,ABCC8,ZNF423,KCNJ5,SDCCAG8,MPDU1,AGT,SETBP1,INSR,BCL7B,PKHD1,BAZ1B,APOA1,CCND1,PAX2,FGFR1,PRKCZ,RERE,CTNNB1,ACVRL1,GNB1,PBX1,ARID1A,SUFU,CCDC141,KISS1,TERT,PRDM16,LTBP4,JMJD1C,TBL2,CASZ1,TCTN1,BICC1,STAT1,H19,VDR
GO: Biological Process	GO:0007423	sensory organ development		1.619e-08	6.723e-05	3.538e-06	3.152e-05	21	1178	COL4A1,CDKN1B,RPGRIP1,PTPN11,FBN1,CCND1,PAX2,FGFR1,PRKCZ,RERE,CTNNB1,SMOC1,ACVRL1,GNB1,PBX1,ARID1A,SUFU,CCDC141,PRDM16,CASZ1,VDR
GO: Biological Process	GO:0051093	negative regulation of developmental process		1.77e-08	7.35e-05	3.675e-06	3.274e-05	22	1301	CDKN1B,PTPN11,FBN1,PPP3CA,WNT3,ABCC8,AGT,BCL7B,DAAM2,MYOCD,CCND1,PAX2,FGFR1,CTNNB1,ACVRL1,PBX1,SUFU,TERT,PRDM16,CASZ1,STAT1,VDR
GO: Biological Process	GO:2000026	regulation of multicellular organismal development		1.888e-08	7.842e-05	3.734e-06	3.327e-05	27	1946	CDKN1B,AKT3,PTPN11,FBN1,PPP3CA,TRIM32,GLI1,WNT3,ABCC8,AGT,INSR,PLCB1,DAAM2,CCND1,PAX2,FGFR1,PRKCZ,CTNNB1,ACVRL1,ARID1A,ACE,TERT,PRDM16,ZAP70,CASZ1,STAT1,VDR
Human Phenotype	HP:0030972	Abnormal systemic blood pressure		2.418e-08	9.355e-05	4.252e-06	3.758e-05	28	516	CDKN1B,CDKN2C,CACNA1D,MLXIPL,FBN1,CLCNKA,TRIM32,KCNJ5,SDCCAG8,AGT,INSR,BCL7B,PKHD1,BAZ1B,APOA1,CCND1,PAX2,CTNNB1,ACVRL1,PRKAG2,PBX1,ACE,TERT,JMJD1C,TBL2,BICC1,STAT1,H19
GO: Biological Process	GO:0000278	mitotic cell cycle		2.332e-08	9.685e-05	4.402e-06	3.922e-05	20	1089	RAD51,RAD51C,CDKN1B,CDKN2C,PTPN11,PPP3CA,MCPH1,RTEL1,INSR,BCL7B,PKHD1,PLCB1,BAZ1B,CCND1,FGFR1,CTNNB1,PBX1,ARID1A,TERT,WAC
MicroRNA	hsa-miR-582-5p:mirSVR_highEffct	hsa-miR-582-5p:mirSVR_nonconserved_highEffect-0.5	MicroRNA.org	1.302e-08	9.77e-05	4.441e-06	4.219e-05	16	1843	CACNA1D,PTPN11,MCPH1,ABCC8,ZNF423,PLCB1,CCT2,PRKCZ,GNB1,ARID1A,CCDC141,JMJD1C,TCTN1,BICC1,STAT1,WAC
Human Phenotype	HP:0011458	Abdominal symptom		2.744e-08	0.0001061	4.614e-06	4.078e-05	58	1849	CDKN1B,NPM1,CDKN2C,CACNA1D,MLXIPL,COL7A1,PIGL,HNF1A,ERBB3,NPHS2,PTPN11,PIEZO2,ARHGAP24,FBN1,PPP3CA,CEP120,CLPB,CLCNKA,ADAMTS3,ABCC8,KCNJ5,MPDU1,SETBP1,INSR,BCL7B,PKHD1,BAZ1B,DAAM2,WDR73,CCND1,PAX2,FGFR1,PRKCZ,NUP93,RERE,CTNNB1,PLEC,ACVRL1,PRKAG2,GNB1,PBX1,ARID1A,PIGV,SUFU,TERT,PRDM16,LTBP4,JMJD1C,ZAP70,TBL2,CASZ1,TCTN1,STAT1,H19,WAC,SLC5A1,PLCE1,VDR
Human Phenotype	HP:0032263	Increased blood pressure		3.013e-08	0.0001165	4.626e-06	4.089e-05	26	454	CDKN1B,CDKN2C,CACNA1D,MLXIPL,FBN1,CLCNKA,TRIM32,KCNJ5,SDCCAG8,AGT,INSR,BCL7B,PKHD1,BAZ1B,APOA1,CCND1,PAX2,CTNNB1,ACVRL1,PBX1,TERT,JMJD1C,TBL2,BICC1,STAT1,H19
Human Phenotype	HP:0000822	Hypertension		3.013e-08	0.0001165	4.626e-06	4.089e-05	26	454	CDKN1B,CDKN2C,CACNA1D,MLXIPL,FBN1,CLCNKA,TRIM32,KCNJ5,SDCCAG8,AGT,INSR,BCL7B,PKHD1,BAZ1B,APOA1,CCND1,PAX2,CTNNB1,ACVRL1,PBX1,TERT,JMJD1C,TBL2,BICC1,STAT1,H19
Human Phenotype	HP:0010442	Polydactyly		3.11e-08	0.0001203	4.626e-06	4.089e-05	22	330	RAD51,RAD51C,RPGRIP1,AKT3,CEP120,TRIM32,GLI1,ZNF423,SDCCAG8,SETBP1,INSR,PRKCZ,RPS26,RPS27,RERE,SMOC1,SUFU,PRDM16,JMJD1C,CASZ1,TCTN1,H19
MicroRNA	hsa-miR-6504-3p		MirDB	1.509e-08	0.0001132	4.923e-06	4.677e-05	12	932	COL4A1,CACNA1D,FBN1,MCPH1,ADAMTS3,AGT,SETBP1,PLCB1,WDR73,MYOCD,CTNNB1,ARID1A
MicroRNA	hsa-miR-3184:mirSVR_lowEffct	hsa-miR-3184:mirSVR_nonconserved_lowEffect-0.1-0.5	MicroRNA.org	1.716e-08	0.0001288	5.365e-06	5.097e-05	16	1880	CDKN1B,PIGL,PTPN11,POLR1A,CLCNKA,KCNJ5,DAAM2,MYOCD,PAX2,FGFR1,MAPKBP1,JMJD1C,TBL2,CASZ1,STAT1,H19
MicroRNA	hsa-miR-4789-5p		MirDB	1.925e-08	0.0001445	5.388e-06	5.119e-05	12	953	COL4A1,CDKN1B,ARHGAP24,BAZ1B,MYOCD,FGFR1,CTNNB1,SMOC1,ARID1A,JMJD1C,CASZ1,WAC
MicroRNA	hsa-miR-519a-3p		MirDB	2.005e-08	0.0001505	5.388e-06	5.119e-05	11	763	AKT3,ERBB3,ARHGAP24,PPP3CA,CEP120,SETBP1,PLCB1,MYOCD,SMOC1,PRDM16,TRIM37
MicroRNA	hsa-miR-519b-3p		MirDB	2.005e-08	0.0001505	5.388e-06	5.119e-05	11	763	AKT3,ERBB3,ARHGAP24,PPP3CA,CEP120,SETBP1,PLCB1,MYOCD,SMOC1,PRDM16,TRIM37
MicroRNA	hsa-miR-519c-3p		MirDB	2.032e-08	0.0001525	5.388e-06	5.119e-05	11	764	AKT3,ERBB3,ARHGAP24,PPP3CA,CEP120,SETBP1,PLCB1,MYOCD,SMOC1,PRDM16,TRIM37
MicroRNA	hsa-miR-148b:mirSVR_highEffct	hsa-miR-148b:mirSVR_conserved_highEffect-0.5	MicroRNA.org	2.082e-08	0.0001562	5.388e-06	5.119e-05	13	1172	RAD51,COL4A1,ERBB3,FBN1,PPP3CA,GLI1,PKHD1,CCT2,PRKCZ,SMOC1,PRKAG2,TCTN1,H19
GO: Biological Process	GO:0007420	brain development		3.007e-08	0.0001249	5.43e-06	4.838e-05	21	1221	COL4A1,AKT3,PTPN11,PPP3CA,CEP120,MCPH1,CLPB,GLI1,WNT3,ZNF423,PLCB1,WDR73,PAX2,FGFR1,RERE,CTNNB1,PBX1,ARID1A,ACE,CCDC141,TCTN1
MicroRNA	hsa-miR-361-5p:mirSVR_lowEffct	hsa-miR-361-5p:mirSVR_conserved_lowEffect-0.1-0.5	MicroRNA.org	2.214e-08	0.0001661	5.538e-06	5.261e-05	15	1654	RAD51,PPP3CA,MCPH1,GLI1,WNT3,INSR,PLCB1,FGFR1,PRKCZ,ARID1A,TRIM37,STAT1,WAC,KNL1,SLC5A1
MicroRNA	hsa-miR-138-2*:mirSVR_highEffct	hsa-miR-138-2*:mirSVR_nonconserved_highEffect-0.5	MicroRNA.org	2.291e-08	0.0001719	5.546e-06	5.269e-05	14	1412	CACNA1D,ARHGAP24,ABCC8,BCL7B,PKHD1,PLCB1,WDR73,CCT2,CTNNB1,ACE,TRIM37,TCTN1,STAT1,VDR
MicroRNA	hsa-miR-152:mirSVR_highEffct	hsa-miR-152:mirSVR_conserved_highEffect-0.5	MicroRNA.org	2.368e-08	0.0001777	5.553e-06	5.276e-05	13	1185	RAD51,COL4A1,ERBB3,FBN1,PPP3CA,GLI1,PKHD1,CCT2,PRKCZ,SMOC1,PRKAG2,TCTN1,H19
MicroRNA	hsa-miR-597:mirSVR_lowEffct	hsa-miR-597:mirSVR_nonconserved_lowEffect-0.1-0.5	MicroRNA.org	2.703e-08	0.0002029	6.101e-06	5.796e-05	14	1431	ERBB3,RTEL1,GLI1,PKHD1,PLCB1,WDR73,CCND1,PAX2,PRKCZ,RERE,PRKAG2,PBX1,STAT1,KNL1
MicroRNA	hsa-miR-7853-5p		MirDB	2.878e-08	0.000216	6.101e-06	5.796e-05	10	612	CDKN1B,AKT3,PTPN11,MCPH1,RERE,PBX1,TCTN1,WAC,SLC5A1,VDR
MicroRNA	mmu-miR-669c-3p		MirDB	2.883e-08	0.0002164	6.101e-06	5.796e-05	16	1952	RAD51C,MLXIPL,PIGL,FBN1,MCPH1,KCNJ5,INSR,WDR73,NUP93,RERE,PRKAG2,PBX1,ARID1A,PIGV,PRDM16,CASZ1
MicroRNA	hsa-miR-105-5p		MirDB	2.967e-08	0.0002227	6.101e-06	5.796e-05	10	614	CDKN1B,AKT3,PTPN11,MCPH1,RERE,PBX1,TCTN1,WAC,SLC5A1,VDR
MicroRNA	hsa-miR-148a*:mirSVR_lowEffct	hsa-miR-148a*:mirSVR_nonconserved_lowEffect-0.1-0.5	MicroRNA.org	3.008e-08	0.0002257	6.101e-06	5.796e-05	16	1958	PPP3CA,MCPH1,ADAMTS3,TRIM32,SDCCAG8,BCL7B,RERE,CTNNB1,GNB1,SUFU,ACE,CCDC141,JMJD1C,CASZ1,SLC5A1,VDR
Human Phenotype	HP:0000366	Abnormality of the nose		4.273e-08	0.0001653	6.122e-06	5.41e-05	56	1761	RAD51,RAD51C,NPM1,CACNA1D,RPGRIP1,MLXIPL,PIGL,AKT3,PTPN11,PIEZO2,FBN1,PPP3CA,CEP120,POLR1A,CLPB,ADAMTS3,TRIM32,WNT3,ABCC8,ZNF423,KCNJ5,SDCCAG8,SETBP1,INSR,BCL7B,PKHD1,BAZ1B,WDR73,FGFR1,PRKCZ,RPS26,RPS27,RERE,CTNNB1,PLEC,SMOC1,ACVRL1,PBX1,ARID1A,PIGV,SUFU,CCDC141,KISS1,TERT,PRDM16,LTBP4,JMJD1C,TRIM37,ZAP70,TBL2,CASZ1,TCTN1,STAT1,WAC,KNL1,VDR
GO: Biological Process	GO:0045787	positive regulation of cell cycle		3.555e-08	0.0001477	6.152e-06	5.481e-05	13	432	RAD51C,CDKN1B,NPM1,PTPN11,CEP120,TRIM32,GLI1,INSR,PLCB1,CCND1,FGFR1,PBX1,TERT
MicroRNA	hsa-miR-646		MirDB	3.249e-08	0.0002438	6.417e-06	6.096e-05	10	620	COL4A1,COL7A1,AKT3,ADAMTS3,VPS33B,ZNF423,INSR,CCND1,TRIM37,BICC1
GO: Biological Process	GO:0071495	cellular response to endogenous stimulus		4.001e-08	0.0001662	6.635e-06	5.911e-05	26	1879	RAD51,COL4A1,HNF1A,AKT3,PTPN11,FBN1,ADAMTS3,ZNF423,AGT,INSR,PLCB1,APOA1,MYOCD,PAX2,FGFR1,PRKCZ,RERE,CTNNB1,SMOC1,ACVRL1,GNB1,ARID1A,ACE,PRDM16,LTBP4,STAT1
GO: Biological Process	GO:1903047	mitotic cell cycle process		4.154e-08	0.0001725	6.635e-06	5.911e-05	18	907	RAD51,RAD51C,CDKN1B,CDKN2C,PPP3CA,MCPH1,RTEL1,INSR,BCL7B,PKHD1,PLCB1,BAZ1B,CCND1,FGFR1,PBX1,ARID1A,TERT,WAC
GO: Biological Process	GO:1903508	positive regulation of nucleic acid-templated transcription		4.957e-08	0.0002059	7.352e-06	6.55e-05	26	1899	NPM1,MLXIPL,HNF1A,PPP3CA,TRIM32,GLI1,ZNF423,AGT,INSR,PLCB1,BAZ1B,MYOCD,PAX2,FGFR1,RERE,CTNNB1,ACVRL1,PBX1,ARID1A,TERT,PRDM16,TRIM37,CASZ1,STAT1,WAC,VDR
GO: Biological Process	GO:0045893	positive regulation of DNA-templated transcription		4.957e-08	0.0002059	7.352e-06	6.55e-05	26	1899	NPM1,MLXIPL,HNF1A,PPP3CA,TRIM32,GLI1,ZNF423,AGT,INSR,PLCB1,BAZ1B,MYOCD,PAX2,FGFR1,RERE,CTNNB1,ACVRL1,PBX1,ARID1A,TERT,PRDM16,TRIM37,CASZ1,STAT1,WAC,VDR
GO: Biological Process	GO:1902680	positive regulation of RNA biosynthetic process		5.283e-08	0.0002194	7.403e-06	6.595e-05	26	1905	NPM1,MLXIPL,HNF1A,PPP3CA,TRIM32,GLI1,ZNF423,AGT,INSR,PLCB1,BAZ1B,MYOCD,PAX2,FGFR1,RERE,CTNNB1,ACVRL1,PBX1,ARID1A,TERT,PRDM16,TRIM37,CASZ1,STAT1,WAC,VDR
GO: Biological Process	GO:0072089	stem cell proliferation		5.348e-08	0.0002221	7.403e-06	6.595e-05	9	173	RAD51,CDKN2C,WNT3,FGFR1,CTNNB1,PBX1,ACE,TERT,VDR
MicroRNA	hsa-miR-6809-3p		MirDB	3.9e-08	0.0002927	7.505e-06	7.13e-05	13	1237	CDKN1B,CACNA1D,AKT3,PIEZO2,ARHGAP24,PPP3CA,SETBP1,PLCB1,CCND1,CCDC141,PRDM16,TRIM37,KNL1
GO: Biological Process	GO:0045596	negative regulation of cell differentiation		5.777e-08	0.0002399	7.739e-06	6.895e-05	18	927	PTPN11,FBN1,PPP3CA,WNT3,ABCC8,BCL7B,DAAM2,MYOCD,CCND1,FGFR1,CTNNB1,ACVRL1,PBX1,SUFU,TERT,PRDM16,CASZ1,STAT1
Human Phenotype	HP:0100542	Abnormal localization of kidney		5.713e-08	0.000221	7.893e-06	6.975e-05	17	203	RAD51,RAD51C,MLXIPL,AKT3,PTPN11,ADAMTS3,BCL7B,BAZ1B,PAX2,FGFR1,RPS26,RPS27,SMOC1,PBX1,ARID1A,TBL2,WAC
MicroRNA	hsa-miR-653:mirSVR_highEffct	hsa-miR-653:mirSVR_conserved_highEffect-0.5	MicroRNA.org	4.233e-08	0.0003177	7.942e-06	7.546e-05	14	1484	RAD51,RAD51C,NPM1,PIEZO2,FBN1,SETBP1,PKHD1,MYOCD,PBX1,ARID1A,CCDC141,JMJD1C,WAC,SLC5A1
Human Phenotype	HP:0000377	Abnormal pinna morphology		6.007e-08	0.0002323	8.011e-06	7.08e-05	45	1230	RAD51,RAD51C,COL4A1,RPGRIP1,MLXIPL,PIGL,PTPN11,PIEZO2,FBN1,CEP120,POLR1A,CLCNKA,ADAMTS3,VPS33B,TRIM32,WNT3,ABCC8,ZNF423,KCNJ5,SDCCAG8,SETBP1,INSR,BCL7B,PKHD1,BAZ1B,WDR73,FGFR1,PRKCZ,RPS26,RPS27,RERE,PLEC,SMOC1,GNB1,PBX1,ARID1A,PIGV,SUFU,PRDM16,JMJD1C,TBL2,CASZ1,TCTN1,H19,WAC
GO: Biological Process	GO:0048880	sensory system development		6.265e-08	0.0002602	8.058e-06	7.179e-05	18	932	COL4A1,CDKN1B,RPGRIP1,ERBB3,FBN1,CCND1,PAX2,FGFR1,PRKCZ,CTNNB1,SMOC1,ACVRL1,GNB1,PBX1,ARID1A,SUFU,CCDC141,CASZ1
GO: Biological Process	GO:0030855	epithelial cell differentiation		6.455e-08	0.0002681	8.058e-06	7.179e-05	19	1044	COL4A1,CDKN1B,HNF1A,NPHS2,PPP3CA,GLI1,AGT,PKHD1,PLCB1,CCND1,PAX2,FGFR1,PRKCZ,CTNNB1,PLEC,ACVRL1,JMJD1C,STAT1,VDR
GO: Biological Process	GO:0051347	positive regulation of transferase activity		6.597e-08	0.000274	8.058e-06	7.179e-05	15	632	CDKN1B,NPM1,HNF1A,ERBB3,FBN1,AGT,INSR,APOA1,CCT2,CCND1,FGFR1,PRKCZ,CTNNB1,PRKAG2,ACE
Pubmed	23263486	Genome-wide association analyses identify 18 new loci associated with serum urate concentrations.	Pubmed	4.036e-10	1.651e-05	8.253e-06	9.24e-05	7	67	MLXIPL,HNF1A,PTPN11,INSR,BAZ1B,ACVRL1,PRKAG2
Human Phenotype	HP:0011792	Neoplasm by histology		6.411e-08	0.000248	8.266e-06	7.305e-05	23	374	RAD51,RAD51C,CDKN1B,CDKN2C,COL7A1,PTPN11,ADAMTS3,SETBP1,PKHD1,CCND1,FGFR1,PRKCZ,RPS26,RPS27,RERE,CTNNB1,ARID1A,SUFU,TERT,PRDM16,TRIM37,CASZ1,H19
Human Phenotype	HP:0011793	Neoplasm by anatomical site		6.707e-08	0.0002594	8.369e-06	7.396e-05	38	926	RAD51,RAD51C,CDKN1B,NPM1,CDKN2C,COL7A1,PIGL,HNF1A,ERBB3,PTPN11,PIEZO2,CEP120,CLPB,ADAMTS3,RTEL1,GLI1,ABCC8,SETBP1,PKHD1,CCND1,FGFR1,PRKCZ,RPS26,RPS27,RERE,CTNNB1,ACVRL1,GNB1,ARID1A,SUFU,TERT,PRDM16,TRIM37,ZAP70,CASZ1,BICC1,STAT1,H19
GO: Biological Process	GO:1901987	regulation of cell cycle phase transition		7.226e-08	0.0003001	8.574e-06	7.639e-05	14	545	RAD51,RAD51C,CDKN1B,NPM1,CDKN2C,PTPN11,GLI1,BCL7B,PLCB1,CCND1,PBX1,ARID1A,TERT,WAC
GO: Biological Process	GO:0045859	regulation of protein kinase activity		7.918e-08	0.0003288	8.743e-06	7.789e-05	16	738	CDKN1B,NPM1,CDKN2C,HNF1A,ERBB3,FBN1,AGT,INSR,MYOCD,CCND1,FGFR1,PRKCZ,PLEC,PRKAG2,ACE,PLCE1
GO: Biological Process	GO:0042325	regulation of phosphorylation		7.98e-08	0.0003314	8.743e-06	7.789e-05	22	1416	RAD51,CDKN1B,NPM1,CDKN2C,MLXIPL,HNF1A,ERBB3,PTPN11,FBN1,MCPH1,AGT,INSR,APOA1,MYOCD,CCND1,FGFR1,PRKCZ,PLEC,ACVRL1,PRKAG2,ACE,PLCE1
GO: Biological Process	GO:0060322	head development		8.104e-08	0.0003365	8.743e-06	7.789e-05	21	1294	COL4A1,AKT3,PTPN11,PPP3CA,CEP120,MCPH1,CLPB,GLI1,WNT3,ZNF423,PLCB1,WDR73,PAX2,FGFR1,RERE,CTNNB1,PBX1,ARID1A,ACE,CCDC141,TCTN1
GO: Biological Process	GO:0001932	regulation of protein phosphorylation		8.21e-08	0.000341	8.743e-06	7.789e-05	21	1295	RAD51,CDKN1B,NPM1,CDKN2C,MLXIPL,HNF1A,ERBB3,PTPN11,FBN1,AGT,INSR,APOA1,MYOCD,CCND1,FGFR1,PRKCZ,PLEC,ACVRL1,PRKAG2,ACE,PLCE1
Human Phenotype	HP:0001155	Abnormality of the hand		7.41e-08	0.0002866	8.956e-06	7.915e-05	54	1680	RAD51,RAD51C,CDKN1B,NPM1,CDKN2C,RPGRIP1,MLXIPL,COL7A1,PIGL,AKT3,ERBB3,PTPN11,PIEZO2,FBN1,PPP3CA,CEP120,ADAMTS3,VPS33B,RTEL1,TRIM32,GLI1,ABCC8,ZNF423,KCNJ5,SDCCAG8,SETBP1,INSR,BCL7B,BAZ1B,WDR73,FGFR1,PRKCZ,RPS26,RPS27,RERE,CTNNB1,PLEC,SMOC1,ACVRL1,GNB1,ARID1A,PIGV,SUFU,TERT,PRDM16,LTBP4,JMJD1C,TRIM37,TBL2,CASZ1,TCTN1,H19,COX14,WAC
MicroRNA	hsa-miR-3168:mirSVR_lowEffct	hsa-miR-3168:mirSVR_nonconserved_lowEffect-0.1-0.5	MicroRNA.org	4.949e-08	0.0003714	9.025e-06	8.574e-05	14	1503	NPM1,ERBB3,PIEZO2,ADAMTS3,TRIM32,SETBP1,INSR,PKHD1,CTNNB1,MAPKBP1,PRDM16,CASZ1,TCTN1,WAC
MicroRNA	mmu-let-7c-1-3p		MirDB	5.051e-08	0.0003791	9.025e-06	8.574e-05	11	836	CACNA1D,AKT3,MPDU1,SETBP1,DAAM2,SMOC1,ARID1A,SUFU,JMJD1C,CASZ1,WAC
Drug	CID005280961	genistein	Stitch	1.144e-09	1.978e-05	9.891e-06	0.0001022	21	1117	RAD51C,CDKN1B,CACNA1D,ERBB3,PTPN11,CLCNKA,AGT,INSR,PLCB1,APOA1,CCND1,FGFR1,CTNNB1,PLEC,ACE,TERT,ZAP70,STAT1,SLC5A1,PLCE1,VDR
MicroRNA	hsa-miR-891b:mirSVR_lowEffct	hsa-miR-891b:mirSVR_nonconserved_lowEffect-0.1-0.5	MicroRNA.org	5.82e-08	0.0004368	1.016e-05	9.651e-05	14	1523	RAD51,RAD51C,PPP3CA,ADAMTS3,INSR,WDR73,MYOCD,CCND1,CTNNB1,PRKAG2,CCDC141,JMJD1C,STAT1,VDR
MicroRNA	hsa-miR-145-5p:TargetScan	hsa-miR-145-5p	TargetScan	5.977e-08	0.0004486	1.019e-05	9.685e-05	10	662	CACNA1D,AKT3,ERBB3,ARHGAP24,PPP3CA,PKHD1,GNB1,CASZ1,BICC1,PLCE1
MicroRNA	hsa-miR-1255b:mirSVR_highEffct	hsa-miR-1255b:mirSVR_nonconserved_highEffect-0.5	MicroRNA.org	6.32e-08	0.0004743	1.037e-05	9.854e-05	10	666	ERBB3,ARHGAP24,PPP3CA,ADAMTS3,GLI1,MPDU1,SETBP1,FGFR1,CCDC141,BICC1
MicroRNA	hsa-miR-1255b-5p		MirDB	6.536e-08	0.0004905	1.037e-05	9.854e-05	7	233	ERBB3,ADAMTS3,GLI1,ZNF423,SETBP1,INSR,BICC1
MicroRNA	hsa-miR-1255a		MirDB	6.536e-08	0.0004905	1.037e-05	9.854e-05	7	233	ERBB3,ADAMTS3,GLI1,ZNF423,SETBP1,INSR,BICC1
MicroRNA	hsa-miR-1252-5p		MirDB	6.634e-08	0.0004979	1.037e-05	9.854e-05	11	859	AKT3,FBN1,CLPB,ZNF423,INSR,PKHD1,RERE,ACVRL1,GNB1,STAT1,WAC
GO: Biological Process	GO:0043549	regulation of kinase activity		1.004e-07	0.0004168	1.042e-05	9.283e-05	17	854	CDKN1B,NPM1,CDKN2C,HNF1A,ERBB3,FBN1,MCPH1,AGT,INSR,MYOCD,CCND1,FGFR1,PRKCZ,PLEC,PRKAG2,ACE,PLCE1
GO: Biological Process	GO:0007507	heart development		1.051e-07	0.0004364	1.064e-05	9.482e-05	19	1077	CDKN1B,ERBB3,PTPN11,FBN1,GLI1,AGT,INSR,MYOCD,FGFR1,CTNNB1,PLEC,ACVRL1,ARID1A,SUFU,ACE,PRDM16,BICC1,PLCE1,VDR
GO: Biological Process	GO:0051241	negative regulation of multicellular organismal process		1.108e-07	0.00046	1.072e-05	9.549e-05	23	1571	CDKN1B,PTPN11,FBN1,PPP3CA,WNT3,ABCC8,ZNF423,AGT,INSR,DAAM2,APOA1,MYOCD,PAX2,FGFR1,CTNNB1,MAPKBP1,ACVRL1,ACE,TERT,PRDM16,CASZ1,STAT1,VDR
GO: Biological Process	GO:1901701	cellular response to oxygen-containing compound		1.11e-07	0.0004609	1.072e-05	9.549e-05	24	1703	RAD51,COL4A1,CDKN1B,CACNA1D,MLXIPL,HNF1A,AKT3,PTPN11,FBN1,PPP3CA,WNT3,ABCC8,AGT,INSR,PLCB1,PAX2,PRKCZ,CTNNB1,PLEC,GNB1,ACE,STAT1,H19,VDR
MicroRNA	hsa-miR-519c-3p:mirSVR_highEffct	hsa-miR-519c-3p:mirSVR_nonconserved_highEffect-0.5	MicroRNA.org	7.217e-08	0.0005416	1.105e-05	0.000105	14	1550	RAD51,AKT3,ARHGAP24,PPP3CA,CEP120,MCPH1,PLCB1,MYOCD,SMOC1,PRKAG2,CCDC141,PRDM16,TRIM37,STAT1
GO: Biological Process	GO:1902533	positive regulation of intracellular signal transduction		1.195e-07	0.0004961	1.128e-05	0.0001005	20	1203	HNF1A,AKT3,ERBB3,PTPN11,PPP3CA,TRIM32,AGT,INSR,PLCB1,APOA1,FGFR1,PRKCZ,NUP93,CTNNB1,MAPKBP1,KISS1,ZAP70,H19,WAC,PLCE1
Human Phenotype	HP:0009116	Aplasia/Hypoplasia involving bones of the skull		1.083e-07	0.0004191	1.253e-05	0.0001107	36	859	RAD51,RAD51C,NPM1,RPGRIP1,MLXIPL,PIGL,ERBB3,PTPN11,PIEZO2,FBN1,PPP3CA,CEP120,POLR1A,CLPB,VPS33B,RTEL1,WNT3,KCNJ5,SETBP1,BCL7B,PKHD1,BAZ1B,WDR73,FGFR1,RPS26,RPS27,RERE,SMOC1,PIGV,TERT,LTBP4,JMJD1C,TRIM37,TBL2,TCTN1,KNL1
Human Phenotype	HP:0001562	Oligohydramnios		1.101e-07	0.0004259	1.253e-05	0.0001107	16	187	RAD51,RAD51C,RPGRIP1,PIGL,FBN1,VPS33B,AGT,PKHD1,WDR73,PAX2,PBX1,PIGV,ACE,TCTN1,H19,COX14
MicroRNA	hsa-miR-1275:mirSVR_highEffct	hsa-miR-1275:mirSVR_nonconserved_highEffect-0.5	MicroRNA.org	8.45e-08	0.0006342	1.268e-05	0.0001205	11	880	CACNA1D,PIGL,AKT3,FBN1,CLPB,TRIM32,BCL7B,ARID1A,SUFU,CCDC141,LTBP4
Human Phenotype	HP:0012732	Anorectal anomaly		1.165e-07	0.0004507	1.272e-05	0.0001124	22	355	RAD51,RAD51C,NPM1,MLXIPL,COL7A1,PIGL,CEP120,RTEL1,WNT3,SETBP1,INSR,BCL7B,BAZ1B,PRKCZ,RERE,PIGV,TERT,PRDM16,LTBP4,JMJD1C,TBL2,CASZ1
Human Phenotype	HP:0005922	Abnormal hand morphology		1.184e-07	0.0004579	1.272e-05	0.0001124	40	1031	RAD51,RAD51C,RPGRIP1,MLXIPL,COL7A1,PIGL,AKT3,PTPN11,PIEZO2,FBN1,CEP120,VPS33B,TRIM32,GLI1,ABCC8,ZNF423,KCNJ5,SDCCAG8,SETBP1,INSR,BCL7B,BAZ1B,WDR73,FGFR1,PRKCZ,RPS26,RPS27,RERE,SMOC1,GNB1,ARID1A,PIGV,SUFU,PRDM16,JMJD1C,TBL2,CASZ1,TCTN1,H19,WAC
GO: Biological Process	GO:0044770	cell cycle phase transition		1.461e-07	0.0006067	1.346e-05	0.0001199	15	672	RAD51,RAD51C,CDKN1B,NPM1,CDKN2C,PTPN11,PPP3CA,GLI1,BCL7B,PLCB1,CCND1,PBX1,ARID1A,TERT,WAC
GO: Biological Process	GO:0019220	regulation of phosphate metabolic process		1.506e-07	0.0006256	1.346e-05	0.0001199	23	1598	RAD51,CDKN1B,NPM1,CDKN2C,MLXIPL,HNF1A,ERBB3,PTPN11,FBN1,MCPH1,AGT,INSR,APOA1,MYOCD,CCND1,FGFR1,PRKCZ,PLEC,ACVRL1,PRKAG2,ACE,H19,PLCE1
GO: Biological Process	GO:0051174	regulation of phosphorus metabolic process		1.524e-07	0.0006327	1.346e-05	0.0001199	23	1599	RAD51,CDKN1B,NPM1,CDKN2C,MLXIPL,HNF1A,ERBB3,PTPN11,FBN1,MCPH1,AGT,INSR,APOA1,MYOCD,CCND1,FGFR1,PRKCZ,PLEC,ACVRL1,PRKAG2,ACE,H19,PLCE1
MicroRNA	hsa-miR-412:mirSVR_highEffct	hsa-miR-412:mirSVR_nonconserved_highEffect-0.5	MicroRNA.org	9.249e-08	0.0006942	1.35e-05	0.0001283	10	694	RAD51C,AKT3,ARHGAP24,RTEL1,WNT3,PKHD1,CCT2,PRKCZ,TCTN1,PLCE1
MicroRNA	hsa-miR-448:mirSVR_lowEffct	hsa-miR-448:mirSVR_conserved_lowEffect-0.1-0.5	MicroRNA.org	9.355e-08	0.0007021	1.35e-05	0.0001283	15	1848	RAD51C,CACNA1D,AKT3,PTPN11,CEP120,MCPH1,PRKCZ,RERE,CTNNB1,SMOC1,ARID1A,CCDC141,PRDM16,CASZ1,SLC5A1
MicroRNA	hsa-miR-3065-5p		MirDB	9.947e-08	0.0007465	1.408e-05	0.0001338	12	1109	COL4A1,CDKN1B,PTPN11,PPP3CA,ADAMTS3,WNT3,PLCB1,BAZ1B,PBX1,JMJD1C,BICC1,WAC
MicroRNA	hsa-miR-3120-3p		MirDB	1.035e-07	0.0007764	1.438e-05	0.0001366	11	898	PTPN11,FBN1,WNT3,SETBP1,MYOCD,FGFR1,CTNNB1,PRKAG2,GNB1,TRIM37,SLC5A1
Human Phenotype	HP:0010929	Abnormal blood cation concentration		1.423e-07	0.0005505	1.452e-05	0.0001283	22	359	CDKN1B,CDKN2C,CACNA1D,MLXIPL,COL7A1,CLCNKA,ADAMTS3,KCNJ5,INSR,BCL7B,PKHD1,BAZ1B,CCND1,PAX2,FGFR1,CTNNB1,PBX1,TERT,JMJD1C,TBL2,SLC5A1,VDR
Human Phenotype	HP:0000315	Abnormality of the orbital region		1.426e-07	0.0005517	1.452e-05	0.0001283	58	1924	RAD51,RAD51C,COL4A1,NPM1,RPGRIP1,MLXIPL,COL7A1,PIGL,AKT3,PTPN11,PIEZO2,FBN1,PPP3CA,CEP120,POLR1A,MCPH1,ADAMTS3,RTEL1,TRIM32,WNT3,ZNF423,KCNJ5,SDCCAG8,SETBP1,INSR,BCL7B,PKHD1,BAZ1B,WDR73,APOA1,CCND1,PAX2,FGFR1,PRKCZ,RPS26,RPS27,RERE,CTNNB1,PLEC,SMOC1,ACVRL1,PBX1,ARID1A,PIGV,SUFU,KISS1,TERT,PRDM16,LTBP4,JMJD1C,TRIM37,TBL2,CASZ1,TCTN1,COX14,WAC,KNL1,VDR
MicroRNA	hsa-miR-520d-5p		MirDB	1.074e-07	0.0008064	1.466e-05	0.0001393	15	1868	COL4A1,CDKN1B,CACNA1D,AKT3,FBN1,PPP3CA,CEP120,PLCB1,PBX1,SUFU,CCDC141,JMJD1C,BICC1,WAC,VDR
MicroRNA	hsa-miR-93:mirSVR_highEffct	hsa-miR-93:mirSVR_conserved_highEffect-0.5	MicroRNA.org	1.146e-07	0.0008602	1.515e-05	0.0001439	14	1610	COL4A1,NPM1,AKT3,ERBB3,ARHGAP24,PPP3CA,CEP120,SDCCAG8,PLCB1,FGFR1,SMOC1,TRIM37,TCTN1,WAC
MicroRNA	hsa-miR-524-5p		MirDB	1.151e-07	0.0008636	1.515e-05	0.0001439	15	1878	COL4A1,CDKN1B,CACNA1D,AKT3,FBN1,PPP3CA,CEP120,PLCB1,PBX1,SUFU,CCDC141,JMJD1C,BICC1,WAC,VDR
MicroRNA	hsa-miR-345:mirSVR_lowEffct	hsa-miR-345:mirSVR_nonconserved_lowEffect-0.1-0.5	MicroRNA.org	1.208e-07	0.0009067	1.548e-05	0.0001471	14	1617	RAD51C,CACNA1D,ERBB3,CLPB,KCNJ5,MPDU1,PKHD1,RPS27,ACVRL1,GNB1,JMJD1C,TRIM37,WAC,SLC5A1
MicroRNA	hsa-miR-301a:mirSVR_highEffct	hsa-miR-301a:mirSVR_conserved_highEffect-0.5	MicroRNA.org	1.217e-07	0.0009136	1.548e-05	0.0001471	14	1618	CACNA1D,ERBB3,PPP3CA,CEP120,MCPH1,PKHD1,PLCB1,CTNNB1,SMOC1,PBX1,TRIM37,TCTN1,H19,WAC
MicroRNA	hsa-miR-7854-3p:Functional MTI (Weak)	Functional MTI (Weak)	miRTarbase	1.239e-07	0.0009299	1.55e-05	0.0001472	6	153	RAD51,AKT3,BCL7B,FGFR1,MAPKBP1,ARID1A
MicroRNA	hsa-miR-1244:mirSVR_highEffct	hsa-miR-1244:mirSVR_nonconserved_highEffect-0.5	MicroRNA.org	1.306e-07	0.00098	1.607e-05	0.0001526	13	1374	COL4A1,ARHGAP24,PPP3CA,CEP120,MCPH1,ADAMTS3,ZNF423,PLCB1,RERE,ARID1A,TBL2,KNL1,PLCE1
Human Phenotype	HP:0002664	Neoplasm		1.664e-07	0.0006438	1.624e-05	0.0001435	38	957	RAD51,RAD51C,CDKN1B,NPM1,CDKN2C,COL7A1,PIGL,HNF1A,ERBB3,PTPN11,PIEZO2,CEP120,CLPB,ADAMTS3,RTEL1,GLI1,ABCC8,SETBP1,PKHD1,CCND1,FGFR1,PRKCZ,RPS26,RPS27,RERE,CTNNB1,ACVRL1,GNB1,ARID1A,SUFU,TERT,PRDM16,TRIM37,ZAP70,CASZ1,BICC1,STAT1,H19
Human Phenotype	HP:0002242	Abnormal intestine morphology		1.679e-07	0.0006494	1.624e-05	0.0001435	47	1365	RAD51,RAD51C,CDKN1B,NPM1,CDKN2C,MLXIPL,COL7A1,PIGL,ERBB3,NPHS2,ARHGAP24,CEP120,CLPB,ADAMTS3,RTEL1,ZNF423,SETBP1,INSR,BCL7B,PKHD1,BAZ1B,DAAM2,CCND1,PAX2,FGFR1,PRKCZ,RPS26,NUP93,RPS27,RERE,CTNNB1,PLEC,ACVRL1,PIGV,SUFU,TERT,PRDM16,LTBP4,JMJD1C,ZAP70,TBL2,CASZ1,TCTN1,STAT1,WAC,SLC5A1,PLCE1
MicroRNA	hsa-miR-493-5p		MirDB	1.36e-07	0.001021	1.633e-05	0.0001552	11	923	RAD51C,PPP3CA,ADAMTS3,PLCB1,BAZ1B,GNB1,ARID1A,SUFU,JMJD1C,WAC,SLC5A1
MicroRNA	hsa-miR-106b*:mirSVR_lowEffct	hsa-miR-106b*:mirSVR_nonconserved_lowEffect-0.1-0.5	MicroRNA.org	1.371e-07	0.001029	1.633e-05	0.0001552	9	546	PTPN11,ARHGAP24,ZNF423,MPDU1,PAX2,JMJD1C,ZAP70,CASZ1,TCTN1
MicroRNA	hsa-miR-148a:mirSVR_highEffct	hsa-miR-148a:mirSVR_conserved_highEffect-0.5	MicroRNA.org	1.427e-07	0.001071	1.64e-05	0.0001558	12	1147	RAD51,COL4A1,ERBB3,FBN1,PPP3CA,GLI1,PKHD1,CCT2,SMOC1,PRKAG2,TCTN1,H19
MicroRNA	mmu-miR-669f-3p		MirDB	1.442e-07	0.001082	1.64e-05	0.0001558	13	1386	CDKN1B,ADAMTS3,VPS33B,WNT3,PLCB1,FGFR1,RERE,SMOC1,PRKAG2,ARID1A,PRDM16,CASZ1,SLC5A1
MicroRNA	mmu-miR-467a-3p		MirDB	1.442e-07	0.001082	1.64e-05	0.0001558	13	1386	CDKN1B,ADAMTS3,VPS33B,WNT3,PLCB1,FGFR1,RERE,SMOC1,PRKAG2,ARID1A,PRDM16,CASZ1,SLC5A1
GO: Biological Process	GO:0051094	positive regulation of developmental process		1.943e-07	0.000807	1.651e-05	0.0001471	24	1755	AKT3,ERBB3,PPP3CA,TRIM32,GLI1,WNT3,AGT,INSR,BCL7B,PLCB1,MYOCD,CCND1,PAX2,FGFR1,PRKCZ,CTNNB1,ACVRL1,ARID1A,ACE,TERT,PRDM16,ZAP70,STAT1,VDR
GO: Biological Process	GO:0044092	negative regulation of molecular function		1.948e-07	0.0008089	1.651e-05	0.0001471	20	1240	CDKN1B,NPM1,CDKN2C,COL7A1,HNF1A,PPP3CA,AGT,INSR,PKHD1,APOA1,MYOCD,PAX2,PRKCZ,PLEC,PRKAG2,PBX1,SUFU,ACE,TRIM37,H19
MicroRNA	mmu-miR-669b-3p		MirDB	1.502e-07	0.001128	1.683e-05	0.0001599	13	1391	CDKN1B,ADAMTS3,VPS33B,WNT3,PLCB1,FGFR1,RERE,SMOC1,PRKAG2,ARID1A,PRDM16,CASZ1,SLC5A1
Human Phenotype	HP:0002817	Abnormality of the upper limb		1.801e-07	0.0006966	1.693e-05	0.0001496	56	1826	RAD51,RAD51C,CDKN1B,NPM1,CDKN2C,RPGRIP1,MLXIPL,COL7A1,PIGL,AKT3,ERBB3,PTPN11,PIEZO2,FBN1,PPP3CA,CEP120,CLPB,ADAMTS3,VPS33B,RTEL1,TRIM32,GLI1,ABCC8,ZNF423,KCNJ5,SDCCAG8,SETBP1,INSR,BCL7B,BAZ1B,WDR73,FGFR1,PRKCZ,RPS26,RPS27,RERE,CTNNB1,PLEC,SMOC1,ACVRL1,GNB1,ARID1A,PIGV,SUFU,TERT,PRDM16,LTBP4,JMJD1C,TRIM37,TBL2,CASZ1,TCTN1,H19,COX14,WAC,VDR
Human Phenotype	HP:0003330	Abnormal bone structure		1.871e-07	0.0007237	1.693e-05	0.0001496	35	836	RAD51,RAD51C,CDKN1B,NPM1,CDKN2C,MLXIPL,COL7A1,PIGL,PTPN11,FBN1,PPP3CA,MCPH1,CLPB,RTEL1,WNT3,SDCCAG8,SETBP1,BCL7B,BAZ1B,CCND1,FGFR1,CTNNB1,PLEC,PIGV,SUFU,CCDC141,KISS1,TERT,LTBP4,TRIM37,TBL2,STAT1,H19,KNL1,VDR
Human Phenotype	HP:0001197	Abnormality of prenatal development or birth		1.882e-07	0.0007281	1.693e-05	0.0001496	41	1092	RAD51,RAD51C,CACNA1D,RPGRIP1,MLXIPL,PIGL,HNF1A,ERBB3,PTPN11,FBN1,PPP3CA,CLPB,CLCNKA,ADAMTS3,VPS33B,WNT3,ABCC8,KCNJ5,AGT,BCL7B,PKHD1,BAZ1B,WDR73,PAX2,FGFR1,RPS26,RPS27,CTNNB1,PLEC,PRKAG2,PBX1,PIGV,SUFU,ACE,LTBP4,JMJD1C,TRIM37,TBL2,TCTN1,H19,COX14
Human Phenotype	HP:0012622	Chronic kidney disease		1.932e-07	0.0007472	1.698e-05	0.0001501	15	170	RAD51C,COL7A1,NPHS2,ARHGAP24,CLCNKA,SDCCAG8,PKHD1,DAAM2,MYOCD,PAX2,NUP93,MAPKBP1,PBX1,BICC1,PLCE1
ToppCell Atlas	830d9cd0dd706bce22eb2416f07b2c31c870a05a	renal_medulla_nuclei|World / Celltypes from Cells and Nuclei per compartment and clinical group	Integrated Single-nucleus and Single-cell RNA-seq of the Adult Human Kidney	3.756e-09	7.098e-05	1.701e-05	0.0001773	8	190	AKT3,SETBP1,PKHD1,PLCB1,RERE,PBX1,PRDM16,BICC1
ToppCell Atlas	78c3c2fdb68c3407f2436f90e1e6a780bbf8b79e	human_hepatoblastoma-Hepatic_Stellate_cells|human_hepatoblastoma / Sample and Cell Type and Tumor Cluster (all cells)	Human Hepatoblastoma Atlas	3.914e-09	7.397e-05	1.701e-05	0.0001773	8	191	COL4A1,AKT3,PIEZO2,ARHGAP24,FBN1,DAAM2,LTBP4,PLCE1
ToppCell Atlas	9919cdc0ce833894525dba429f251ea1b094fbd8	Endothelial-A|World / shred on cell class and cell subclass (v4)	mouse_P3_lung_dropseq (2716 cells)	4.078e-09	7.706e-05	1.701e-05	0.0001773	8	192	COL4A1,PIEZO2,PLCB1,CCND1,ACVRL1,ACE,TRIM37,CASZ1
ToppCell Atlas	439d3f17c1f4736122b330e98add9292c7036a8e	Fetal_29-31_weeks-Mesenchymal-matrix_fibroblast_2_cell-D150|Fetal_29-31_weeks / Lineage, Cell type, age group and donor	Human Lung Cells in 3 Age Groups (Wang et al.)	4.423e-09	8.359e-05	1.701e-05	0.0001773	8	194	CACNA1D,PIEZO2,FBN1,SETBP1,DAAM2,FGFR1,LTBP4,BICC1
ToppCell Atlas	a44ce66608ac8504d4b721daa1ef1a61b5ef8c57	kidney_(cortex)_52-year-old_RenalCancer_female-epithelial_cell|kidney_(cortex)_52-year-old_RenalCancer_female / Per sample, Lineage, Cell type	Adult human kidney single cell transcriptional and chromatin accessibility profiling	4.605e-09	8.703e-05	1.701e-05	0.0001773	8	195	CACNA1D,ARHGAP24,PKHD1,PAX2,PRDM16,CASZ1,BICC1,VDR
ToppCell Atlas	4bac110c2b3609f6ee5d0e3275da0824a6240270	Mesenchymal|World / Lineage, Cell type, age group and donor	Human Lung Cells in 3 Age Groups (Wang et al.)	5.4e-09	0.000102	1.701e-05	0.0001773	8	199	COL4A1,CACNA1D,PIEZO2,FBN1,SETBP1,PBX1,LTBP4,BICC1
GO: Biological Process	GO:0060993	kidney morphogenesis		2.054e-07	0.0008532	1.706e-05	0.000152	8	146	HNF1A,PPP3CA,TRIM32,AGT,PAX2,CTNNB1,PBX1,STAT1
MicroRNA	hsa-miR-653-5p		MirDB	1.582e-07	0.001187	1.746e-05	0.0001659	8	398	FBN1,MCPH1,PKHD1,MYOCD,NUP93,PBX1,ARID1A,CCDC141
MicroRNA	hsa-miR-4295:mirSVR_highEffct	hsa-miR-4295:mirSVR_nonconserved_highEffect-0.5	MicroRNA.org	1.624e-07	0.001219	1.766e-05	0.0001678	12	1161	RAD51C,ERBB3,CEP120,MCPH1,PKHD1,PLCB1,SMOC1,PRKAG2,PBX1,TRIM37,H19,WAC
MicroRNA	hsa-miR-519b-3p:mirSVR_highEffct	hsa-miR-519b-3p:mirSVR_nonconserved_highEffect-0.5	MicroRNA.org	1.711e-07	0.001284	1.835e-05	0.0001743	13	1407	AKT3,ARHGAP24,PPP3CA,CEP120,MCPH1,PLCB1,MYOCD,SMOC1,PRKAG2,CCDC141,PRDM16,TRIM37,STAT1
MicroRNA	hsa-miR-455-5p:mirSVR_lowEffct	hsa-miR-455-5p:mirSVR_conserved_lowEffect-0.1-0.5	MicroRNA.org	1.767e-07	0.001327	1.868e-05	0.0001775	13	1411	CDKN1B,MLXIPL,PTPN11,TRIM32,CCT2,FGFR1,GNB1,ARID1A,SUFU,JMJD1C,CASZ1,BICC1,PLCE1
MicroRNA	hsa-miR-1294:mirSVR_lowEffct	hsa-miR-1294:mirSVR_nonconserved_lowEffect-0.1-0.5	MicroRNA.org	1.824e-07	0.001369	1.877e-05	0.0001783	14	1673	CDKN1B,NPM1,PIGL,PIEZO2,MCPH1,BAZ1B,DAAM2,MAPKBP1,PBX1,SUFU,JMJD1C,ZAP70,CASZ1,TCTN1
MicroRNA	hsa-miR-195:mirSVR_highEffct	hsa-miR-195:mirSVR_conserved_highEffect-0.5	MicroRNA.org	1.825e-07	0.00137	1.877e-05	0.0001783	13	1415	RAD51,RAD51C,AKT3,CEP120,ADAMTS3,VPS33B,SETBP1,CCND1,FGFR1,PRKAG2,TCTN1,BICC1,SLC5A1
MicroRNA	hsa-miR-519a:mirSVR_highEffct	hsa-miR-519a:mirSVR_nonconserved_highEffect-0.5	MicroRNA.org	1.993e-07	0.001496	1.985e-05	0.0001886	13	1426	AKT3,ARHGAP24,PPP3CA,CEP120,MCPH1,PLCB1,MYOCD,SMOC1,PRKAG2,CCDC141,PRDM16,TRIM37,STAT1
MicroRNA	hsa-miR-105:mirSVR_highEffct	hsa-miR-105:mirSVR_nonconserved_highEffect-0.5	MicroRNA.org	2.025e-07	0.00152	1.985e-05	0.0001886	13	1428	CDKN1B,NPM1,PTPN11,PIEZO2,ARHGAP24,PPP3CA,MCPH1,FGFR1,CTNNB1,PBX1,CCDC141,WAC,SLC5A1
MicroRNA	hsa-miR-4302:mirSVR_lowEffct	hsa-miR-4302:mirSVR_nonconserved_lowEffect-0.1-0.5	MicroRNA.org	2.066e-07	0.001551	1.985e-05	0.0001886	15	1966	FBN1,GLI1,KCNJ5,SETBP1,PKHD1,MYOCD,NUP93,RERE,PRKAG2,PBX1,CCDC141,TRIM37,SLC5A1,PLCE1,VDR
MicroRNA	hsa-miR-1265:mirSVR_lowEffct	hsa-miR-1265:mirSVR_nonconserved_lowEffect-0.1-0.5	MicroRNA.org	2.09e-07	0.001569	1.985e-05	0.0001886	14	1692	ERBB3,PPP3CA,ZNF423,MPDU1,PLCB1,DAAM2,RPS27,CTNNB1,PRKAG2,CCDC141,TRIM37,TBL2,STAT1,WAC
MicroRNA	hsa-miR-148b-3p:TargetScan	hsa-miR-148b-3p	TargetScan	2.116e-07	0.001588	1.985e-05	0.0001886	9	575	COL4A1,CDKN1B,ERBB3,FBN1,BCL7B,PRKAG2,JMJD1C,CASZ1,BICC1
MicroRNA	hsa-miR-148a-3p:TargetScan	hsa-miR-148a-3p	TargetScan	2.116e-07	0.001588	1.985e-05	0.0001886	9	575	COL4A1,CDKN1B,ERBB3,FBN1,BCL7B,PRKAG2,JMJD1C,CASZ1,BICC1
MicroRNA	hsa-miR-152-3p:TargetScan	hsa-miR-152-3p	TargetScan	2.116e-07	0.001588	1.985e-05	0.0001886	9	575	COL4A1,CDKN1B,ERBB3,FBN1,BCL7B,PRKAG2,JMJD1C,CASZ1,BICC1
MicroRNA	hsa-miR-188-5p:mirSVR_lowEffct	hsa-miR-188-5p:mirSVR_nonconserved_lowEffect-0.1-0.5	MicroRNA.org	2.158e-07	0.001619	1.999e-05	0.0001899	13	1436	RAD51,RAD51C,ERBB3,PPP3CA,ZNF423,FGFR1,PBX1,SUFU,ACE,CCDC141,JMJD1C,TBL2,WAC
Human Phenotype	HP:0007378	Neoplasm of the gastrointestinal tract		2.34e-07	0.000905	2.011e-05	0.0001777	20	308	RAD51,RAD51C,CDKN1B,CDKN2C,HNF1A,ERBB3,PIEZO2,ABCC8,SETBP1,PKHD1,CCND1,RPS26,RPS27,CTNNB1,ACVRL1,ARID1A,SUFU,TERT,STAT1,H19
MicroRNA	hsa-miR-3155:mirSVR_lowEffct	hsa-miR-3155:mirSVR_nonconserved_lowEffect-0.1-0.5	MicroRNA.org	2.218e-07	0.001665	2.03e-05	0.0001929	15	1977	RAD51,CACNA1D,MLXIPL,HNF1A,ERBB3,CLPB,RTEL1,BCL7B,PKHD1,MAPKBP1,ARID1A,SUFU,CCDC141,TCTN1,SLC5A1
Human Phenotype	HP:0012090	Abnormal pancreas morphology		2.452e-07	0.0009485	2.062e-05	0.0001822	12	106	RPGRIP1,HNF1A,ABCC8,SETBP1,PKHD1,CCND1,PRKCZ,RERE,PRDM16,CASZ1,TCTN1,BICC1
Human Phenotype	HP:0000357	Abnormal location of ears		2.508e-07	0.00097	2.064e-05	0.0001824	36	887	COL4A1,RPGRIP1,MLXIPL,PTPN11,PIEZO2,FBN1,CEP120,ADAMTS3,VPS33B,TRIM32,WNT3,ZNF423,KCNJ5,SDCCAG8,SETBP1,INSR,BCL7B,PKHD1,BAZ1B,WDR73,FGFR1,PRKCZ,RPS26,RPS27,RERE,SMOC1,GNB1,PBX1,PIGV,SUFU,PRDM16,JMJD1C,TBL2,CASZ1,TCTN1,WAC
MicroRNA	hsa-miR-205-5p:TargetScan	hsa-miR-205-5p	TargetScan	2.294e-07	0.001722	2.074e-05	0.0001971	8	418	ERBB3,ARHGAP24,INSR,PLCB1,ARID1A,PIGV,PRDM16,BICC1
MicroRNA	hsa-miR-411*:mirSVR_lowEffct	hsa-miR-411*:mirSVR_nonconserved_lowEffect-0.1-0.5	MicroRNA.org	2.426e-07	0.001821	2.146e-05	0.0002038	15	1991	PIGL,PTPN11,ARHGAP24,FBN1,ADAMTS3,VPS33B,ZNF423,SDCCAG8,PAX2,FGFR1,GNB1,PRDM16,TRIM37,ZAP70,SLC5A1
MicroRNA	hsa-miR-1912:mirSVR_lowEffct	hsa-miR-1912:mirSVR_nonconserved_lowEffect-0.1-0.5	MicroRNA.org	2.459e-07	0.001845	2.146e-05	0.0002038	14	1715	PIGL,ARHGAP24,SETBP1,BAZ1B,CCT2,MYOCD,NUP93,RERE,CTNNB1,PRKAG2,PBX1,JMJD1C,CASZ1,BICC1
MicroRNA	hsa-miR-4289:mirSVR_lowEffct	hsa-miR-4289:mirSVR_nonconserved_lowEffect-0.1-0.5	MicroRNA.org	2.459e-07	0.001845	2.146e-05	0.0002038	14	1715	RAD51C,CDKN1B,NPHS2,PPP3CA,ADAMTS3,SETBP1,BCL7B,PKHD1,MAPKBP1,GNB1,PBX1,ARID1A,CCDC141,PLCE1
GO: Biological Process	GO:0031399	regulation of protein modification process		2.658e-07	0.001104	2.164e-05	0.0001928	24	1785	RAD51,CDKN1B,NPM1,CDKN2C,MLXIPL,HNF1A,ERBB3,PTPN11,FBN1,AGT,INSR,BAZ1B,APOA1,MYOCD,CCND1,FGFR1,PRKCZ,RERE,CTNNB1,PLEC,ACVRL1,PRKAG2,ACE,PLCE1
GO: Biological Process	GO:0045934	negative regulation of nucleobase-containing compound metabolic process		2.798e-07	0.001162	2.193e-05	0.0001954	24	1790	CDKN1B,NPM1,MLXIPL,HNF1A,MCPH1,RTEL1,ZNF423,PLCB1,MYOCD,CCND1,PAX2,FGFR1,RPS26,RERE,CTNNB1,ACVRL1,ARID1A,SUFU,TERT,PRDM16,TRIM37,STAT1,H19,VDR
GO: Biological Process	GO:1904659	glucose transmembrane transport		2.799e-07	0.001163	2.193e-05	0.0001954	8	152	HNF1A,ERBB3,PTPN11,INSR,PRKAG2,ACE,TERT,SLC5A1
Transcription Factor Binding Site	V$HNF4_DR1_Q3	V$HNF4_DR1_Q3	TFBS	2.733e-08	2.246e-05	2.246e-05	0.0001637	9	210	ERBB3,PIEZO2,CLCNKA,WNT3,INSR,PLEC,SMOC1,PRDM16,JMJD1C
Human Phenotype	HP:0000787	Nephrolithiasis		3.048e-07	0.001179	2.377e-05	0.0002101	14	152	CDKN1B,CDKN2C,CACNA1D,MLXIPL,FBN1,SETBP1,BCL7B,BAZ1B,PAX2,ACVRL1,TBL2,BICC1,SLC5A1,VDR
Human Phenotype	HP:0008661	Urethral stenosis		3.076e-07	0.00119	2.377e-05	0.0002101	9	54	NPM1,MLXIPL,COL7A1,RTEL1,BCL7B,BAZ1B,PLEC,TERT,TBL2
Human Phenotype	HP:0008053	Aplasia/Hypoplasia of the iris		3.236e-07	0.001252	2.377e-05	0.0002101	13	130	RAD51,RAD51C,COL4A1,RPGRIP1,MLXIPL,FBN1,BCL7B,BAZ1B,WDR73,FGFR1,TBL2,TCTN1,H19
Human Phenotype	HP:0008055	Aplasia/Hypoplasia affecting the uvea		3.236e-07	0.001252	2.377e-05	0.0002101	13	130	RAD51,RAD51C,COL4A1,RPGRIP1,MLXIPL,FBN1,BCL7B,BAZ1B,WDR73,FGFR1,TBL2,TCTN1,H19
Human Phenotype	HP:0004323	Abnormality of body weight		3.244e-07	0.001255	2.377e-05	0.0002101	55	1800	RAD51,RAD51C,CDKN1B,NPM1,CDKN2C,MLXIPL,COL7A1,PIGL,HNF1A,ERBB3,PTPN11,PIEZO2,FBN1,PPP3CA,POLR1A,CLCNKA,VPS33B,RTEL1,TRIM32,GLI1,ABCC8,SDCCAG8,MPDU1,SETBP1,INSR,BCL7B,PKHD1,BAZ1B,WDR73,CCND1,PAX2,FGFR1,PRKCZ,RPS26,RPS27,RERE,CTNNB1,SMOC1,GNB1,PBX1,SUFU,CCDC141,KISS1,TERT,PRDM16,JMJD1C,TRIM37,ZAP70,TBL2,CASZ1,STAT1,H19,WAC,SLC5A1,VDR
Human Phenotype	HP:0002564	Malformation of the heart and great vessels		3.257e-07	0.00126	2.377e-05	0.0002101	49	1491	RAD51,RAD51C,CACNA1D,RPGRIP1,MLXIPL,COL7A1,PIGL,AKT3,ERBB3,PTPN11,PIEZO2,FBN1,CEP120,POLR1A,CLPB,ADAMTS3,VPS33B,RTEL1,GLI1,ABCC8,ZNF423,KCNJ5,SETBP1,INSR,BCL7B,BAZ1B,MYOCD,CCND1,FGFR1,PRKCZ,RPS26,RPS27,RERE,ACVRL1,PRKAG2,ARID1A,SUFU,TERT,PRDM16,LTBP4,JMJD1C,TRIM37,TBL2,CASZ1,TCTN1,BICC1,STAT1,COX14,WAC
MicroRNA	hsa-let-7f-2*:mirSVR_highEffct	hsa-let-7f-2*:mirSVR_nonconserved_highEffect-0.5	MicroRNA.org	2.768e-07	0.002077	2.388e-05	0.0002268	14	1732	COL4A1,CDKN1B,CDKN2C,AKT3,PPP3CA,CEP120,ADAMTS3,GLI1,PKHD1,CTNNB1,SMOC1,PRKAG2,PRDM16,STAT1
MicroRNA	hsa-miR-4287:mirSVR_lowEffct	hsa-miR-4287:mirSVR_nonconserved_lowEffect-0.1-0.5	MicroRNA.org	2.865e-07	0.00215	2.443e-05	0.0002321	14	1737	RAD51,ERBB3,PPP3CA,CLCNKA,ZNF423,MPDU1,PLCB1,WDR73,MYOCD,PRKAG2,PBX1,CCDC141,ZAP70,STAT1
MicroRNA	hsa-miR-6875-3p		MirDB	2.92e-07	0.002191	2.454e-05	0.0002331	11	997	PTPN11,ADAMTS3,SETBP1,PLCB1,MYOCD,CCND1,SMOC1,ARID1A,CCDC141,PRDM16,CASZ1
MicroRNA	mmu-miR-133c		MirDB	2.942e-07	0.002208	2.454e-05	0.0002331	8	432	ARHGAP24,FBN1,MPDU1,AGT,FGFR1,PRDM16,LTBP4,BICC1
MicroRNA	mmu-miR-6950-5p		MirDB	2.994e-07	0.002247	2.462e-05	0.0002339	8	433	RAD51C,MLXIPL,VPS33B,RTEL1,INSR,PRDM16,ZAP70,VDR
MicroRNA	hsa-miR-6511a-5p		MirDB	3.02e-07	0.002267	2.462e-05	0.0002339	9	600	CDKN1B,PPP3CA,DAAM2,RERE,SMOC1,ARID1A,SUFU,TRIM37,VDR
MicroRNA	hsa-miR-513b:mirSVR_highEffct	hsa-miR-513b:mirSVR_nonconserved_highEffect-0.5	MicroRNA.org	3.051e-07	0.00229	2.462e-05	0.0002339	12	1232	COL4A1,CDKN1B,PIGL,ARHGAP24,FBN1,PPP3CA,AGT,PLCB1,RERE,GNB1,BICC1,WAC
GO: Biological Process	GO:0008645	hexose transmembrane transport		3.251e-07	0.00135	2.5e-05	0.0002228	8	155	HNF1A,ERBB3,PTPN11,INSR,PRKAG2,ACE,TERT,SLC5A1
GO: Biological Process	GO:0007346	regulation of mitotic cell cycle		3.341e-07	0.001388	2.523e-05	0.0002248	14	618	RAD51C,CDKN1B,CDKN2C,PTPN11,INSR,BCL7B,PLCB1,CCND1,FGFR1,CTNNB1,PBX1,ARID1A,TERT,WAC
GO: Biological Process	GO:0046879	hormone secretion		3.417e-07	0.001419	2.528e-05	0.0002252	12	438	CACNA1D,HNF1A,PTPN11,FBN1,PPP3CA,ABCC8,AGT,PLCB1,FGFR1,KISS1,LTBP4,VDR
GO: Biological Process	GO:0046323	glucose import		3.47e-07	0.001441	2.528e-05	0.0002252	7	106	HNF1A,ERBB3,PTPN11,INSR,PRKAG2,ACE,TERT
MicroRNA	hsa-miR-651-3p		MirDB	3.198e-07	0.0024	2.553e-05	0.0002425	14	1753	CDKN1B,AKT3,FBN1,CEP120,MCPH1,SETBP1,PKHD1,CCND1,RERE,GNB1,ARID1A,PRDM16,STAT1,WAC
Human Phenotype	HP:0004325	Decreased body weight		3.647e-07	0.001411	2.556e-05	0.0002259	49	1496	RAD51,RAD51C,CDKN1B,NPM1,CDKN2C,MLXIPL,COL7A1,HNF1A,ERBB3,PTPN11,PIEZO2,FBN1,PPP3CA,POLR1A,CLCNKA,VPS33B,RTEL1,GLI1,ABCC8,MPDU1,SETBP1,INSR,BCL7B,PKHD1,BAZ1B,WDR73,CCND1,PAX2,FGFR1,PRKCZ,RPS26,RPS27,RERE,CTNNB1,SMOC1,GNB1,PBX1,KISS1,TERT,PRDM16,JMJD1C,TRIM37,ZAP70,TBL2,CASZ1,STAT1,H19,SLC5A1,VDR
Human Phenotype	HP:0100836	Malignant neoplasm of the central nervous system		3.691e-07	0.001427	2.556e-05	0.0002259	11	90	CDKN1B,CDKN2C,PTPN11,SETBP1,FGFR1,PRKCZ,RERE,CTNNB1,SUFU,PRDM16,CASZ1
Human Phenotype	HP:0100026	Arteriovenous malformation		3.701e-07	0.001431	2.556e-05	0.0002259	12	110	RAD51,RAD51C,MLXIPL,ADAMTS3,SETBP1,BCL7B,BAZ1B,FGFR1,ACVRL1,TRIM37,TBL2,H19
Human Phenotype	HP:0000358	Posteriorly rotated ears		3.919e-07	0.001516	2.63e-05	0.0002324	24	446	COL4A1,RPGRIP1,MLXIPL,PTPN11,PIEZO2,FBN1,CEP120,TRIM32,ZNF423,SDCCAG8,BCL7B,BAZ1B,FGFR1,PRKCZ,RPS26,RERE,SMOC1,GNB1,PIGV,PRDM16,TBL2,CASZ1,TCTN1,WAC
Human Phenotype	HP:0000091	Abnormal renal tubule morphology		3.943e-07	0.001525	2.63e-05	0.0002324	20	318	MLXIPL,NPHS2,ARHGAP24,VPS33B,ABCC8,AGT,BCL7B,PKHD1,BAZ1B,DAAM2,WDR73,APOA1,PAX2,NUP93,PBX1,ACE,ZAP70,TBL2,BICC1,PLCE1
GO: Biological Process	GO:0045860	positive regulation of protein kinase activity		3.856e-07	0.001601	2.761e-05	0.000246	12	443	CDKN1B,NPM1,HNF1A,ERBB3,FBN1,AGT,INSR,CCND1,FGFR1,PRKCZ,PRKAG2,ACE
GO: Biological Process	GO:0015749	monosaccharide transmembrane transport		3.95e-07	0.001641	2.769e-05	0.0002467	8	159	HNF1A,ERBB3,PTPN11,INSR,PRKAG2,ACE,TERT,SLC5A1
GO: Biological Process	GO:0051090	regulation of DNA-binding transcription factor activity		4e-07	0.001661	2.769e-05	0.0002467	13	533	NPM1,CACNA1D,PPP3CA,TRIM32,GLI1,AGT,PKHD1,MYOCD,PRKCZ,CTNNB1,PBX1,SUFU,TRIM37
Human Phenotype	HP:0003774	Stage 5 chronic kidney disease		4.231e-07	0.001637	2.774e-05	0.0002452	13	133	RAD51C,NPHS2,ARHGAP24,CLCNKA,SDCCAG8,PKHD1,DAAM2,MYOCD,PAX2,NUP93,MAPKBP1,BICC1,PLCE1
MicroRNA	hsa-miR-367:mirSVR_lowEffct	hsa-miR-367:mirSVR_conserved_lowEffect-0.1-0.5	MicroRNA.org	3.517e-07	0.002639	2.778e-05	0.0002639	14	1767	ERBB3,ARHGAP24,CEP120,MCPH1,ZNF423,SDCCAG8,PLCB1,CCT2,PRKCZ,PRKAG2,GNB1,CCDC141,JMJD1C,TRIM37
MicroRNA	mmu-miR-551b-5p		MirDB	3.6e-07	0.002702	2.815e-05	0.0002674	10	805	CDKN2C,CEP120,ADAMTS3,WNT3,CCT2,MYOCD,CCND1,NUP93,RERE,CASZ1
MicroRNA	hsa-miR-1260b:mirSVR_lowEffct	hsa-miR-1260b:mirSVR_nonconserved_lowEffect-0.1-0.5	MicroRNA.org	3.662e-07	0.002748	2.833e-05	0.0002692	14	1773	RAD51,RAD51C,NPM1,PTPN11,ARHGAP24,CLCNKA,RTEL1,DAAM2,WDR73,SMOC1,PIGV,JMJD1C,TBL2,TCTN1
MicroRNA	hsa-miR-519c-3p:mirSVR_lowEffct	hsa-miR-519c-3p:mirSVR_nonconserved_lowEffect-0.1-0.5	MicroRNA.org	3.712e-07	0.002786	2.842e-05	0.0002701	14	1775	ERBB3,PTPN11,FBN1,ADAMTS3,SDCCAG8,MPDU1,INSR,PKHD1,PRKCZ,ACVRL1,PBX1,CCDC141,H19,WAC
GO: Biological Process	GO:0001654	eye development		4.264e-07	0.001771	2.903e-05	0.0002586	16	836	COL4A1,CDKN1B,RPGRIP1,FBN1,CCND1,PAX2,PRKCZ,CTNNB1,SMOC1,ACVRL1,GNB1,PBX1,ARID1A,SUFU,CCDC141,CASZ1
Human Phenotype	HP:0000032	Abnormality of male external genitalia		4.556e-07	0.001762	2.912e-05	0.0002573	44	1264	RAD51,RAD51C,COL4A1,CDKN1B,NPM1,CDKN2C,RPGRIP1,MLXIPL,COL7A1,PTPN11,PIEZO2,FBN1,CEP120,ADAMTS3,RTEL1,TRIM32,GLI1,WNT3,SDCCAG8,SETBP1,INSR,BCL7B,BAZ1B,PAX2,FGFR1,PRKCZ,RPS26,RPS27,RERE,PLEC,SMOC1,PBX1,ARID1A,SUFU,CCDC141,KISS1,TERT,PRDM16,LTBP4,JMJD1C,TBL2,CASZ1,TCTN1,H19
Human Phenotype	HP:0001732	Abnormality of the pancreas		4.592e-07	0.001776	2.912e-05	0.0002573	20	321	RAD51,RAD51C,CDKN1B,NPM1,CDKN2C,RPGRIP1,HNF1A,RTEL1,ABCC8,SETBP1,INSR,PKHD1,CCND1,PRKCZ,RERE,TERT,PRDM16,CASZ1,TCTN1,BICC1
MicroRNA	hsa-miR-410:mirSVR_highEffct	hsa-miR-410:mirSVR_conserved_highEffect-0.5	MicroRNA.org	3.89e-07	0.00292	2.92e-05	0.0002774	14	1782	ARHGAP24,PPP3CA,ADAMTS3,SDCCAG8,BAZ1B,CCND1,FGFR1,RERE,ARID1A,SUFU,TBL2,CASZ1,KNL1,SLC5A1
MicroRNA	hsa-miR-1260:mirSVR_lowEffct	hsa-miR-1260:mirSVR_nonconserved_lowEffect-0.1-0.5	MicroRNA.org	3.89e-07	0.00292	2.92e-05	0.0002774	14	1782	RAD51,RAD51C,NPM1,PTPN11,ARHGAP24,CLCNKA,RTEL1,DAAM2,WDR73,SMOC1,PIGV,JMJD1C,TBL2,TCTN1
Human Phenotype	HP:0001636	Tetralogy of Fallot		4.735e-07	0.001832	2.946e-05	0.0002604	15	182	RAD51,RAD51C,MLXIPL,PIGL,BCL7B,BAZ1B,FGFR1,PRKCZ,RERE,ARID1A,SUFU,PRDM16,JMJD1C,TBL2,CASZ1
Human Phenotype	HP:0000525	Abnormality iris morphology		4.799e-07	0.001856	2.946e-05	0.0002604	29	630	RAD51,RAD51C,COL4A1,CDKN1B,NPM1,CDKN2C,RPGRIP1,MLXIPL,FBN1,CEP120,RTEL1,WNT3,ZNF423,INSR,BCL7B,BAZ1B,WDR73,FGFR1,PRKCZ,RERE,SUFU,TERT,PRDM16,JMJD1C,TRIM37,TBL2,CASZ1,TCTN1,H19
GO: Biological Process	GO:0072073	kidney epithelium development		4.466e-07	0.001855	2.948e-05	0.0002626	9	222	NPHS2,TRIM32,AGT,PAX2,FGFR1,PRKCZ,CTNNB1,PBX1,STAT1
GO: Biological Process	GO:0150063	visual system development		4.472e-07	0.001857	2.948e-05	0.0002626	16	839	COL4A1,CDKN1B,RPGRIP1,FBN1,CCND1,PAX2,PRKCZ,CTNNB1,SMOC1,ACVRL1,GNB1,PBX1,ARID1A,SUFU,CCDC141,CASZ1
MicroRNA	hsa-miR-218-5p:Non-Functional MTI	Non-Functional MTI	miRTarbase	4.072e-07	0.003056	2.97e-05	0.0002822	10	816	COL4A1,CDKN1B,CDKN2C,PTPN11,POLR1A,SETBP1,NUP93,GNB1,ARID1A,LTBP4
MicroRNA	hsa-miR-302f:mirSVR_highEffct	hsa-miR-302f:mirSVR_nonconserved_highEffect-0.5	MicroRNA.org	4.099e-07	0.003076	2.97e-05	0.0002822	11	1032	COL4A1,CDKN1B,NPHS2,PIEZO2,ARHGAP24,TRIM32,SETBP1,WDR73,CTNNB1,PLEC,KNL1
MicroRNA	hsa-miR-200b:mirSVR_highEffct	hsa-miR-200b:mirSVR_conserved_highEffect-0.5	MicroRNA.org	4.131e-07	0.0031	2.97e-05	0.0002822	14	1791	COL4A1,CDKN1B,NPM1,ARHGAP24,FBN1,ADAMTS3,ZNF423,FGFR1,CTNNB1,PRKAG2,ARID1A,PIGV,PRDM16,CASZ1
MicroRNA	hsa-miR-214-5p:Functional MTI (Weak)	Functional MTI (Weak)	miRTarbase	4.168e-07	0.003128	2.97e-05	0.0002822	6	188	RAD51,KCNJ5,CCND1,RPS26,TBL2,VDR
MicroRNA	hsa-miR-3176:mirSVR_lowEffct	hsa-miR-3176:mirSVR_nonconserved_lowEffect-0.1-0.5	MicroRNA.org	4.242e-07	0.003184	2.97e-05	0.0002822	14	1795	RAD51,PTPN11,ARHGAP24,CLPB,RTEL1,TRIM32,AGT,WDR73,PRKCZ,PRKAG2,GNB1,PBX1,CASZ1,TCTN1
MicroRNA	hsa-miR-629:mirSVR_lowEffct	hsa-miR-629:mirSVR_nonconserved_lowEffect-0.1-0.5	MicroRNA.org	4.253e-07	0.003192	2.97e-05	0.0002822	13	1525	RAD51C,COL4A1,CEP120,POLR1A,MCPH1,KCNJ5,BAZ1B,FGFR1,RERE,PRDM16,TBL2,CASZ1,TCTN1
MicroRNA	mmu-miR-7661-5p		MirDB	4.258e-07	0.003195	2.97e-05	0.0002822	11	1036	AKT3,PTPN11,PIEZO2,ZNF423,INSR,MYOCD,CCND1,FGFR1,PBX1,CCDC141,CASZ1
MicroRNA	hsa-miR-4753-3p		MirDB	4.274e-07	0.003208	2.97e-05	0.0002822	12	1272	CDKN1B,CACNA1D,AKT3,ARHGAP24,ADAMTS3,WNT3,SETBP1,MYOCD,CCND1,PAX2,GNB1,PRDM16
Human Phenotype	HP:0010460	Abnormality of the female genitalia		5.014e-07	0.001939	2.984e-05	0.0002637	31	708	RAD51,RAD51C,CDKN1B,NPM1,CDKN2C,MLXIPL,COL7A1,HNF1A,PTPN11,RTEL1,TRIM32,GLI1,WNT3,SDCCAG8,SETBP1,INSR,BCL7B,BAZ1B,CCND1,FGFR1,PRKCZ,RERE,CTNNB1,SUFU,CCDC141,KISS1,TERT,PRDM16,JMJD1C,TBL2,CASZ1
Human Phenotype	HP:0011032	Abnormality of fluid regulation		5.014e-07	0.001939	2.984e-05	0.0002637	31	708	CDKN1B,CDKN2C,MLXIPL,ERBB3,NPHS2,PTPN11,ARHGAP24,PPP3CA,CLPB,CLCNKA,ADAMTS3,VPS33B,ABCC8,BCL7B,PKHD1,BAZ1B,DAAM2,APOA1,CCND1,PAX2,RPS26,NUP93,RPS27,CTNNB1,PRKAG2,PBX1,LTBP4,TRIM37,TBL2,SLC5A1,PLCE1
GO: Biological Process	GO:0043010	camera-type eye development		4.666e-07	0.001938	3.028e-05	0.0002697	15	736	COL4A1,CDKN1B,RPGRIP1,FBN1,CCND1,PAX2,PRKCZ,CTNNB1,SMOC1,ACVRL1,GNB1,ARID1A,SUFU,CCDC141,CASZ1
GO: Biological Process	GO:0048598	embryonic morphogenesis		4.821e-07	0.002002	3.08e-05	0.0002744	19	1189	COL7A1,HNF1A,PTPN11,FBN1,POLR1A,TRIM32,GLI1,WNT3,APOA1,PAX2,FGFR1,CTNNB1,SMOC1,PBX1,ARID1A,SUFU,PRDM16,TCTN1,VDR
GO: Biological Process	GO:0046883	regulation of hormone secretion		4.916e-07	0.002041	3.093e-05	0.0002756	11	370	CACNA1D,HNF1A,PTPN11,FBN1,PPP3CA,ABCC8,AGT,PLCB1,FGFR1,KISS1,VDR
Human Phenotype	HP:0000028	Cryptorchidism		5.277e-07	0.002041	3.093e-05	0.0002733	32	749	RAD51,RAD51C,COL4A1,RPGRIP1,MLXIPL,PTPN11,PIEZO2,FBN1,CEP120,TRIM32,GLI1,WNT3,SDCCAG8,SETBP1,BCL7B,BAZ1B,PAX2,FGFR1,PRKCZ,RERE,SMOC1,PBX1,ARID1A,SUFU,CCDC141,KISS1,PRDM16,JMJD1C,TBL2,CASZ1,TCTN1,H19
Pubmed	24981860	Human-chromatin-related protein interactions identify a demethylase complex required for chromosome segregation.	Pubmed	2.274e-09	9.301e-05	3.1e-05	0.0003471	21	1767	RAD51,NPM1,CDKN2C,POLR1A,CLPB,SDCCAG8,BCL7B,BAZ1B,APOA1,CCT2,RPS26,RPS27,RERE,PLEC,ARID1A,ACE,PRDM16,TBL2,CASZ1,KNL1,VDR
GO: Biological Process	GO:0043085	positive regulation of catalytic activity		5.026e-07	0.002087	3.116e-05	0.0002776	20	1316	CDKN1B,NPM1,CACNA1D,HNF1A,ERBB3,ARHGAP24,FBN1,AGT,INSR,APOA1,CCT2,CCND1,FGFR1,PRKCZ,CTNNB1,PRKAG2,ACE,TERT,STAT1,VDR
GO: Biological Process	GO:0009914	hormone transport		5.12e-07	0.002126	3.127e-05	0.0002786	12	455	CACNA1D,HNF1A,PTPN11,FBN1,PPP3CA,ABCC8,AGT,PLCB1,FGFR1,KISS1,LTBP4,VDR
MicroRNA	hsa-miR-34c-3p:mirSVR_highEffct	hsa-miR-34c-3p:mirSVR_nonconserved_highEffect-0.5	MicroRNA.org	4.7e-07	0.003527	3.236e-05	0.0003074	10	829	RAD51C,CACNA1D,AKT3,PIEZO2,ADAMTS3,SDCCAG8,WDR73,CTNNB1,ARID1A,KNL1
MicroRNA	hsa-miR-193b*:mirSVR_lowEffct	hsa-miR-193b*:mirSVR_nonconserved_lowEffect-0.1-0.5	MicroRNA.org	4.777e-07	0.003585	3.259e-05	0.0003097	14	1813	COL7A1,HNF1A,KCNJ5,SETBP1,INSR,BAZ1B,CCND1,RERE,CTNNB1,GNB1,LTBP4,TCTN1,WAC,PLCE1
Human Phenotype	HP:0001167	Abnormal finger morphology		5.739e-07	0.00222	3.284e-05	0.0002902	45	1321	RAD51,RAD51C,NPM1,RPGRIP1,MLXIPL,COL7A1,PIGL,AKT3,ERBB3,PTPN11,PIEZO2,FBN1,CEP120,ADAMTS3,RTEL1,TRIM32,GLI1,ABCC8,ZNF423,SDCCAG8,SETBP1,BCL7B,BAZ1B,WDR73,FGFR1,PRKCZ,RPS26,RPS27,RERE,CTNNB1,PLEC,SMOC1,ACVRL1,GNB1,ARID1A,PIGV,SUFU,TERT,PRDM16,JMJD1C,TBL2,CASZ1,TCTN1,H19,WAC
Human Phenotype	HP:0025634	Abnormal ureter physiology		5.858e-07	0.002266	3.284e-05	0.0002902	16	211	MLXIPL,PIGL,PPP3CA,MCPH1,SETBP1,BCL7B,BAZ1B,PAX2,RERE,MAPKBP1,GNB1,PBX1,JMJD1C,TBL2,BICC1,KNL1
Human Phenotype	HP:0005105	Abnormal nasal morphology		5.923e-07	0.002291	3.284e-05	0.0002902	48	1468	RPGRIP1,MLXIPL,PIGL,AKT3,PTPN11,PIEZO2,FBN1,PPP3CA,CEP120,POLR1A,CLPB,ADAMTS3,TRIM32,WNT3,ABCC8,ZNF423,KCNJ5,SDCCAG8,SETBP1,INSR,BCL7B,PKHD1,BAZ1B,WDR73,FGFR1,PRKCZ,RPS26,RPS27,RERE,CTNNB1,PLEC,SMOC1,ACVRL1,PBX1,ARID1A,PIGV,SUFU,KISS1,PRDM16,LTBP4,JMJD1C,TRIM37,TBL2,CASZ1,TCTN1,WAC,KNL1,VDR
Human Phenotype	HP:0000284	Abnormality of the ocular region		5.987e-07	0.002316	3.284e-05	0.0002902	54	1776	RAD51,RAD51C,COL4A1,NPM1,RPGRIP1,MLXIPL,PIGL,AKT3,PTPN11,PIEZO2,FBN1,PPP3CA,CEP120,POLR1A,MCPH1,ADAMTS3,RTEL1,TRIM32,WNT3,ZNF423,KCNJ5,SDCCAG8,SETBP1,INSR,BCL7B,BAZ1B,WDR73,APOA1,PAX2,FGFR1,PRKCZ,RPS26,RPS27,RERE,CTNNB1,PLEC,SMOC1,PBX1,ARID1A,PIGV,SUFU,KISS1,TERT,PRDM16,LTBP4,JMJD1C,TRIM37,TBL2,CASZ1,TCTN1,COX14,WAC,KNL1,VDR
Human Phenotype	HP:0005113	Aortic arch aneurysm		6.028e-07	0.002331	3.284e-05	0.0002902	8	43	MLXIPL,BCL7B,BAZ1B,PRKCZ,RERE,PRDM16,TBL2,CASZ1
MicroRNA	hsa-miR-1283:PITA	hsa-miR-1283:PITA_TOP	PITA	4.902e-07	0.003679	3.315e-05	0.0003149	9	636	PPP3CA,INSR,BAZ1B,CCND1,SMOC1,GNB1,SUFU,JMJD1C,WAC
MicroRNA	hsa-miR-548aw		MirDB	5.118e-07	0.003841	3.409e-05	0.0003239	12	1294	AKT3,ERBB3,FBN1,INSR,PKHD1,PLCB1,CTNNB1,CCDC141,PRDM16,CASZ1,TCTN1,BICC1
MicroRNA	hsa-miR-1910:mirSVR_lowEffct	hsa-miR-1910:mirSVR_nonconserved_lowEffect-0.1-0.5	MicroRNA.org	5.134e-07	0.003853	3.409e-05	0.0003239	14	1824	RAD51C,PPP3CA,MCPH1,CLCNKA,SETBP1,PKHD1,MYOCD,SMOC1,PBX1,PRDM16,JMJD1C,CASZ1,TCTN1,VDR
MicroRNA	hsa-miR-155:mirSVR_lowEffct	hsa-miR-155:mirSVR_conserved_lowEffect-0.1-0.5	MicroRNA.org	5.235e-07	0.003929	3.446e-05	0.0003274	14	1827	COL4A1,NPHS2,PTPN11,PPP3CA,SETBP1,CCT2,PRKCZ,SMOC1,PBX1,SUFU,CCDC141,TCTN1,STAT1,VDR
MicroRNA	hsa-miR-558:Functional MTI (Weak)	Functional MTI (Weak)	miRTarbase	5.319e-07	0.003992	3.471e-05	0.0003298	6	196	RAD51,APOA1,CCND1,FGFR1,PLEC,KNL1
Human Phenotype	HP:0011035	Abnormal renal cortex morphology		6.627e-07	0.002563	3.56e-05	0.0003146	19	298	COL7A1,NPHS2,ARHGAP24,VPS33B,TRIM32,SDCCAG8,MPDU1,PKHD1,DAAM2,WDR73,APOA1,MYOCD,CCND1,PAX2,NUP93,PLEC,PBX1,ZAP70,PLCE1
MicroRNA	hsa-miR-668:mirSVR_lowEffct	hsa-miR-668:mirSVR_nonconserved_lowEffect-0.1-0.5	MicroRNA.org	5.504e-07	0.004131	3.561e-05	0.0003383	12	1303	NPM1,MLXIPL,CEP120,KCNJ5,SDCCAG8,BCL7B,WDR73,ACVRL1,PRKAG2,TERT,KNL1,PLCE1
Interaction	int:AKT1	AKT1 interactions		5.778e-09	3.601e-05	3.601e-05	0.0003354	16	591	CDKN1B,NPM1,CDKN2C,AKT3,ERBB3,PTPN11,PPP3CA,GLI1,INSR,CCT2,FGFR1,PRKCZ,CTNNB1,GNB1,TERT,STAT1
GO: Biological Process	GO:0090287	regulation of cellular response to growth factor stimulus		6.016e-07	0.002499	3.621e-05	0.0003226	12	462	FBN1,ADAMTS3,ZNF423,AGT,MYOCD,FGFR1,RERE,CTNNB1,SMOC1,ACVRL1,PRDM16,LTBP4
GO: Biological Process	GO:0040007	growth		6.115e-07	0.002539	3.628e-05	0.0003232	21	1461	CDKN1B,NPM1,CDKN2C,ERBB3,PTPN11,PPP3CA,TRIM32,GLI1,WNT3,AGT,INSR,PLCB1,MYOCD,FGFR1,PRKCZ,CTNNB1,PLEC,ACVRL1,PRDM16,LTBP4,PLCE1
Human Phenotype	HP:0000093	Proteinuria		6.94e-07	0.002684	3.628e-05	0.0003206	17	241	MLXIPL,NPHS2,ARHGAP24,VPS33B,ABCC8,BCL7B,BAZ1B,DAAM2,WDR73,APOA1,PAX2,NUP93,PBX1,ZAP70,TBL2,BICC1,PLCE1
Human Phenotype	HP:0020129	Abnormal urine protein level		6.94e-07	0.002684	3.628e-05	0.0003206	17	241	MLXIPL,NPHS2,ARHGAP24,VPS33B,ABCC8,BCL7B,BAZ1B,DAAM2,WDR73,APOA1,PAX2,NUP93,PBX1,ZAP70,TBL2,BICC1,PLCE1
GO: Biological Process	GO:0002009	morphogenesis of an epithelium		6.306e-07	0.002619	3.689e-05	0.0003286	17	973	COL4A1,PTPN11,ARHGAP24,TRIM32,AGT,PKHD1,PAX2,FGFR1,CTNNB1,SMOC1,ACVRL1,PBX1,ARID1A,SUFU,TCTN1,STAT1,VDR
MicroRNA	hsa-miR-1252-3p		MirDB	5.768e-07	0.004329	3.7e-05	0.0003515	10	848	CDKN1B,CACNA1D,AKT3,ERBB3,PTPN11,CEP120,PKHD1,ARID1A,CCDC141,JMJD1C
Human Phenotype	HP:0003111	Abnormal blood ion concentration		7.274e-07	0.002814	3.752e-05	0.0003316	22	394	CDKN1B,CDKN2C,CACNA1D,MLXIPL,COL7A1,CLCNKA,ADAMTS3,KCNJ5,INSR,BCL7B,PKHD1,BAZ1B,CCND1,PAX2,FGFR1,CTNNB1,PBX1,TERT,JMJD1C,TBL2,SLC5A1,VDR
MicroRNA	hsa-miR-193b-3p:Functional MTI	Functional MTI	miRTarbase	6.083e-07	0.004565	3.869e-05	0.0003676	10	853	RAD51,COL4A1,NPM1,PTPN11,CLPB,BAZ1B,CCT2,CCND1,ARID1A,TERT
Human Phenotype	HP:0011297	Abnormal digit morphology		7.748e-07	0.002997	3.943e-05	0.0003485	49	1530	RAD51,RAD51C,NPM1,RPGRIP1,MLXIPL,COL7A1,PIGL,AKT3,ERBB3,PTPN11,PIEZO2,FBN1,PPP3CA,CEP120,ADAMTS3,RTEL1,TRIM32,GLI1,ABCC8,ZNF423,KCNJ5,SDCCAG8,SETBP1,INSR,BCL7B,BAZ1B,WDR73,FGFR1,PRKCZ,RPS26,RPS27,RERE,CTNNB1,PLEC,SMOC1,ACVRL1,GNB1,ARID1A,PIGV,SUFU,TERT,PRDM16,LTBP4,JMJD1C,TBL2,CASZ1,TCTN1,H19,WAC
Human Phenotype	HP:0001392	Abnormality of the liver		8.307e-07	0.003213	4.04e-05	0.0003571	41	1150	RAD51,RAD51C,CDKN1B,NPM1,RPGRIP1,MLXIPL,HNF1A,ERBB3,PTPN11,FBN1,CEP120,CLPB,VPS33B,RTEL1,TRIM32,ABCC8,SDCCAG8,SETBP1,INSR,BCL7B,PKHD1,BAZ1B,APOA1,CCND1,PRKCZ,RERE,CTNNB1,ACVRL1,ARID1A,TERT,PRDM16,JMJD1C,TRIM37,ZAP70,TBL2,CASZ1,TCTN1,BICC1,STAT1,H19,COX14
Human Phenotype	HP:0000489	Abnormality of globe location or size		8.307e-07	0.003213	4.04e-05	0.0003571	41	1150	RAD51,RAD51C,COL4A1,RPGRIP1,MLXIPL,PIGL,AKT3,PTPN11,PIEZO2,FBN1,PPP3CA,CEP120,POLR1A,ADAMTS3,WNT3,KCNJ5,SETBP1,INSR,WDR73,PAX2,FGFR1,PRKCZ,RPS26,RPS27,RERE,CTNNB1,PLEC,SMOC1,PIGV,SUFU,KISS1,TERT,PRDM16,LTBP4,JMJD1C,TRIM37,CASZ1,TCTN1,COX14,WAC,KNL1
Human Phenotype	HP:0001671	Abnormal cardiac septum morphology		8.343e-07	0.003227	4.04e-05	0.0003571	32	764	RAD51,RAD51C,CACNA1D,MLXIPL,PIGL,AKT3,ERBB3,PTPN11,PIEZO2,FBN1,POLR1A,VPS33B,GLI1,SETBP1,INSR,BCL7B,BAZ1B,MYOCD,FGFR1,PRKCZ,RPS26,RPS27,RERE,PRKAG2,ARID1A,PRDM16,LTBP4,JMJD1C,TBL2,CASZ1,STAT1,WAC
Human Phenotype	HP:0008062	Aplasia/Hypoplasia affecting the anterior segment of the eye		8.356e-07	0.003232	4.04e-05	0.0003571	13	141	RAD51,RAD51C,COL4A1,RPGRIP1,MLXIPL,FBN1,BCL7B,BAZ1B,WDR73,FGFR1,TBL2,TCTN1,H19
Human Phenotype	HP:0000036	Abnormal penis morphology		8.598e-07	0.003326	4.106e-05	0.0003629	32	765	RAD51,RAD51C,COL4A1,CDKN1B,NPM1,CDKN2C,MLXIPL,PTPN11,PIEZO2,RTEL1,TRIM32,GLI1,SDCCAG8,SETBP1,INSR,BCL7B,BAZ1B,FGFR1,PRKCZ,RPS26,RPS27,RERE,PBX1,ARID1A,SUFU,CCDC141,KISS1,TERT,PRDM16,JMJD1C,TBL2,CASZ1
MicroRNA	hsa-miR-4314:mirSVR_lowEffct	hsa-miR-4314:mirSVR_nonconserved_lowEffect-0.1-0.5	MicroRNA.org	6.514e-07	0.004888	4.108e-05	0.0003903	14	1861	RAD51C,CACNA1D,ERBB3,FBN1,CLPB,ZNF423,SDCCAG8,PKHD1,PLCB1,RERE,GNB1,CCDC141,H19,VDR
MicroRNA	hsa-miR-548x-3p		MirDB	6.681e-07	0.005014	4.144e-05	0.0003937	14	1865	COL4A1,CDKN1B,NPM1,ERBB3,PPP3CA,ZNF423,AGT,SETBP1,PKHD1,CCND1,GNB1,PBX1,ARID1A,SUFU
MicroRNA	hsa-miR-548aj-3p		MirDB	6.681e-07	0.005014	4.144e-05	0.0003937	14	1865	COL4A1,CDKN1B,NPM1,ERBB3,PPP3CA,ZNF423,AGT,SETBP1,PKHD1,CCND1,GNB1,PBX1,ARID1A,SUFU
MicroRNA	hsa-miR-2113:mirSVR_lowEffct	hsa-miR-2113:mirSVR_nonconserved_lowEffect-0.1-0.5	MicroRNA.org	6.766e-07	0.005078	4.162e-05	0.0003955	14	1867	RAD51C,COL4A1,CDKN1B,ERBB3,PIEZO2,ARHGAP24,CLCNKA,BAZ1B,CCT2,FGFR1,CTNNB1,PRKAG2,ARID1A,KNL1
MicroRNA	mmu-miR-7019-3p		MirDB	6.913e-07	0.005188	4.218e-05	0.0004008	6	205	RAD51C,CACNA1D,ADAMTS3,SETBP1,PRDM16,STAT1
MicroRNA	hsa-miR-1243:mirSVR_lowEffct	hsa-miR-1243:mirSVR_nonconserved_lowEffect-0.1-0.5	MicroRNA.org	7.075e-07	0.00531	4.239e-05	0.0004028	13	1596	PTPN11,PIEZO2,CEP120,SETBP1,PKHD1,BAZ1B,RERE,CTNNB1,PRKAG2,PBX1,ACE,JMJD1C,TCTN1
MicroRNA	mmu-let-7f-2-3p		MirDB	7.089e-07	0.00532	4.239e-05	0.0004028	9	665	COL4A1,CDKN1B,CACNA1D,FBN1,CEP120,FGFR1,SMOC1,PRDM16,WAC
MicroRNA	hsa-miR-654-3p:mirSVR_lowEffct	hsa-miR-654-3p:mirSVR_nonconserved_lowEffect-0.1-0.5	MicroRNA.org	7.117e-07	0.005341	4.239e-05	0.0004028	14	1875	ERBB3,CEP120,CLPB,SETBP1,BCL7B,PLCB1,CCT2,CTNNB1,GNB1,CCDC141,PRDM16,JMJD1C,SLC5A1,PLCE1
MicroRNA	hsa-miR-297:mirSVR_lowEffct	hsa-miR-297:mirSVR_nonconserved_lowEffect-0.1-0.5	MicroRNA.org	7.275e-07	0.00546	4.299e-05	0.0004084	13	1600	RAD51C,AKT3,PIEZO2,PPP3CA,INSR,PKHD1,PLCB1,CCT2,MYOCD,ARID1A,JMJD1C,TCTN1,WAC
MicroRNA	hsa-miR-3138:mirSVR_lowEffct	hsa-miR-3138:mirSVR_nonconserved_lowEffect-0.1-0.5	MicroRNA.org	7.391e-07	0.005547	4.333e-05	0.0004117	14	1881	RAD51C,NPM1,MLXIPL,VPS33B,SETBP1,PLCB1,FGFR1,PRKCZ,PLEC,MAPKBP1,GNB1,JMJD1C,TBL2,CASZ1
Human Phenotype	HP:0000368	Low-set, posteriorly rotated ears		9.284e-07	0.003591	4.379e-05	0.000387	17	246	RPGRIP1,MLXIPL,PTPN11,CEP120,TRIM32,ZNF423,SDCCAG8,BCL7B,BAZ1B,FGFR1,PRKCZ,RERE,SMOC1,PRDM16,TBL2,CASZ1,TCTN1
Mouse Phenotype	MP:0005294	abnormal heart ventricle morphology		1.371e-08	4.403e-05	4.403e-05	0.000381	20	742	PTPN11,ARHGAP24,FBN1,ADAMTS3,RTEL1,BAZ1B,FGFR1,RERE,ACVRL1,PBX1,ARID1A,PIGV,SUFU,PRDM16,LTBP4,TRIM37,CASZ1,BICC1,PLCE1,VDR
Transcription Factor Binding Site	V$TEF1_Q6	V$TEF1_Q6	TFBS	1.072e-07	8.811e-05	4.405e-05	0.0003211	8	176	CDKN2C,SDCCAG8,PAX2,PBX1,ARID1A,KISS1,PRDM16,JMJD1C
MicroRNA	hsa-miR-302c-3p.2:TargetScan	hsa-miR-302c-3p.2	TargetScan	7.692e-07	0.005773	4.441e-05	0.0004219	8	491	CDKN1B,NPM1,AKT3,FBN1,PPP3CA,PLCB1,CCND1,PRDM16
MicroRNA	hsa-miR-520f-3p:TargetScan	hsa-miR-520f-3p	TargetScan	7.692e-07	0.005773	4.441e-05	0.0004219	8	491	CDKN1B,NPM1,AKT3,FBN1,PPP3CA,PLCB1,CCND1,PRDM16
Human Phenotype	HP:0002027	Abdominal pain		9.571e-07	0.003702	4.46e-05	0.0003942	20	336	CDKN1B,NPM1,CDKN2C,MLXIPL,ERBB3,NPHS2,ARHGAP24,CLPB,BCL7B,PKHD1,BAZ1B,DAAM2,CCND1,PAX2,NUP93,CTNNB1,TERT,TBL2,H19,PLCE1
MicroRNA	hsa-miR-26b*:mirSVR_highEffct	hsa-miR-26b*:mirSVR_nonconserved_highEffect-0.5	MicroRNA.org	7.912e-07	0.005938	4.499e-05	0.0004274	12	1349	RAD51,PTPN11,ADAMTS3,PLCB1,CCT2,RERE,CCDC141,TCTN1,BICC1,STAT1,WAC,SLC5A1
MicroRNA	hsa-miR-4277:mirSVR_highEffct	hsa-miR-4277:mirSVR_nonconserved_highEffect-0.5	MicroRNA.org	7.912e-07	0.005938	4.499e-05	0.0004274	12	1349	ERBB3,FBN1,ADAMTS3,TRIM32,INSR,PKHD1,BAZ1B,ARID1A,PRDM16,TRIM37,CASZ1,WAC
GO: Biological Process	GO:0034219	carbohydrate transmembrane transport		7.837e-07	0.003255	4.521e-05	0.0004027	8	174	HNF1A,ERBB3,PTPN11,INSR,PRKAG2,ACE,TERT,SLC5A1
MicroRNA	mmu-miR-330-3p		MirDB	8.018e-07	0.006017	4.524e-05	0.0004298	9	675	CDKN1B,PPP3CA,ZNF423,PLCB1,CCND1,FGFR1,RERE,TBL2,COX14
MicroRNA	hsa-miR-301b:mirSVR_highEffct	hsa-miR-301b:mirSVR_conserved_highEffect-0.5	MicroRNA.org	8.127e-07	0.006099	4.537e-05	0.000431	13	1616	CACNA1D,ERBB3,PPP3CA,CEP120,MCPH1,PKHD1,PLCB1,CTNNB1,SMOC1,PBX1,TRIM37,BICC1,H19
MicroRNA	hsa-miR-1274a:mirSVR_lowEffct	hsa-miR-1274a:mirSVR_nonconserved_lowEffect-0.1-0.5	MicroRNA.org	8.16e-07	0.006124	4.537e-05	0.000431	12	1353	RAD51C,HNF1A,AKT3,CLPB,ADAMTS3,RTEL1,INSR,BAZ1B,MYOCD,PRKCZ,SMOC1,WAC
Human Phenotype	HP:0033353	Abnormal blood vessel morphology		9.959e-07	0.003852	4.586e-05	0.0004053	40	1112	RAD51,RAD51C,COL4A1,NPM1,CACNA1D,MLXIPL,PIGL,PTPN11,FBN1,CEP120,POLR1A,ADAMTS3,SETBP1,BCL7B,BAZ1B,APOA1,MYOCD,CCND1,FGFR1,PRKCZ,RPS26,RPS27,RERE,CTNNB1,SMOC1,ACVRL1,PBX1,ARID1A,SUFU,TERT,PRDM16,LTBP4,JMJD1C,TRIM37,TBL2,CASZ1,BICC1,STAT1,H19,WAC
Human Phenotype	HP:0002597	Abnormality of the vasculature		1.019e-06	0.003942	4.637e-05	0.0004099	56	1910	RAD51,RAD51C,COL4A1,CDKN1B,NPM1,CDKN2C,CACNA1D,RPGRIP1,MLXIPL,COL7A1,PIGL,AKT3,ERBB3,PTPN11,FBN1,CEP120,POLR1A,CLPB,ADAMTS3,VPS33B,RTEL1,WNT3,KCNJ5,SETBP1,BCL7B,PKHD1,BAZ1B,APOA1,MYOCD,CCND1,FGFR1,PRKCZ,RPS26,RPS27,RERE,CTNNB1,PLEC,SMOC1,ACVRL1,PBX1,ARID1A,PIGV,SUFU,TERT,PRDM16,LTBP4,JMJD1C,TRIM37,ZAP70,TBL2,CASZ1,TCTN1,BICC1,STAT1,H19,WAC
Human Phenotype	HP:0000540	Hypermetropia		1.045e-06	0.004042	4.654e-05	0.0004113	18	277	COL4A1,RPGRIP1,MLXIPL,PIGL,PIEZO2,SETBP1,BCL7B,BAZ1B,PAX2,PRKCZ,RERE,CTNNB1,PBX1,PIGV,PRDM16,TBL2,CASZ1,WAC
Human Phenotype	HP:0100006	Neoplasm of the central nervous system		1.047e-06	0.004049	4.654e-05	0.0004113	14	168	CDKN1B,CDKN2C,PTPN11,ADAMTS3,SETBP1,CCND1,FGFR1,PRKCZ,RERE,CTNNB1,SUFU,TERT,PRDM16,CASZ1
MicroRNA	hsa-let-7c-3p		MirDB	8.646e-07	0.006489	4.771e-05	0.0004533	11	1114	RAD51C,AKT3,PPP3CA,SETBP1,SMOC1,ARID1A,SUFU,JMJD1C,TRIM37,WAC,SLC5A1
MicroRNA	hsa-miR-1267:mirSVR_lowEffct	hsa-miR-1267:mirSVR_nonconserved_lowEffect-0.1-0.5	MicroRNA.org	8.763e-07	0.006577	4.8e-05	0.0004561	13	1627	RAD51C,CDKN2C,PIEZO2,FBN1,CCT2,ARID1A,SUFU,CCDC141,CASZ1,TCTN1,COX14,WAC,VDR
MicroRNA	hsa-miR-548g-3p		MirDB	8.834e-07	0.00663	4.805e-05	0.0004565	9	683	PPP3CA,ADAMTS3,SETBP1,BAZ1B,CCND1,FGFR1,CTNNB1,JMJD1C,WAC
Human Phenotype	HP:0004322	Short stature		1.118e-06	0.004323	4.912e-05	0.0004341	45	1350	RAD51,RAD51C,NPM1,MLXIPL,ERBB3,PTPN11,PIEZO2,FBN1,PPP3CA,CEP120,POLR1A,MCPH1,CLPB,VPS33B,RTEL1,TRIM32,GLI1,KCNJ5,SDCCAG8,INSR,BCL7B,BAZ1B,WDR73,PAX2,FGFR1,PRKCZ,RPS26,RPS27,RERE,CTNNB1,PLEC,SMOC1,PBX1,ARID1A,SUFU,TERT,PRDM16,JMJD1C,TRIM37,TBL2,CASZ1,STAT1,H19,KNL1,VDR
MicroRNA	mmu-miR-6240		MirDB	9.269e-07	0.006957	4.985e-05	0.0004736	9	687	CDKN1B,PPP3CA,ZNF423,PLCB1,CCND1,FGFR1,RERE,TBL2,COX14
MicroRNA	hsa-miR-320e:mirSVR_lowEffct	hsa-miR-320e:mirSVR_nonconserved_lowEffect-0.1-0.5	MicroRNA.org	9.298e-07	0.006978	4.985e-05	0.0004736	14	1918	RAD51,RAD51C,MLXIPL,PIGL,HNF1A,PPP3CA,CEP120,ADAMTS3,INSR,PKHD1,SMOC1,ARID1A,JMJD1C,TBL2
Human Phenotype	HP:0100887	Abnormality of globe size		1.157e-06	0.004476	5.029e-05	0.0004445	19	309	RAD51,RAD51C,COL4A1,RPGRIP1,PIEZO2,FBN1,CEP120,WNT3,WDR73,PAX2,FGFR1,RERE,CTNNB1,SMOC1,PIGV,SUFU,JMJD1C,TCTN1,COX14
MicroRNA	hsa-miR-593:mirSVR_lowEffct	hsa-miR-593:mirSVR_nonconserved_lowEffect-0.1-0.5	MicroRNA.org	9.587e-07	0.007195	5.103e-05	0.0004848	14	1923	NPM1,MLXIPL,PIEZO2,CLCNKA,ADAMTS3,ZNF423,CCT2,MYOCD,CCND1,SUFU,ACE,TRIM37,ZAP70,VDR
Human Phenotype	HP:0004328	Abnormal anterior eye segment morphology		1.251e-06	0.004837	5.375e-05	0.000475	45	1355	RAD51,RAD51C,COL4A1,CDKN1B,NPM1,CDKN2C,RPGRIP1,MLXIPL,COL7A1,PIGL,PIEZO2,FBN1,CEP120,CLPB,RTEL1,WNT3,ZNF423,SDCCAG8,SETBP1,INSR,BCL7B,BAZ1B,WDR73,APOA1,PAX2,FGFR1,PRKCZ,RPS26,RPS27,RERE,CTNNB1,PLEC,PRKAG2,PBX1,PIGV,SUFU,TERT,PRDM16,JMJD1C,TRIM37,TBL2,CASZ1,TCTN1,H19,WAC
Human Phenotype	HP:0000811	Abnormal external genitalia		1.276e-06	0.004937	5.425e-05	0.0004794	44	1308	RAD51,RAD51C,COL4A1,CDKN1B,NPM1,CDKN2C,RPGRIP1,MLXIPL,COL7A1,PTPN11,PIEZO2,FBN1,CEP120,ADAMTS3,RTEL1,TRIM32,GLI1,WNT3,SDCCAG8,SETBP1,INSR,BCL7B,BAZ1B,PAX2,FGFR1,PRKCZ,RPS26,RPS27,RERE,PLEC,SMOC1,PBX1,ARID1A,SUFU,CCDC141,KISS1,TERT,PRDM16,LTBP4,JMJD1C,TBL2,CASZ1,TCTN1,H19
Pubmed	19578796	Association of genetic variants with chronic kidney disease in individuals with different lipid profiles.	Pubmed	5.337e-09	0.0002183	5.457e-05	0.0006109	8	152	HNF1A,FBN1,ABCC8,AGT,INSR,APOA1,CCND1,ACE
GO: Biological Process	GO:0090068	positive regulation of cell cycle process		9.606e-07	0.003989	5.465e-05	0.0004869	10	316	RAD51C,NPM1,CEP120,GLI1,INSR,PLCB1,CCND1,FGFR1,PBX1,TERT
MicroRNA	hsa-miR-202*:mirSVR_lowEffct	hsa-miR-202*:mirSVR_nonconserved_lowEffect-0.1-0.5	MicroRNA.org	1.056e-06	0.007929	5.584e-05	0.0005305	12	1387	NPM1,PTPN11,ADAMTS3,PLCB1,WDR73,CCT2,PRKCZ,RERE,PBX1,TERT,TCTN1,SLC5A1
MicroRNA	hsa-miR-548ah-3p		MirDB	1.073e-06	0.008053	5.592e-05	0.0005313	13	1657	COL4A1,CDKN1B,NPM1,ERBB3,PPP3CA,ZNF423,AGT,SETBP1,CCND1,GNB1,PBX1,ARID1A,SUFU
MicroRNA	hsa-miR-548am-3p		MirDB	1.073e-06	0.008053	5.592e-05	0.0005313	13	1657	COL4A1,CDKN1B,NPM1,ERBB3,PPP3CA,ZNF423,AGT,SETBP1,CCND1,GNB1,PBX1,ARID1A,SUFU
GO: Biological Process	GO:0072006	nephron development		1.017e-06	0.004226	5.71e-05	0.0005087	9	245	NPHS2,PPP3CA,AGT,PAX2,PRKCZ,CTNNB1,PBX1,STAT1,PLCE1
MicroRNA	hsa-miR-363:mirSVR_lowEffct	hsa-miR-363:mirSVR_conserved_lowEffect-0.1-0.5	MicroRNA.org	1.109e-06	0.008326	5.742e-05	0.0005455	13	1662	NPM1,AKT3,ARHGAP24,CEP120,ZNF423,SDCCAG8,PLCB1,CCT2,MYOCD,CTNNB1,PRKAG2,JMJD1C,TRIM37
MicroRNA	hsa-miR-548j-3p		MirDB	1.124e-06	0.008437	5.779e-05	0.000549	13	1664	COL4A1,CDKN1B,NPM1,ERBB3,PPP3CA,ZNF423,AGT,SETBP1,CCND1,GNB1,PBX1,ARID1A,SUFU
Human Phenotype	HP:0004348	Abnormality of bone mineral density		1.38e-06	0.005337	5.801e-05	0.0005127	32	781	RAD51,RAD51C,CDKN1B,NPM1,CDKN2C,MLXIPL,COL7A1,PIGL,PTPN11,FBN1,PPP3CA,CLPB,RTEL1,WNT3,SDCCAG8,SETBP1,BCL7B,BAZ1B,CCND1,FGFR1,CTNNB1,PLEC,PIGV,SUFU,CCDC141,KISS1,TERT,LTBP4,TBL2,STAT1,H19,VDR
MicroRNA	hsa-miR-548ae-3p		MirDB	1.147e-06	0.008607	5.815e-05	0.0005525	13	1667	COL4A1,CDKN1B,NPM1,ERBB3,PPP3CA,ZNF423,AGT,SETBP1,CCND1,GNB1,PBX1,ARID1A,SUFU
MicroRNA	hsa-miR-548aq-3p		MirDB	1.147e-06	0.008607	5.815e-05	0.0005525	13	1667	COL4A1,CDKN1B,NPM1,ERBB3,PPP3CA,ZNF423,AGT,SETBP1,CCND1,GNB1,PBX1,ARID1A,SUFU
Pubmed	29386106	Basal Suppression of the Sonic Hedgehog Pathway by the G-Protein-Coupled Receptor Gpr161 Restricts Medulloblastoma Pathogenesis.	Pubmed	7.184e-09	0.0002938	5.876e-05	0.0006579	5	27	CDKN1B,GLI1,CCND1,PAX2,CTNNB1
MicroRNA	hsa-miR-4492		MirDB	1.167e-06	0.008756	5.877e-05	0.0005583	11	1149	AKT3,MCPH1,CLCNKA,BAZ1B,PAX2,PLEC,ACVRL1,SUFU,ACE,PRDM16,VDR
MicroRNA	mmu-miR-126b-5p		MirDB	1.208e-06	0.009063	6.042e-05	0.000574	12	1405	COL4A1,PPP3CA,TRIM32,SETBP1,BAZ1B,GNB1,ARID1A,PIGV,TRIM37,CASZ1,WAC,SLC5A1
MicroRNA	hsa-miR-4420		MirDB	1.248e-06	0.00937	6.205e-05	0.0005895	8	524	NPM1,COL7A1,AKT3,MCPH1,KCNJ5,PKHD1,BAZ1B,ARID1A
GO: Biological Process	GO:1902806	regulation of cell cycle G1/S phase transition		1.126e-06	0.004675	6.233e-05	0.0005553	9	248	CDKN1B,CDKN2C,GLI1,BCL7B,PLCB1,CCND1,ARID1A,TERT,WAC
MicroRNA	hsa-miR-3124-3p		MirDB	1.272e-06	0.009545	6.235e-05	0.0005924	9	714	COL4A1,CACNA1D,NPHS2,POLR1A,MCPH1,PLCB1,PBX1,CCDC141,WAC
MicroRNA	hsa-miR-181b-3p		MirDB	1.284e-06	0.009639	6.235e-05	0.0005924	8	526	NPM1,COL7A1,AKT3,MCPH1,KCNJ5,PKHD1,BAZ1B,ARID1A
MicroRNA	hsa-miR-181b-2-3p		MirDB	1.284e-06	0.009639	6.235e-05	0.0005924	8	526	NPM1,COL7A1,AKT3,MCPH1,KCNJ5,PKHD1,BAZ1B,ARID1A
MicroRNA	hsa-miR-607		MirDB	1.288e-06	0.009665	6.235e-05	0.0005924	14	1972	CDKN1B,NPM1,CACNA1D,PTPN11,BCL7B,PLCB1,NUP93,RERE,PRKAG2,PBX1,CCDC141,TCTN1,BICC1,WAC
GO: Biological Process	GO:0006468	protein phosphorylation		1.163e-06	0.004829	6.354e-05	0.0005661	23	1794	RAD51,CDKN1B,NPM1,CDKN2C,MLXIPL,HNF1A,AKT3,ERBB3,PTPN11,FBN1,AGT,INSR,APOA1,MYOCD,CCND1,FGFR1,PRKCZ,PLEC,ACVRL1,PRKAG2,ACE,ZAP70,PLCE1
GO: Biological Process	GO:0060562	epithelial tube morphogenesis		1.204e-06	0.005001	6.495e-05	0.0005786	13	588	COL4A1,PTPN11,TRIM32,AGT,PKHD1,PAX2,CTNNB1,ACVRL1,PBX1,ARID1A,SUFU,TCTN1,VDR
MicroRNA	hsa-miR-370:mirSVR_lowEffct	hsa-miR-370:mirSVR_conserved_lowEffect-0.1-0.5	MicroRNA.org	1.35e-06	0.01013	6.496e-05	0.0006171	14	1980	RAD51,RAD51C,COL4A1,CACNA1D,MLXIPL,AKT3,CEP120,BAZ1B,CCT2,CTNNB1,SUFU,TERT,H19,SLC5A1
MicroRNA	hsa-miR-548d-3p:PITA	hsa-miR-548d-3p:PITA_TOP	PITA	1.378e-06	0.01034	6.585e-05	0.0006257	9	721	CDKN1B,PPP3CA,WNT3,SETBP1,INSR,PLCB1,BAZ1B,CCND1,ARID1A
GO: Biological Process	GO:0030334	regulation of cell migration		1.24e-06	0.00515	6.59e-05	0.0005871	19	1266	CDKN1B,AKT3,PPP3CA,TRIM32,GLI1,ABCC8,AGT,INSR,PLCB1,DAAM2,MYOCD,FGFR1,PRKCZ,ACVRL1,GNB1,ACE,KISS1,TERT,ZAP70
GO: Biological Process	GO:0044843	cell cycle G1/S phase transition		1.273e-06	0.005286	6.59e-05	0.0005871	10	326	CDKN1B,CDKN2C,PPP3CA,GLI1,BCL7B,PLCB1,CCND1,ARID1A,TERT,WAC
GO: Biological Process	GO:0003006	developmental process involved in reproduction		1.285e-06	0.005335	6.59e-05	0.0005871	19	1269	RAD51C,CDKN1B,HNF1A,PTPN11,GLI1,AGT,INSR,PLCB1,MYOCD,CCND1,PAX2,CTNNB1,PBX1,ACE,KISS1,TERT,JMJD1C,KNL1,VDR
GO: Biological Process	GO:0022414	reproductive process		1.285e-06	0.005338	6.59e-05	0.0005871	24	1947	RAD51,RAD51C,CDKN1B,HNF1A,PTPN11,GLI1,WNT3,ABCC8,AGT,INSR,PLCB1,CCT2,MYOCD,CCND1,PAX2,CTNNB1,PBX1,ARID1A,ACE,KISS1,TERT,JMJD1C,KNL1,VDR
Mouse Phenotype	MP:0002108	abnormal muscle morphology		4.108e-08	0.000132	6.599e-05	0.000571	23	1047	COL4A1,CDKN1B,HNF1A,ERBB3,PTPN11,FBN1,PPP3CA,RTEL1,TRIM32,AGT,INSR,BAZ1B,MYOCD,FGFR1,PLEC,ACVRL1,PRKAG2,PBX1,ARID1A,SUFU,LTBP4,TRIM37,CASZ1
Human Phenotype	HP:0025015	Abnormal vascular morphology		1.616e-06	0.00625	6.613e-05	0.0005845	42	1224	RAD51,RAD51C,COL4A1,NPM1,CACNA1D,MLXIPL,PIGL,PTPN11,FBN1,CEP120,POLR1A,ADAMTS3,KCNJ5,SETBP1,BCL7B,BAZ1B,APOA1,MYOCD,CCND1,FGFR1,PRKCZ,RPS26,RPS27,RERE,CTNNB1,SMOC1,ACVRL1,PBX1,ARID1A,SUFU,TERT,PRDM16,LTBP4,JMJD1C,TRIM37,ZAP70,TBL2,CASZ1,BICC1,STAT1,H19,WAC
Human Phenotype	HP:0009115	Aplasia/hypoplasia involving the skeleton		1.618e-06	0.006259	6.613e-05	0.0005845	43	1271	RAD51,RAD51C,NPM1,RPGRIP1,MLXIPL,PIGL,ERBB3,PTPN11,PIEZO2,FBN1,PPP3CA,CEP120,POLR1A,CLPB,VPS33B,RTEL1,GLI1,WNT3,KCNJ5,SETBP1,BCL7B,PKHD1,BAZ1B,WDR73,FGFR1,PRKCZ,RPS26,RPS27,RERE,SMOC1,ARID1A,PIGV,SUFU,TERT,PRDM16,LTBP4,JMJD1C,TRIM37,TBL2,CASZ1,TCTN1,WAC,KNL1
Human Phenotype	HP:0001560	Abnormality of the amniotic fluid		1.633e-06	0.006318	6.613e-05	0.0005845	24	482	RAD51,RAD51C,RPGRIP1,PIGL,ERBB3,FBN1,CLPB,CLCNKA,ADAMTS3,VPS33B,WNT3,AGT,PKHD1,WDR73,PAX2,CTNNB1,PLEC,PBX1,PIGV,ACE,JMJD1C,TCTN1,H19,COX14
Human Phenotype	HP:0011849	Abnormal bone ossification		1.641e-06	0.006349	6.613e-05	0.0005845	32	787	RAD51,RAD51C,CDKN1B,NPM1,CDKN2C,MLXIPL,COL7A1,PIGL,PTPN11,FBN1,PPP3CA,CLPB,RTEL1,WNT3,SDCCAG8,SETBP1,BCL7B,BAZ1B,CCND1,FGFR1,CTNNB1,PLEC,PIGV,SUFU,CCDC141,KISS1,TERT,LTBP4,TBL2,STAT1,H19,VDR
GO: Biological Process	GO:0040012	regulation of locomotion		1.309e-06	0.005437	6.63e-05	0.0005907	20	1399	CDKN1B,AKT3,PPP3CA,TRIM32,GLI1,WNT3,ABCC8,AGT,INSR,PLCB1,DAAM2,MYOCD,FGFR1,PRKCZ,ACVRL1,GNB1,ACE,KISS1,TERT,ZAP70
GO: Biological Process	GO:0048608	reproductive structure development		1.344e-06	0.005583	6.666e-05	0.0005939	11	410	CDKN1B,HNF1A,PTPN11,GLI1,AGT,INSR,MYOCD,CCND1,CTNNB1,ACE,JMJD1C
GO: Biological Process	GO:0030097	hemopoiesis		1.348e-06	0.005599	6.666e-05	0.0005939	21	1534	RAD51,NPM1,PTPN11,FBN1,PPP3CA,CLPB,VPS33B,PLCB1,PRKCZ,RPS27,CTNNB1,PBX1,ARID1A,SUFU,ACE,TERT,PRDM16,JMJD1C,ZAP70,STAT1,VDR
GO: Biological Process	GO:0071496	cellular response to external stimulus		1.376e-06	0.005716	6.673e-05	0.0005945	11	411	MLXIPL,PTPN11,PIEZO2,AGT,MYOCD,PAX2,CTNNB1,PLEC,PRKAG2,TBL2,VDR
GO: Biological Process	GO:0071363	cellular response to growth factor stimulus		1.382e-06	0.005739	6.673e-05	0.0005945	16	914	PTPN11,FBN1,ADAMTS3,ZNF423,AGT,INSR,APOA1,MYOCD,PAX2,FGFR1,RERE,CTNNB1,SMOC1,ACVRL1,PRDM16,LTBP4
MicroRNA	hsa-miR-646:mirSVR_lowEffct	hsa-miR-646:mirSVR_nonconserved_lowEffect-0.1-0.5	MicroRNA.org	1.424e-06	0.01068	6.762e-05	0.0006425	14	1989	PIEZO2,VPS33B,RTEL1,TRIM32,ZNF423,MPDU1,INSR,PKHD1,WDR73,FGFR1,ACVRL1,CCDC141,TCTN1,SLC5A1
GO: Biological Process	GO:0000003	reproduction		1.434e-06	0.005956	6.846e-05	0.0006099	24	1959	RAD51,RAD51C,CDKN1B,HNF1A,PTPN11,GLI1,WNT3,ABCC8,AGT,INSR,PLCB1,CCT2,MYOCD,CCND1,PAX2,CTNNB1,PBX1,ARID1A,ACE,KISS1,TERT,JMJD1C,KNL1,VDR
MicroRNA	hsa-miR-520a-3p:mirSVR_lowEffct	hsa-miR-520a-3p:mirSVR_conserved_lowEffect-0.1-0.5	MicroRNA.org	1.466e-06	0.011	6.92e-05	0.0006574	14	1994	CDKN1B,INSR,BCL7B,PLCB1,WDR73,CCND1,FGFR1,PRKCZ,SMOC1,SUFU,JMJD1C,TRIM37,BICC1,WAC
Human Phenotype	HP:0001999	Abnormal facial shape		1.749e-06	0.006766	6.975e-05	0.0006164	41	1181	RAD51,RAD51C,NPM1,MLXIPL,PIGL,PTPN11,PIEZO2,FBN1,PPP3CA,CEP120,POLR1A,CLCNKA,ADAMTS3,RTEL1,ZNF423,KCNJ5,AGT,SETBP1,INSR,BCL7B,PKHD1,BAZ1B,PAX2,FGFR1,RPS26,RERE,CTNNB1,SMOC1,PBX1,ARID1A,PIGV,SUFU,ACE,TERT,LTBP4,JMJD1C,TRIM37,TBL2,TCTN1,H19,WAC
Human Phenotype	HP:0002009	Potter facies		1.77e-06	0.006846	6.986e-05	0.0006174	5	13	AGT,PKHD1,PAX2,PBX1,ACE
MicroRNA	hsa-miR-16:mirSVR_highEffct	hsa-miR-16:mirSVR_conserved_highEffect-0.5	MicroRNA.org	1.492e-06	0.0112	6.997e-05	0.0006648	12	1434	RAD51,RAD51C,NPM1,PIGL,AKT3,ADAMTS3,VPS33B,CCND1,FGFR1,PRKAG2,TCTN1,BICC1
MicroRNA	hsa-miR-519b-3p:mirSVR_lowEffct	hsa-miR-519b-3p:mirSVR_nonconserved_lowEffect-0.1-0.5	MicroRNA.org	1.509e-06	0.01132	7.034e-05	0.0006682	13	1709	RAD51,ERBB3,FBN1,ADAMTS3,SDCCAG8,MPDU1,INSR,PKHD1,PRKCZ,ACVRL1,PBX1,H19,WAC
MicroRNA	hsa-miR-519d:mirSVR_highEffct	hsa-miR-519d:mirSVR_conserved_highEffect-0.5	MicroRNA.org	1.524e-06	0.01144	7.059e-05	0.0006707	12	1437	COL4A1,NPM1,AKT3,ERBB3,ARHGAP24,PPP3CA,CEP120,SDCCAG8,PLCB1,SMOC1,TRIM37,WAC
MicroRNA	hsa-miR-4666a-3p		MirDB	1.533e-06	0.01151	7.059e-05	0.0006707	11	1182	COL4A1,CACNA1D,AKT3,PPP3CA,CEP120,SETBP1,BAZ1B,SMOC1,ARID1A,BICC1,WAC
GO: Biological Process	GO:0061458	reproductive system development		1.512e-06	0.00628	7.136e-05	0.0006358	11	415	CDKN1B,HNF1A,PTPN11,GLI1,AGT,INSR,MYOCD,CCND1,CTNNB1,ACE,JMJD1C
MicroRNA	hsa-miR-519a:mirSVR_lowEffct	hsa-miR-519a:mirSVR_nonconserved_lowEffect-0.1-0.5	MicroRNA.org	1.568e-06	0.01177	7.176e-05	0.0006818	13	1715	RAD51,ERBB3,FBN1,ADAMTS3,SDCCAG8,MPDU1,INSR,PKHD1,PRKCZ,ACVRL1,PBX1,H19,WAC
Human Phenotype	HP:0000347	Micrognathia		1.841e-06	0.007119	7.191e-05	0.0006355	32	791	RAD51,RAD51C,RPGRIP1,MLXIPL,PIGL,ERBB3,PTPN11,PIEZO2,FBN1,PPP3CA,CEP120,POLR1A,CLPB,VPS33B,WNT3,KCNJ5,SETBP1,BCL7B,PKHD1,BAZ1B,WDR73,FGFR1,RPS26,RPS27,RERE,SMOC1,PIGV,LTBP4,JMJD1C,TBL2,TCTN1,KNL1
MicroRNA	hsa-miR-509-5p:mirSVR_highEffct	hsa-miR-509-5p:mirSVR_nonconserved_highEffect-0.5	MicroRNA.org	1.597e-06	0.01199	7.266e-05	0.0006903	10	950	RAD51,RAD51C,AKT3,PTPN11,PIEZO2,ZNF423,INSR,CCT2,CTNNB1,PRKAG2
MicroRNA	hsa-miR-320a-5p		MirDB	1.654e-06	0.01241	7.477e-05	0.0007103	7	377	MCPH1,INSR,PAX2,ACVRL1,SUFU,PRDM16,VDR
GO: Biological Process	GO:0044057	regulation of system process		1.619e-06	0.006726	7.503e-05	0.0006684	15	813	CACNA1D,PTPN11,PPP3CA,ABCC8,KCNJ5,AGT,APOA1,MYOCD,FGFR1,PRKCZ,ACE,KISS1,PRDM16,PLCE1,VDR
GO: Biological Process	GO:0009628	response to abiotic stimulus		1.626e-06	0.006753	7.503e-05	0.0006684	21	1552	RAD51,CDKN1B,NPM1,CACNA1D,PTPN11,PIEZO2,CLPB,TRIM32,ABCC8,AGT,MYOCD,CCND1,PAX2,CTNNB1,PLEC,ACVRL1,GNB1,ACE,TERT,TBL2,STAT1
Human Phenotype	HP:0009118	Aplasia/Hypoplasia of the mandible		1.948e-06	0.007536	7.513e-05	0.000664	32	793	RAD51,RAD51C,RPGRIP1,MLXIPL,PIGL,ERBB3,PTPN11,PIEZO2,FBN1,PPP3CA,CEP120,POLR1A,CLPB,VPS33B,WNT3,KCNJ5,SETBP1,BCL7B,PKHD1,BAZ1B,WDR73,FGFR1,RPS26,RPS27,RERE,SMOC1,PIGV,LTBP4,JMJD1C,TBL2,TCTN1,KNL1
Human Phenotype	HP:0004207	Abnormal 5th finger morphology		1.968e-06	0.007613	7.513e-05	0.000664	24	487	RAD51,RAD51C,RPGRIP1,MLXIPL,PIGL,AKT3,PTPN11,PIEZO2,CEP120,TRIM32,SDCCAG8,SETBP1,BCL7B,BAZ1B,PRKCZ,RERE,SMOC1,ARID1A,SUFU,PRDM16,TBL2,CASZ1,TCTN1,H19
Human Phenotype	HP:0000126	Hydronephrosis		1.981e-06	0.007663	7.513e-05	0.000664	16	231	RAD51C,PIGL,ERBB3,PIEZO2,PPP3CA,SETBP1,FGFR1,PRKCZ,RERE,CTNNB1,PLEC,GNB1,PIGV,PRDM16,LTBP4,CASZ1
MicroRNA	hsa-miR-944:PITA	hsa-miR-944:PITA_TOP	PITA	1.674e-06	0.01256	7.523e-05	0.0007147	10	955	PTPN11,FBN1,PPP3CA,ADAMTS3,TRIM32,PLCB1,RERE,CCDC141,PRDM16,JMJD1C
MicroRNA	hsa-miR-1915:mirSVR_lowEffct	hsa-miR-1915:mirSVR_nonconserved_lowEffect-0.1-0.5	MicroRNA.org	1.693e-06	0.01271	7.563e-05	0.0007185	13	1727	RAD51,CACNA1D,MLXIPL,PIEZO2,KCNJ5,WDR73,PAX2,SMOC1,PIGV,ACE,TERT,TCTN1,WAC
GO: Biological Process	GO:0001933	negative regulation of protein phosphorylation		1.66e-06	0.006892	7.574e-05	0.0006747	11	419	CDKN1B,NPM1,CDKN2C,MLXIPL,HNF1A,AGT,INSR,MYOCD,PRKCZ,PLEC,PRKAG2
Human Phenotype	HP:0000796	Urethral obstruction		2.051e-06	0.007932	7.627e-05	0.0006741	9	67	NPM1,MLXIPL,COL7A1,RTEL1,BCL7B,BAZ1B,PLEC,TERT,TBL2
Human Phenotype	HP:0002150	Hypercalciuria		2.051e-06	0.007932	7.627e-05	0.0006741	9	67	CDKN1B,CDKN2C,MLXIPL,CLCNKA,KCNJ5,INSR,BCL7B,BAZ1B,TBL2
GO: Biological Process	GO:0061326	renal tubule development		1.698e-06	0.00705	7.633e-05	0.00068	7	134	COL4A1,AGT,PAX2,PRKCZ,CTNNB1,PBX1,STAT1
GO: Biological Process	GO:0003014	renal system process		1.709e-06	0.007099	7.633e-05	0.00068	8	193	HNF1A,NPHS2,PPP3CA,CLCNKA,AGT,CTNNB1,ACE,SLC5A1
Human Phenotype	HP:0004363	Abnormal circulating calcium concentration		2.106e-06	0.008147	7.759e-05	0.0006857	14	178	CDKN1B,CDKN2C,MLXIPL,CLCNKA,ADAMTS3,KCNJ5,INSR,BCL7B,BAZ1B,CCND1,JMJD1C,TBL2,SLC5A1,VDR
MicroRNA	hsa-miR-764:mirSVR_highEffct	hsa-miR-764:mirSVR_nonconserved_highEffect-0.5	MicroRNA.org	1.763e-06	0.01323	7.83e-05	0.0007439	8	549	AGT,CCT2,FGFR1,JMJD1C,TRIM37,CASZ1,BICC1,WAC
GO: Biological Process	GO:0046324	regulation of glucose import		1.803e-06	0.007489	7.967e-05	0.0007098	6	86	ERBB3,PTPN11,INSR,PRKAG2,ACE,TERT
MicroRNA	hsa-miR-1227:mirSVR_lowEffct	hsa-miR-1227:mirSVR_nonconserved_lowEffect-0.1-0.5	MicroRNA.org	1.808e-06	0.01357	7.982e-05	0.0007583	12	1461	RAD51C,HNF1A,ERBB3,PIEZO2,PLCB1,CCT2,NUP93,ACVRL1,PRKAG2,GNB1,BICC1,WAC
Human Phenotype	HP:0010461	Abnormality of the male genitalia		2.219e-06	0.008585	8.04e-05	0.0007106	45	1381	RAD51,RAD51C,COL4A1,CDKN1B,NPM1,CDKN2C,RPGRIP1,MLXIPL,COL7A1,PTPN11,PIEZO2,FBN1,CEP120,ADAMTS3,RTEL1,TRIM32,GLI1,WNT3,SDCCAG8,SETBP1,INSR,BCL7B,BAZ1B,CCND1,PAX2,FGFR1,PRKCZ,RPS26,RPS27,RERE,PLEC,SMOC1,PBX1,ARID1A,SUFU,CCDC141,KISS1,TERT,PRDM16,LTBP4,JMJD1C,TBL2,CASZ1,TCTN1,H19
Human Phenotype	HP:0000431	Wide nasal bridge		2.224e-06	0.008603	8.04e-05	0.0007106	26	563	MLXIPL,PIGL,PTPN11,PIEZO2,FBN1,POLR1A,ADAMTS3,KCNJ5,BCL7B,BAZ1B,FGFR1,PRKCZ,RPS26,RPS27,RERE,PBX1,PIGV,SUFU,PRDM16,LTBP4,JMJD1C,TRIM37,TBL2,CASZ1,WAC,VDR
Drug	CID000005591	troglitazone	Stitch	1.396e-08	0.0002415	8.051e-05	0.0008321	14	526	RAD51,CDKN1B,CDKN2C,MLXIPL,AKT3,PTPN11,ABCC8,AGT,INSR,CCND1,CTNNB1,PRDM16,STAT1,SLC5A1
MicroRNA	hsa-miR-7849-3p		MirDB	1.867e-06	0.01401	8.195e-05	0.0007786	7	384	AKT3,PPP3CA,CTNNB1,SMOC1,CCDC141,JMJD1C,SLC5A1
Human Phenotype	HP:0000553	Abnormal uvea morphology		2.345e-06	0.00907	8.398e-05	0.0007422	34	883	RAD51,RAD51C,COL4A1,CDKN1B,NPM1,CDKN2C,RPGRIP1,MLXIPL,FBN1,CEP120,RTEL1,WNT3,ZNF423,INSR,BCL7B,BAZ1B,WDR73,CCND1,PAX2,FGFR1,PRKCZ,RERE,CTNNB1,ACVRL1,SUFU,TERT,PRDM16,JMJD1C,TRIM37,TBL2,CASZ1,TCTN1,H19,WAC
Human Phenotype	HP:0000821	Hypothyroidism		2.386e-06	0.009228	8.466e-05	0.0007482	20	356	CDKN1B,MLXIPL,CLPB,ABCC8,SETBP1,INSR,BCL7B,BAZ1B,FGFR1,PRKCZ,RERE,CTNNB1,GNB1,SUFU,TERT,PRDM16,JMJD1C,TBL2,CASZ1,STAT1
Pubmed	21663700	PLC?1-SHP-2 complex, PLC?1 tyrosine dephosphorylation and SHP-2 phosphatase activity: a new part of Angiotensin II signaling?	Pubmed	1.575e-08	0.0006441	8.515e-05	0.0009533	3	3	PTPN11,AGT,PLCB1
Pubmed	9860302	Complete physical map of the common deletion region in Williams syndrome and identification and characterization of three novel genes.	Pubmed	1.575e-08	0.0006441	8.515e-05	0.0009533	3	3	MLXIPL,BCL7B,TBL2
Pubmed	22560297	Congenital asplenia in mice and humans with mutations in a Pbx/Nkx2-5/p15 module.	Pubmed	1.761e-08	0.0007202	8.515e-05	0.0009533	8	177	RAD51,CDKN1B,PPP3CA,CCND1,ACVRL1,PBX1,LTBP4,STAT1
Pubmed	24717294	Targeted deletion of kidney glucose-6 phosphatase leads to nephropathy.	Pubmed	1.874e-08	0.0007663	8.515e-05	0.0009533	4	12	MLXIPL,NPHS2,AGT,CTNNB1
MicroRNA	hsa-miR-129-5p:mirSVR_highEffct	hsa-miR-129-5p:mirSVR_conserved_highEffect-0.5	MicroRNA.org	1.957e-06	0.01469	8.54e-05	0.0008114	13	1750	MLXIPL,ERBB3,NPHS2,PIEZO2,ARHGAP24,PPP3CA,ADAMTS3,PKHD1,CCT2,FGFR1,RERE,PRKAG2,BICC1
MicroRNA	hsa-miR-383:mirSVR_lowEffct	hsa-miR-383:mirSVR_conserved_lowEffect-0.1-0.5	MicroRNA.org	1.97e-06	0.01478	8.544e-05	0.0008118	13	1751	RAD51,PTPN11,ARHGAP24,TRIM32,INSR,PKHD1,MYOCD,ARID1A,SUFU,CCDC141,TBL2,WAC,KNL1
MicroRNA	hsa-miR-432*:mirSVR_lowEffct	hsa-miR-432*:mirSVR_nonconserved_lowEffect-0.1-0.5	MicroRNA.org	1.994e-06	0.01497	8.602e-05	0.0008172	12	1475	FBN1,PPP3CA,MCPH1,ZNF423,MPDU1,BAZ1B,DAAM2,CCND1,RERE,ACVRL1,TRIM37,WAC
MicroRNA	mmu-miR-881-5p		MirDB	2.006e-06	0.01506	8.605e-05	0.0008175	9	755	PTPN11,ADAMTS3,VPS33B,MYOCD,SMOC1,ACVRL1,PBX1,TBL2,CASZ1
Human Phenotype	HP:0000369	Low-set ears		2.478e-06	0.009585	8.714e-05	0.0007701	33	843	COL4A1,RPGRIP1,MLXIPL,PTPN11,PIEZO2,FBN1,CEP120,ADAMTS3,VPS33B,TRIM32,WNT3,ZNF423,KCNJ5,SDCCAG8,SETBP1,INSR,BCL7B,PKHD1,BAZ1B,WDR73,FGFR1,PRKCZ,RPS26,RPS27,RERE,SMOC1,PBX1,SUFU,PRDM16,JMJD1C,TBL2,CASZ1,TCTN1
GO: Biological Process	GO:0070848	response to growth factor		2.045e-06	0.008492	8.879e-05	0.000791	16	942	PTPN11,FBN1,ADAMTS3,ZNF423,AGT,INSR,APOA1,MYOCD,PAX2,FGFR1,RERE,CTNNB1,SMOC1,ACVRL1,PRDM16,LTBP4
GO: Biological Process	GO:0045597	positive regulation of cell differentiation		2.052e-06	0.008524	8.879e-05	0.000791	18	1183	PPP3CA,TRIM32,WNT3,AGT,PLCB1,MYOCD,PAX2,FGFR1,PRKCZ,CTNNB1,ACVRL1,ARID1A,ACE,TERT,PRDM16,ZAP70,STAT1,VDR
MicroRNA	hsa-miR-15b-5p:Functional MTI	Functional MTI	miRTarbase	2.117e-06	0.01589	9.028e-05	0.0008577	9	760	NPM1,HNF1A,AKT3,MCPH1,VPS33B,INSR,CCND1,GNB1,WAC
GO: Biological Process	GO:0072160	nephron tubule epithelial cell differentiation		2.124e-06	0.008822	9.095e-05	0.0008102	4	22	PAX2,PRKCZ,CTNNB1,STAT1
GO: Biological Process	GO:0040011	locomotion		2.184e-06	0.009071	9.214e-05	0.0008209	23	1861	CDKN1B,AKT3,PPP3CA,TRIM32,GLI1,WNT3,ABCC8,AGT,INSR,PLCB1,DAAM2,APOA1,MYOCD,FGFR1,PRKCZ,PLEC,ACVRL1,GNB1,ACE,CCDC141,KISS1,TERT,ZAP70
GO: Biological Process	GO:0001655	urogenital system development		2.206e-06	0.009163	9.214e-05	0.0008209	6	89	CDKN1B,GLI1,WNT3,PAX2,CTNNB1,PBX1
GO: Biological Process	GO:0008643	carbohydrate transport		2.23e-06	0.009263	9.214e-05	0.0008209	8	200	HNF1A,ERBB3,PTPN11,INSR,PRKAG2,ACE,TERT,SLC5A1
GO: Biological Process	GO:0045936	negative regulation of phosphate metabolic process		2.241e-06	0.009306	9.214e-05	0.0008209	12	524	CDKN1B,NPM1,CDKN2C,MLXIPL,HNF1A,AGT,INSR,MYOCD,PRKCZ,PLEC,PRKAG2,H19
GO: Biological Process	GO:0010563	negative regulation of phosphorus metabolic process		2.285e-06	0.009491	9.305e-05	0.000829	12	525	CDKN1B,NPM1,CDKN2C,MLXIPL,HNF1A,AGT,INSR,MYOCD,PRKCZ,PLEC,PRKAG2,H19
MicroRNA	hsa-miR-196b:mirSVR_lowEffct	hsa-miR-196b:mirSVR_conserved_lowEffect-0.1-0.5	MicroRNA.org	2.211e-06	0.0166	9.377e-05	0.0008909	11	1228	AKT3,PTPN11,VPS33B,RTEL1,KCNJ5,SDCCAG8,MPDU1,CCT2,PRKCZ,PBX1,BICC1
ToppCell Atlas	7b24a4f712e1ae1525e8f1c8ec4e1fc43489cbee	pdx-Tumor_cells-T6|Tumor_cells / Sample and Cell Type and Tumor Cluster (all cells)	Human Hepatoblastoma Atlas	6.895e-08	0.001303	9.391e-05	0.0009789	7	182	KCNJ5,SETBP1,PAX2,FGFR1,RERE,ZAP70,VDR
ToppCell Atlas	5c698d904b6e78cc35475befa8cdf61ebc822ad9	renal_cortex_nuclei-Hypertensive_with+without-CKD-Epithelial|renal_cortex_nuclei / Celltypes from Cells and Nuclei per compartment and clinical group	Integrated Single-nucleus and Single-cell RNA-seq of the Adult Human Kidney	7.429e-08	0.001404	9.391e-05	0.0009789	7	184	MLXIPL,INSR,PKHD1,PAX2,CASZ1,SLC5A1,VDR
ToppCell Atlas	cb1fc4b9140666b43415e21c9b434dc9b144e9d0	human_hepatoblastoma-Hepatic_Stellate_cells|World / Sample and Cell Type and Tumor Cluster (all cells)	Human Hepatoblastoma Atlas	7.998e-08	0.001512	9.391e-05	0.0009789	7	186	COL4A1,AKT3,PIEZO2,ARHGAP24,FBN1,DAAM2,PLCE1
ToppCell Atlas	ed7ab4cf4629d96dad5c74d536fc428d0a8d4eb9	droplet-Lung-1m-Mesenchymal-fibroblast-adventitial_fibroblast-adventitial_fibroblast_l17|1m / method, tissue, age, lineage, sublineage, cell ontologies, cell type and subtype	Mouse Aging Atlas- Tabula Muris Senis (Lung and Trachea)	8.297e-08	0.001568	9.391e-05	0.0009789	7	187	MLXIPL,FBN1,GLI1,ZNF423,FGFR1,SMOC1,BICC1
ToppCell Atlas	9013d5339a7f2eca1387cfdf57c6f055be0938f9	renal_papilla_nuclei-Adult_normal_reference-Mesenchymal-Fibroblast-Collagen-low_Matrisome-low_fibroblast|renal_papilla_nuclei / Celltypes from Cells and Nuclei per compartment and clinical group	Integrated Single-nucleus and Single-cell RNA-seq of the Adult Human Kidney	8.604e-08	0.001626	9.391e-05	0.0009789	7	188	COL4A1,ARHGAP24,FBN1,SETBP1,PLCB1,DAAM2,PBX1
ToppCell Atlas	fe361215f4ba841aa5e1e581fb56f2f4d3ccd201	COVID-19-Heart-Fib_1|COVID-19 / Disease (COVID-19 only), tissue and cell type	COVID-19 Autopsy Atlas (Lung, Liver, Kidney, Heart)	8.604e-08	0.001626	9.391e-05	0.0009789	7	188	COL4A1,AKT3,ARHGAP24,FBN1,PLCB1,LTBP4,BICC1
ToppCell Atlas	f605d9b7eb422237cef56829e4fe2f8751232dee	renal_papilla_nuclei-Adult_normal_reference-Mesenchymal-Fibroblast-Collagen-low_Matrisome-low_fibroblast-|renal_papilla_nuclei / Celltypes from Cells and Nuclei per compartment and clinical group	Integrated Single-nucleus and Single-cell RNA-seq of the Adult Human Kidney	8.604e-08	0.001626	9.391e-05	0.0009789	7	188	COL4A1,ARHGAP24,FBN1,SETBP1,PLCB1,DAAM2,PBX1
ToppCell Atlas	7dcca3469f3a3b70db0420cb94f7765f39492f06	Adult-Mesenchymal-matrix_fibroblast_2_cell-D175|Adult / Lineage, Cell type, age group and donor	Human Lung Cells in 3 Age Groups (Wang et al.)	9.248e-08	0.001748	9.391e-05	0.0009789	7	190	PIEZO2,FBN1,ADAMTS3,ZNF423,SETBP1,PBX1,BICC1
ToppCell Atlas	8d56e360ebc624ca4cd7f0af4f3cc599c244f134	Fetal_29-31_weeks-Mesenchymal-matrix_fibroblast_2_cell|Fetal_29-31_weeks / Lineage, Cell type, age group and donor	Human Lung Cells in 3 Age Groups (Wang et al.)	9.932e-08	0.001877	9.391e-05	0.0009789	7	192	CACNA1D,PIEZO2,FBN1,SETBP1,FGFR1,LTBP4,BICC1
ToppCell Atlas	5e709c0714e8eba27e03a6def0544256bedb3ced	367C-Endothelial_cells-Endothelial-F_(Lymphatics)|Endothelial_cells / Donor, Lineage, Cell class and subclass (all cells)	Tissue Stability Cell Atlas - Lung Cells	9.932e-08	0.001877	9.391e-05	0.0009789	7	192	CDKN2C,PIEZO2,CCND1,PRKCZ,SMOC1,CCDC141,LTBP4
ToppCell Atlas	5f4f44f15d3a2846981e68296643a4634930a211	367C-Endothelial_cells-Endothelial-F_(Lymphatics)-|Endothelial_cells / Donor, Lineage, Cell class and subclass (all cells)	Tissue Stability Cell Atlas - Lung Cells	9.932e-08	0.001877	9.391e-05	0.0009789	7	192	CDKN2C,PIEZO2,CCND1,PRKCZ,SMOC1,CCDC141,LTBP4
ToppCell Atlas	a769158c49d2b208c4224d85e7ae68c85cc372ed	Mesenchymal-matrix_fibroblast_2_cell|World / Lineage, Cell type, age group and donor	Human Lung Cells in 3 Age Groups (Wang et al.)	9.932e-08	0.001877	9.391e-05	0.0009789	7	192	PIEZO2,FBN1,ZNF423,SETBP1,FGFR1,LTBP4,BICC1
ToppCell Atlas	9ab47b360bee1d4f1092c2269e58acebe9584021	Children_(3_yrs)-Mesenchymal-matrix_fibroblast_2_cell|Children_(3_yrs) / Lineage, Cell type, age group and donor	Human Lung Cells in 3 Age Groups (Wang et al.)	1.029e-07	0.001945	9.391e-05	0.0009789	7	193	PIEZO2,FBN1,ZNF423,SETBP1,FGFR1,PBX1,BICC1
ToppCell Atlas	261cafc167c86ab277be4ea7f08b0173e2dde26e	Children_(3_yrs)-Mesenchymal-matrix_fibroblast_2_cell-D139|Children_(3_yrs) / Lineage, Cell type, age group and donor	Human Lung Cells in 3 Age Groups (Wang et al.)	1.029e-07	0.001945	9.391e-05	0.0009789	7	193	COL4A1,FBN1,ADAMTS3,SETBP1,FGFR1,PBX1,BICC1
ToppCell Atlas	ff0aa455e9844a6d7ae57ff59fb6cea825cf1fc2	Children_(3_yrs)-Mesenchymal-matrix_fibroblast_2_cell-D032|Children_(3_yrs) / Lineage, Cell type, age group and donor	Human Lung Cells in 3 Age Groups (Wang et al.)	1.104e-07	0.002086	9.391e-05	0.0009789	7	195	FBN1,ZNF423,SETBP1,PLCB1,FGFR1,PBX1,BICC1
ToppCell Atlas	6a02ebbeb3199447ddce64d92d8809436e040eba	RA-02._Fibroblast_II|RA / Chamber and Cluster_Paper	Transcriptional and Cellular Diversity of the Human Heart	1.104e-07	0.002086	9.391e-05	0.0009789	7	195	AKT3,FBN1,PPP3CA,SETBP1,PLCB1,PBX1,BICC1
ToppCell Atlas	e8cbda03837f1f26470a9d93aa7fdaa04e08e38a	RA-02._Fibroblast_II|World / Chamber and Cluster_Paper	Transcriptional and Cellular Diversity of the Human Heart	1.143e-07	0.00216	9.391e-05	0.0009789	7	196	COL4A1,AKT3,FBN1,PPP3CA,SETBP1,PLCB1,BICC1
GO: Biological Process	GO:0050678	regulation of epithelial cell proliferation		2.377e-06	0.009871	9.491e-05	0.0008456	12	527	CDKN1B,NPM1,AKT3,GLI1,PKHD1,CCND1,PAX2,FGFR1,CTNNB1,ACVRL1,STAT1,VDR
GO: Biological Process	GO:0033674	positive regulation of kinase activity		2.377e-06	0.009871	9.491e-05	0.0008456	12	527	CDKN1B,NPM1,HNF1A,ERBB3,FBN1,AGT,INSR,CCND1,FGFR1,PRKCZ,PRKAG2,ACE
Mouse Phenotype	MP:0010630	abnormal cardiac muscle tissue morphology		1.241e-07	0.0003987	9.524e-05	0.0008241	15	466	CDKN1B,ERBB3,PTPN11,FBN1,BAZ1B,MYOCD,FGFR1,PLEC,ACVRL1,PRKAG2,ARID1A,SUFU,LTBP4,TRIM37,CASZ1
Mouse Phenotype	MP:0000432	abnormal head morphology		1.545e-07	0.0004964	9.524e-05	0.0008241	22	1034	CDKN1B,COL7A1,PTPN11,MCPH1,ADAMTS3,RTEL1,ZNF423,SDCCAG8,BAZ1B,DAAM2,CCND1,FGFR1,RERE,CTNNB1,SMOC1,ACVRL1,GNB1,PBX1,PIGV,SUFU,PRDM16,VDR
Mouse Phenotype	MP:0031310	abnormal cyst		1.566e-07	0.0005032	9.524e-05	0.0008241	12	286	COL4A1,CDKN2C,ADAMTS3,SDCCAG8,PKHD1,PAX2,PIGV,ACE,KISS1,TRIM37,BICC1,VDR
Mouse Phenotype	MP:0005381	digestive/alimentary phenotype		1.779e-07	0.0005715	9.524e-05	0.0008241	26	1425	MLXIPL,COL7A1,HNF1A,ERBB3,CLCNKA,ADAMTS3,SDCCAG8,INSR,PKHD1,CCND1,FGFR1,RERE,CTNNB1,SMOC1,ACVRL1,PBX1,PIGV,SUFU,KISS1,TERT,PRDM16,LTBP4,BICC1,STAT1,SLC5A1,VDR
Human Phenotype	HP:0012579	Minimal change glomerulonephritis		2.83e-06	0.01095	9.796e-05	0.0008657	7	37	NPHS2,ARHGAP24,DAAM2,PAX2,NUP93,ZAP70,PLCE1
Human Phenotype	HP:0100539	Periorbital edema		2.836e-06	0.01097	9.796e-05	0.0008657	11	110	MLXIPL,NPHS2,ARHGAP24,BCL7B,BAZ1B,DAAM2,PAX2,NUP93,LTBP4,TBL2,PLCE1
GO: Biological Process	GO:0071326	cellular response to monosaccharide stimulus		2.492e-06	0.01035	9.799e-05	0.000873	8	203	CACNA1D,MLXIPL,HNF1A,PPP3CA,ABCC8,PLCB1,PAX2,ACE
GO: Biological Process	GO:1901989	positive regulation of cell cycle phase transition		2.501e-06	0.01039	9.799e-05	0.000873	7	142	RAD51C,NPM1,GLI1,PLCB1,CCND1,PBX1,TERT
GO: Biological Process	GO:0001763	morphogenesis of a branching structure		2.56e-06	0.01063	9.934e-05	0.000885	9	274	COL4A1,AGT,PKHD1,PAX2,FGFR1,RERE,CTNNB1,PBX1,VDR
MicroRNA	hsa-miR-651:mirSVR_lowEffct	hsa-miR-651:mirSVR_nonconserved_lowEffect-0.1-0.5	MicroRNA.org	2.386e-06	0.01791	0.0001006	0.0009557	12	1501	CDKN1B,CACNA1D,AKT3,PTPN11,ADAMTS3,CCT2,MYOCD,ACVRL1,PRKAG2,JMJD1C,WAC,KNL1
GO: Biological Process	GO:0050673	epithelial cell proliferation		2.625e-06	0.0109	0.0001009	0.0008991	13	631	CDKN1B,NPM1,AKT3,GLI1,PKHD1,APOA1,CCND1,PAX2,FGFR1,CTNNB1,ACVRL1,STAT1,VDR
Drug	ctd:C057693	troglitazone	CTD	2.431e-08	0.0004205	0.0001051	0.001086	21	1329	RAD51,RAD51C,CDKN1B,NPM1,CDKN2C,COL7A1,FBN1,ABCC8,AGT,INSR,APOA1,CCND1,CTNNB1,PLEC,SMOC1,ACVRL1,TERT,LTBP4,STAT1,SLC5A1,VDR
MicroRNA	hsa-miR-299-5p:mirSVR_lowEffct	hsa-miR-299-5p:mirSVR_nonconserved_lowEffect-0.1-0.5	MicroRNA.org	2.536e-06	0.01904	0.0001063	0.00101	12	1510	RAD51C,COL4A1,ARHGAP24,MCPH1,BAZ1B,FGFR1,CTNNB1,ARID1A,SUFU,CCDC141,PRDM16,TBL2
GO: Biological Process	GO:2000145	regulation of cell motility		2.811e-06	0.01167	0.0001071	0.000954	19	1338	CDKN1B,AKT3,PPP3CA,TRIM32,GLI1,ABCC8,AGT,INSR,PLCB1,DAAM2,MYOCD,FGFR1,PRKCZ,ACVRL1,GNB1,ACE,KISS1,TERT,ZAP70
MicroRNA	mmu-miR-6387		MirDB	2.608e-06	0.01957	0.0001082	0.001028	7	404	HNF1A,SETBP1,MYOCD,CCND1,MAPKBP1,GNB1,CCDC141
MicroRNA	hsa-miR-1207-5p		MirDB	2.608e-06	0.01958	0.0001082	0.001028	10	1004	NPHS2,BCL7B,PAX2,PLEC,SMOC1,ACVRL1,PBX1,SUFU,PRDM16,VDR
MicroRNA	hsa-miR-3172:mirSVR_lowEffct	hsa-miR-3172:mirSVR_nonconserved_lowEffect-0.1-0.5	MicroRNA.org	2.63e-06	0.01974	0.0001085	0.00103	13	1798	COL7A1,HNF1A,KCNJ5,SETBP1,INSR,BAZ1B,CCND1,RERE,CTNNB1,GNB1,TCTN1,WAC,PLCE1
Drug	CID000033184	azoxymethane	Stitch	3.144e-08	0.0005438	0.0001088	0.001124	9	179	RAD51,CDKN1B,WNT3,ABCC8,AGT,INSR,CCND1,CTNNB1,STAT1
Human Phenotype	HP:0005562	Multiple renal cysts		3.191e-06	0.01234	0.0001092	0.0009652	8	53	COL4A1,MLXIPL,BCL7B,PKHD1,BAZ1B,CCND1,JMJD1C,TBL2
MicroRNA	hsa-miR-4656		MirDB	2.694e-06	0.02022	0.0001105	0.00105	7	406	FBN1,MCPH1,CLPB,BAZ1B,ACVRL1,SUFU,VDR
MicroRNA	hsa-miR-302e:mirSVR_lowEffct	hsa-miR-302e:mirSVR_conserved_lowEffect-0.1-0.5	MicroRNA.org	2.711e-06	0.02035	0.0001106	0.001051	13	1803	CDKN1B,NPHS2,INSR,BCL7B,WDR73,CCND1,FGFR1,PRKCZ,SUFU,JMJD1C,TRIM37,BICC1,WAC
MicroRNA	hsa-miR-6854-5p		MirDB	2.738e-06	0.02055	0.000111	0.001054	6	260	HNF1A,TRIM32,INSR,FGFR1,SUFU,PRDM16
MicroRNA	hsa-miR-106b:mirSVR_highEffct	hsa-miR-106b:mirSVR_conserved_highEffect-0.5	MicroRNA.org	2.75e-06	0.02064	0.000111	0.001054	12	1522	COL4A1,NPM1,AKT3,ERBB3,ARHGAP24,PPP3CA,CEP120,SDCCAG8,PLCB1,SMOC1,TRIM37,WAC
Human Phenotype	HP:0040202	Abnormal consumption behavior		3.291e-06	0.01273	0.0001117	0.0009869	13	159	CACNA1D,HNF1A,ABCC8,KCNJ5,INSR,PKHD1,FGFR1,PRKCZ,RERE,CTNNB1,ARID1A,PRDM16,CASZ1
MicroRNA	hsa-miR-216b:mirSVR_lowEffct	hsa-miR-216b:mirSVR_conserved_lowEffect-0.1-0.5	MicroRNA.org	2.845e-06	0.02135	0.0001142	0.001085	13	1811	RAD51C,CACNA1D,ERBB3,PTPN11,SDCCAG8,PKHD1,FGFR1,RERE,CTNNB1,ARID1A,TRIM37,CASZ1,H19
MicroRNA	hsa-miR-490-5p:mirSVR_lowEffct	hsa-miR-490-5p:mirSVR_nonconserved_lowEffect-0.1-0.5	MicroRNA.org	2.882e-06	0.02163	0.0001151	0.001093	12	1529	NPHS2,PIEZO2,MCPH1,MPDU1,PLCB1,CCND1,FGFR1,SMOC1,GNB1,TCTN1,WAC,PLCE1
MicroRNA	hsa-miR-196a:mirSVR_lowEffct	hsa-miR-196a:mirSVR_conserved_lowEffect-0.1-0.5	MicroRNA.org	2.914e-06	0.02187	0.0001157	0.001099	11	1264	AKT3,PTPN11,VPS33B,RTEL1,KCNJ5,SDCCAG8,MPDU1,CCT2,PRKCZ,PBX1,BICC1
Human Phenotype	HP:0000035	Abnormal testis morphology		3.448e-06	0.01333	0.000116	0.001025	38	1073	RAD51,RAD51C,COL4A1,CDKN1B,NPM1,RPGRIP1,MLXIPL,PTPN11,PIEZO2,FBN1,CEP120,ADAMTS3,RTEL1,TRIM32,GLI1,WNT3,SDCCAG8,SETBP1,BCL7B,BAZ1B,PAX2,FGFR1,PRKCZ,RERE,SMOC1,PBX1,ARID1A,SUFU,CCDC141,KISS1,TERT,PRDM16,LTBP4,JMJD1C,TBL2,CASZ1,TCTN1,H19
MicroRNA	hsa-miR-1911*:mirSVR_lowEffct	hsa-miR-1911*:mirSVR_nonconserved_lowEffect-0.1-0.5	MicroRNA.org	2.94e-06	0.02207	0.0001161	0.001103	12	1532	NPM1,PIGL,PIEZO2,CLCNKA,SDCCAG8,SETBP1,FGFR1,MAPKBP1,GNB1,CASZ1,WAC,VDR
MicroRNA	hsa-miR-133a-3p.1:TargetScan	hsa-miR-133a-3p.1	TargetScan	3.014e-06	0.02262	0.000118	0.001121	7	413	CLPB,INSR,DAAM2,PAX2,FGFR1,PRDM16,BICC1
MicroRNA	hsa-miR-767-5p:mirSVR_lowEffct	hsa-miR-767-5p:mirSVR_nonconserved_lowEffect-0.1-0.5	MicroRNA.org	3.019e-06	0.02266	0.000118	0.001121	12	1536	RAD51,RAD51C,CACNA1D,COL7A1,PPP3CA,ADAMTS3,CCT2,CCND1,PRKCZ,CTNNB1,CCDC141,PLCE1
MicroRNA	hsa-miR-503-5p		MirDB	3.055e-06	0.02293	0.0001188	0.001129	6	265	AKT3,ADAMTS3,VPS33B,ZNF423,INSR,CCND1
Transcription Factor Binding Site	V$HNF4_01	V$HNF4_01	TFBS	4.446e-07	0.0003654	0.0001218	0.0008879	8	212	HNF1A,ERBB3,WNT3,INSR,PLEC,SMOC1,PRDM16,JMJD1C
Human Phenotype	HP:0002717	Adrenal overactivity		3.692e-06	0.01428	0.0001231	0.001088	8	54	CDKN1B,CDKN2C,CACNA1D,CLCNKA,KCNJ5,INSR,CTNNB1,TERT
MicroRNA	hsa-miR-578:mirSVR_highEffct	hsa-miR-578:mirSVR_nonconserved_highEffect-0.5	MicroRNA.org	3.186e-06	0.02391	0.0001233	0.001171	13	1830	RAD51,RAD51C,CDKN1B,PPP3CA,MCPH1,ADAMTS3,CCT2,MYOCD,CTNNB1,CASZ1,TCTN1,WAC,KNL1
Human Phenotype	HP:0002617	Vascular dilatation		3.74e-06	0.01446	0.0001236	0.001093	15	214	COL4A1,MLXIPL,PTPN11,FBN1,BCL7B,BAZ1B,PRKCZ,RERE,PBX1,PRDM16,LTBP4,TBL2,CASZ1,BICC1,STAT1
MicroRNA	hsa-miR-34a*:mirSVR_lowEffct	hsa-miR-34a*:mirSVR_nonconserved_lowEffect-0.1-0.5	MicroRNA.org	3.224e-06	0.0242	0.0001239	0.001177	13	1832	RAD51,COL7A1,PIEZO2,MCPH1,CLCNKA,SDCCAG8,INSR,PKHD1,PLCB1,CCT2,CCDC141,JMJD1C,WAC
MicroRNA	hsa-miR-484:mirSVR_lowEffct	hsa-miR-484:mirSVR_nonconserved_lowEffect-0.1-0.5	MicroRNA.org	3.243e-06	0.02434	0.0001239	0.001177	13	1833	CACNA1D,HNF1A,ERBB3,CLPB,RTEL1,BCL7B,PKHD1,SUFU,CCDC141,TERT,ZAP70,TCTN1,SLC5A1
MicroRNA	GTGACTT,MIR-224:MSigDB	GTGACTT,MIR-224:MSigDB	MSigDB	3.253e-06	0.02441	0.0001239	0.001177	5	150	COL7A1,PIEZO2,ZNF423,RERE,SUFU
Human Phenotype	HP:0003764	Nevus		3.787e-06	0.01465	0.0001241	0.001097	13	161	MLXIPL,COL7A1,PTPN11,FBN1,SETBP1,BCL7B,BAZ1B,FGFR1,SUFU,TERT,TRIM37,TBL2,H19
Drug	ctd:C070081	fulvestrant	CTD	4.34e-08	0.0007507	0.0001251	0.001293	13	484	RAD51,CDKN1B,NPM1,GLI1,AGT,INSR,APOA1,CCND1,ARID1A,KISS1,TERT,STAT1,VDR
Human Phenotype	HP:0010946	Dilatation of the renal pelvis		3.862e-06	0.01494	0.0001255	0.00111	16	243	RAD51C,PIGL,ERBB3,PIEZO2,PPP3CA,SETBP1,FGFR1,PRKCZ,RERE,CTNNB1,PLEC,GNB1,PIGV,PRDM16,LTBP4,CASZ1
Human Phenotype	HP:0001823	Low weight		3.954e-06	0.01529	0.0001274	0.001126	25	543	RAD51,RAD51C,CDKN1B,NPM1,CDKN2C,HNF1A,ERBB3,FBN1,CLCNKA,VPS33B,ABCC8,INSR,PKHD1,WDR73,CCND1,PAX2,RPS26,RPS27,CTNNB1,PBX1,TERT,TRIM37,STAT1,H19,SLC5A1
Human Phenotype	HP:0011334	Facial shape deformation		4.016e-06	0.01553	0.0001281	0.001132	5	15	AGT,PKHD1,PAX2,PBX1,ACE
Human Phenotype	HP:0010624	Aplastic/hypoplastic toenail		4.041e-06	0.01563	0.0001281	0.001132	11	114	NPM1,MLXIPL,COL7A1,RTEL1,GLI1,BCL7B,BAZ1B,FGFR1,ARID1A,TERT,TBL2
GO: Biological Process	GO:0042593	glucose homeostasis		3.412e-06	0.01417	0.0001288	0.001147	10	364	CACNA1D,MLXIPL,HNF1A,PTPN11,FBN1,PPP3CA,ABCC8,INSR,PAX2,ACE
GO: Biological Process	GO:0033500	carbohydrate homeostasis		3.496e-06	0.01452	0.0001308	0.001165	10	365	CACNA1D,MLXIPL,HNF1A,PTPN11,FBN1,PPP3CA,ABCC8,INSR,PAX2,ACE
MicroRNA	hsa-miR-16-5p:Functional MTI	Functional MTI	miRTarbase	3.467e-06	0.02602	0.0001314	0.001249	12	1557	RAD51C,COL4A1,AKT3,VPS33B,TRIM32,MPDU1,BAZ1B,CCND1,FGFR1,RPS27,PLEC,GNB1
Pubmed	23720040	Deficient FGF signaling causes optic nerve dysgenesis and ocular coloboma.	Pubmed	3.295e-08	0.001348	0.0001319	0.001477	5	36	PTPN11,GLI1,CCND1,PAX2,FGFR1
Pubmed	20734064	A large-scale candidate gene association study of age at menarche and age at natural menopause.	Pubmed	3.547e-08	0.001451	0.0001319	0.001477	9	275	PTPN11,ABCC8,AGT,INSR,FGFR1,ACVRL1,ACE,KISS1,VDR
GO: Biological Process	GO:0034284	response to monosaccharide		3.632e-06	0.01508	0.0001347	0.0012	9	286	CDKN1B,CACNA1D,MLXIPL,HNF1A,PPP3CA,ABCC8,PLCB1,PAX2,ACE
Human Phenotype	HP:0010944	Abnormal renal pelvis morphology		4.299e-06	0.01663	0.0001352	0.001195	16	245	RAD51C,PIGL,ERBB3,PIEZO2,PPP3CA,SETBP1,FGFR1,PRKCZ,RERE,CTNNB1,PLEC,GNB1,PIGV,PRDM16,LTBP4,CASZ1
Human Phenotype	HP:0011138	Abnormality of skin adnexa morphology		4.336e-06	0.01677	0.0001353	0.001195	49	1613	RAD51,RAD51C,CDKN1B,NPM1,CDKN2C,MLXIPL,COL7A1,PIGL,HNF1A,PTPN11,FBN1,CEP120,ADAMTS3,RTEL1,TRIM32,GLI1,ABCC8,ZNF423,SDCCAG8,SETBP1,INSR,BCL7B,BAZ1B,WDR73,CCND1,FGFR1,PRKCZ,RPS26,RPS27,RERE,CTNNB1,PLEC,SMOC1,ACVRL1,ARID1A,PIGV,SUFU,CCDC141,KISS1,TERT,PRDM16,JMJD1C,TBL2,CASZ1,TCTN1,H19,WAC,KNL1,VDR
GO: Biological Process	GO:2000045	regulation of G1/S transition of mitotic cell cycle		3.686e-06	0.01531	0.0001355	0.001207	8	214	CDKN1B,CDKN2C,BCL7B,PLCB1,CCND1,ARID1A,TERT,WAC
MicroRNA	hsa-miR-142-3p.1:TargetScan	hsa-miR-142-3p.1	TargetScan	3.624e-06	0.02719	0.0001367	0.001298	6	273	PPP3CA,ADAMTS3,PLCB1,RERE,JMJD1C,CASZ1
Human Phenotype	HP:0000209	Abnormality of the jaws		4.471e-06	0.01729	0.0001383	0.001223	38	1084	RAD51,RAD51C,NPM1,RPGRIP1,MLXIPL,PIGL,ERBB3,PTPN11,PIEZO2,FBN1,PPP3CA,CEP120,POLR1A,CLPB,ADAMTS3,VPS33B,RTEL1,WNT3,KCNJ5,SETBP1,INSR,BCL7B,PKHD1,BAZ1B,WDR73,FGFR1,RPS26,RPS27,RERE,SMOC1,PIGV,SUFU,TERT,LTBP4,JMJD1C,TBL2,TCTN1,KNL1
MicroRNA	hsa-miR-135b-5p:TargetScan	hsa-miR-135b-5p	TargetScan	3.735e-06	0.02803	0.0001395	0.001325	8	608	CDKN2C,CACNA1D,AKT3,PLCB1,MYOCD,MAPKBP1,PRDM16,CASZ1
MicroRNA	hsa-miR-135a-5p:TargetScan	hsa-miR-135a-5p	TargetScan	3.735e-06	0.02803	0.0001395	0.001325	8	608	CDKN2C,CACNA1D,AKT3,PLCB1,MYOCD,MAPKBP1,PRDM16,CASZ1
Human Phenotype	HP:0030791	Abnormal jaw morphology		4.577e-06	0.0177	0.0001397	0.001235	38	1085	RAD51,RAD51C,NPM1,RPGRIP1,MLXIPL,PIGL,ERBB3,PTPN11,PIEZO2,FBN1,PPP3CA,CEP120,POLR1A,CLPB,ADAMTS3,VPS33B,RTEL1,WNT3,KCNJ5,SETBP1,INSR,BCL7B,PKHD1,BAZ1B,WDR73,FGFR1,RPS26,RPS27,RERE,SMOC1,PIGV,SUFU,TERT,LTBP4,JMJD1C,TBL2,TCTN1,KNL1
Human Phenotype	HP:0009136	Duplication involving bones of the feet		4.624e-06	0.01789	0.0001397	0.001235	12	139	RPGRIP1,CEP120,GLI1,ZNF423,PRKCZ,RERE,SMOC1,SUFU,PRDM16,JMJD1C,CASZ1,TCTN1
Human Phenotype	HP:0001829	Foot polydactyly		4.624e-06	0.01789	0.0001397	0.001235	12	139	RPGRIP1,CEP120,GLI1,ZNF423,PRKCZ,RERE,SMOC1,SUFU,PRDM16,JMJD1C,CASZ1,TCTN1
Human Phenotype	HP:0011865	Abnormal urine cation concentration		4.792e-06	0.01854	0.0001412	0.001248	9	74	CDKN1B,CDKN2C,MLXIPL,CLCNKA,KCNJ5,INSR,BCL7B,BAZ1B,TBL2
Human Phenotype	HP:0011280	Abnormality of urine calcium concentration		4.792e-06	0.01854	0.0001412	0.001248	9	74	CDKN1B,CDKN2C,MLXIPL,CLCNKA,KCNJ5,INSR,BCL7B,BAZ1B,TBL2
Human Phenotype	HP:0001143	Small eyes		4.818e-06	0.01864	0.0001412	0.001248	17	277	RAD51,RAD51C,COL4A1,RPGRIP1,PIEZO2,CEP120,WNT3,WDR73,PAX2,FGFR1,RERE,CTNNB1,SMOC1,SUFU,JMJD1C,TCTN1,COX14
Human Phenotype	HP:0000568	Microphthalmia		4.818e-06	0.01864	0.0001412	0.001248	17	277	RAD51,RAD51C,COL4A1,RPGRIP1,PIEZO2,CEP120,WNT3,WDR73,PAX2,FGFR1,RERE,CTNNB1,SMOC1,SUFU,JMJD1C,TCTN1,COX14
MicroRNA	hsa-miR-134:mirSVR_lowEffct	hsa-miR-134:mirSVR_conserved_lowEffect-0.1-0.5	MicroRNA.org	3.822e-06	0.02869	0.000142	0.001349	12	1572	RAD51C,CDKN1B,MLXIPL,PIEZO2,MPDU1,INSR,DAAM2,MYOCD,PIGV,TRIM37,ZAP70,KNL1
GO: Biological Process	GO:0042326	negative regulation of phosphorylation		3.905e-06	0.01622	0.0001423	0.001267	11	458	CDKN1B,NPM1,CDKN2C,MLXIPL,HNF1A,AGT,INSR,MYOCD,PRKCZ,PLEC,PRKAG2
MicroRNA	hsa-miR-938:mirSVR_lowEffct	hsa-miR-938:mirSVR_nonconserved_lowEffect-0.1-0.5	MicroRNA.org	3.916e-06	0.02939	0.0001448	0.001375	9	820	RAD51,CACNA1D,FBN1,BCL7B,WDR73,RERE,CCDC141,STAT1,PLCE1
GO: Biological Process	GO:0000082	G1/S transition of mitotic cell cycle		4.066e-06	0.01689	0.0001468	0.001308	9	290	CDKN1B,CDKN2C,PPP3CA,BCL7B,PLCB1,CCND1,ARID1A,TERT,WAC
Mouse Phenotype	MP:0000428	abnormal craniofacial morphology		3.689e-07	0.001185	0.0001482	0.001282	24	1278	CDKN1B,COL7A1,PTPN11,FBN1,ADAMTS3,ZNF423,SDCCAG8,PLCB1,BAZ1B,DAAM2,CCND1,FGFR1,RERE,CTNNB1,SMOC1,ACVRL1,GNB1,PBX1,PIGV,SUFU,PRDM16,TRIM37,WAC,VDR
Mouse Phenotype	MP:0005382	craniofacial phenotype		3.689e-07	0.001185	0.0001482	0.001282	24	1278	CDKN1B,COL7A1,PTPN11,FBN1,ADAMTS3,ZNF423,SDCCAG8,PLCB1,BAZ1B,DAAM2,CCND1,FGFR1,RERE,CTNNB1,SMOC1,ACVRL1,GNB1,PBX1,PIGV,SUFU,PRDM16,TRIM37,WAC,VDR
MicroRNA	hsa-miR-4505		MirDB	4.033e-06	0.03027	0.0001484	0.00141	9	823	ERBB3,PAX2,RERE,PLEC,MAPKBP1,ACVRL1,PRDM16,CASZ1,VDR
MicroRNA	hsa-miR-532-3p:mirSVR_highEffct	hsa-miR-532-3p:mirSVR_nonconserved_highEffect-0.5	MicroRNA.org	4.11e-06	0.03084	0.0001505	0.001429	8	616	RAD51,WDR73,PBX1,ARID1A,TERT,TCTN1,STAT1,WAC
Human Phenotype	HP:0004375	Neoplasm of the nervous system		5.178e-06	0.02003	0.0001506	0.001331	14	192	CDKN1B,CDKN2C,PTPN11,ADAMTS3,SETBP1,CCND1,FGFR1,PRKCZ,RERE,CTNNB1,SUFU,TERT,PRDM16,CASZ1
Human Phenotype	HP:0002575	Tracheoesophageal fistula		5.222e-06	0.0202	0.0001507	0.001332	10	95	RAD51,RAD51C,NPM1,MLXIPL,RTEL1,BCL7B,BAZ1B,FGFR1,TERT,TBL2
Human Phenotype	HP:0000422	Abnormal nasal bridge morphology		5.27e-06	0.02038	0.0001509	0.001334	37	1046	MLXIPL,PIGL,AKT3,PTPN11,PIEZO2,FBN1,CEP120,POLR1A,ADAMTS3,TRIM32,ZNF423,KCNJ5,SDCCAG8,SETBP1,INSR,BCL7B,BAZ1B,FGFR1,PRKCZ,RPS26,RPS27,RERE,SMOC1,PBX1,ARID1A,PIGV,SUFU,KISS1,PRDM16,LTBP4,JMJD1C,TRIM37,TBL2,CASZ1,TCTN1,WAC,VDR
Human Phenotype	HP:0008386	Aplasia/Hypoplasia of the nails		5.307e-06	0.02053	0.0001509	0.001334	16	249	NPM1,MLXIPL,COL7A1,PIGL,RTEL1,GLI1,BCL7B,BAZ1B,WDR73,FGFR1,RERE,PLEC,ARID1A,PIGV,TERT,TBL2
GO: Biological Process	GO:0071322	cellular response to carbohydrate stimulus		4.227e-06	0.01755	0.0001513	0.001348	8	218	CACNA1D,MLXIPL,HNF1A,PPP3CA,ABCC8,PLCB1,PAX2,ACE
MicroRNA	hsa-miR-4660		MirDB	4.169e-06	0.03129	0.0001514	0.001438	7	434	PPP3CA,SETBP1,RERE,MAPKBP1,CCDC141,TRIM37,WAC
MicroRNA	hsa-miR-582-5p		MirDB	4.193e-06	0.03147	0.0001514	0.001438	9	827	CACNA1D,FBN1,ABCC8,SETBP1,ARID1A,ACE,PRDM16,BICC1,WAC
MicroRNA	mmu-miR-133a-3p		MirDB	4.232e-06	0.03176	0.0001514	0.001438	7	435	ARHGAP24,FBN1,AGT,FGFR1,PRDM16,LTBP4,BICC1
MicroRNA	mmu-miR-133b-3p		MirDB	4.232e-06	0.03176	0.0001514	0.001438	7	435	ARHGAP24,FBN1,AGT,FGFR1,PRDM16,LTBP4,BICC1
MicroRNA	hsa-miR-526b*:mirSVR_highEffct	hsa-miR-526b*:mirSVR_nonconserved_highEffect-0.5	MicroRNA.org	4.236e-06	0.03179	0.0001514	0.001438	12	1588	COL4A1,NPM1,AKT3,ERBB3,ARHGAP24,PPP3CA,CEP120,SDCCAG8,PLCB1,SMOC1,TRIM37,WAC
GO: Biological Process	GO:0072202	cell differentiation involved in metanephros development		4.285e-06	0.0178	0.0001521	0.001355	4	26	NPHS2,PAX2,CTNNB1,STAT1
MicroRNA	hsa-miR-188-3p:mirSVR_lowEffct	hsa-miR-188-3p:mirSVR_nonconserved_lowEffect-0.1-0.5	MicroRNA.org	4.339e-06	0.03257	0.0001543	0.001466	13	1883	RAD51C,PIGL,HNF1A,PIEZO2,FGFR1,NUP93,RERE,ACVRL1,PBX1,PIGV,TERT,COX14,WAC
MicroRNA	hsa-miR-106a*:mirSVR_lowEffct	hsa-miR-106a*:mirSVR_nonconserved_lowEffect-0.1-0.5	MicroRNA.org	4.389e-06	0.03294	0.0001549	0.001472	13	1885	CDKN2C,AKT3,ARHGAP24,MCPH1,ADAMTS3,RTEL1,ZNF423,SDCCAG8,PKHD1,CCDC141,TRIM37,ZAP70,SLC5A1
MicroRNA	hsa-miR-4272:mirSVR_highEffct	hsa-miR-4272:mirSVR_nonconserved_highEffect-0.5	MicroRNA.org	4.396e-06	0.03299	0.0001549	0.001472	11	1320	PIEZO2,CEP120,MCPH1,ADAMTS3,MPDU1,BCL7B,PLCB1,CCT2,RERE,WAC,SLC5A1
Human Phenotype	HP:0010927	Abnormal blood inorganic cation concentration		5.504e-06	0.02129	0.0001554	0.001373	14	193	CDKN1B,CDKN2C,MLXIPL,CLCNKA,ADAMTS3,KCNJ5,INSR,BCL7B,BAZ1B,CCND1,JMJD1C,TBL2,SLC5A1,VDR
Human Phenotype	HP:0011337	Abnormality of mouth size		5.592e-06	0.02163	0.0001567	0.001385	21	410	MLXIPL,COL7A1,PIGL,AKT3,PIEZO2,FBN1,ADAMTS3,WNT3,SETBP1,INSR,BCL7B,BAZ1B,WDR73,PRKCZ,RERE,ARID1A,PRDM16,JMJD1C,TBL2,CASZ1,WAC
GO: Biological Process	GO:0051253	negative regulation of RNA metabolic process		4.457e-06	0.01851	0.0001569	0.001397	21	1654	CDKN1B,NPM1,MLXIPL,HNF1A,MCPH1,ZNF423,PLCB1,MYOCD,CCND1,PAX2,FGFR1,RPS26,RERE,CTNNB1,ARID1A,SUFU,TERT,PRDM16,TRIM37,STAT1,VDR
MicroRNA	hsa-miR-17:mirSVR_highEffct	hsa-miR-17:mirSVR_conserved_highEffect-0.5	MicroRNA.org	4.514e-06	0.03388	0.0001576	0.001497	12	1598	COL4A1,NPM1,AKT3,ERBB3,ARHGAP24,PPP3CA,CEP120,SDCCAG8,PLCB1,SMOC1,TRIM37,WAC
MicroRNA	hsa-miR-106a:mirSVR_highEffct	hsa-miR-106a:mirSVR_conserved_highEffect-0.5	MicroRNA.org	4.514e-06	0.03388	0.0001576	0.001497	12	1598	COL4A1,NPM1,AKT3,ERBB3,ARHGAP24,PPP3CA,CEP120,SDCCAG8,PLCB1,SMOC1,TRIM37,WAC
MicroRNA	mmu-miR-3102-3p		MirDB	4.635e-06	0.03479	0.0001588	0.001509	6	285	COL4A1,COL7A1,AKT3,FBN1,CCND1,RERE
MicroRNA	hsa-miR-4763-3p		MirDB	4.708e-06	0.03534	0.0001588	0.001509	9	839	NPHS2,BCL7B,PAX2,PLEC,ACVRL1,PBX1,SUFU,PRDM16,VDR
MicroRNA	mmu-miR-344c-5p		MirDB	4.737e-06	0.03555	0.0001588	0.001509	5	162	CACNA1D,HNF1A,KCNJ5,CTNNB1,PRDM16
MicroRNA	mmu-miR-344d-1-5p		MirDB	4.737e-06	0.03555	0.0001588	0.001509	5	162	CACNA1D,HNF1A,KCNJ5,CTNNB1,PRDM16
MicroRNA	mmu-miR-129b-5p		MirDB	4.786e-06	0.03592	0.0001588	0.001509	8	629	PPP3CA,WNT3,WDR73,PLEC,PBX1,PRDM16,CASZ1,WAC
MicroRNA	hsa-miR-532-3p:mirSVR_lowEffct	hsa-miR-532-3p:mirSVR_nonconserved_lowEffect-0.1-0.5	MicroRNA.org	4.808e-06	0.03608	0.0001588	0.001509	13	1901	RAD51C,ARHGAP24,PKHD1,NUP93,CTNNB1,ACVRL1,PIGV,ACE,PRDM16,TBL2,CASZ1,COX14,VDR
MicroRNA	hsa-miR-20b:mirSVR_highEffct	hsa-miR-20b:mirSVR_conserved_highEffect-0.5	MicroRNA.org	4.808e-06	0.03608	0.0001588	0.001509	12	1608	COL4A1,NPM1,AKT3,ERBB3,ARHGAP24,PPP3CA,CEP120,SDCCAG8,PLCB1,SMOC1,TRIM37,WAC
MicroRNA	hsa-miR-506-3p		MirDB	4.857e-06	0.03645	0.0001588	0.001509	11	1334	RAD51,COL4A1,AKT3,ERBB3,PTPN11,PIEZO2,PLCB1,RERE,PLEC,PRKAG2,BICC1
MicroRNA	mmu-miR-344d-3-5p		MirDB	4.881e-06	0.03663	0.0001588	0.001509	5	163	CACNA1D,HNF1A,KCNJ5,CTNNB1,PRDM16
MicroRNA	mmu-miR-344-5p		MirDB	4.881e-06	0.03663	0.0001588	0.001509	5	163	CACNA1D,HNF1A,KCNJ5,CTNNB1,PRDM16
MicroRNA	hsa-miR-124-3p		MirDB	4.891e-06	0.03671	0.0001588	0.001509	11	1335	RAD51,COL4A1,AKT3,ERBB3,PTPN11,PIEZO2,PLCB1,RERE,PLEC,PRKAG2,BICC1
MicroRNA	hsa-miR-1283:mirSVR_highEffct	hsa-miR-1283:mirSVR_nonconserved_highEffect-0.5	MicroRNA.org	4.917e-06	0.03691	0.0001588	0.001509	13	1905	RAD51,COL4A1,PPP3CA,PKHD1,BAZ1B,CCND1,SMOC1,SUFU,CCDC141,JMJD1C,CASZ1,TCTN1,WAC
MicroRNA	hsa-miR-497-5p:TargetScan	hsa-miR-497-5p	TargetScan	4.953e-06	0.03717	0.0001588	0.001509	10	1080	AKT3,POLR1A,CLPB,ADAMTS3,INSR,CCND1,PAX2,FGFR1,LTBP4,JMJD1C
MicroRNA	hsa-miR-195-5p:TargetScan	hsa-miR-195-5p	TargetScan	4.953e-06	0.03717	0.0001588	0.001509	10	1080	AKT3,POLR1A,CLPB,ADAMTS3,INSR,CCND1,PAX2,FGFR1,LTBP4,JMJD1C
MicroRNA	hsa-miR-16-5p:TargetScan	hsa-miR-16-5p	TargetScan	4.953e-06	0.03717	0.0001588	0.001509	10	1080	AKT3,POLR1A,CLPB,ADAMTS3,INSR,CCND1,PAX2,FGFR1,LTBP4,JMJD1C
MicroRNA	hsa-miR-15a-5p:TargetScan	hsa-miR-15a-5p	TargetScan	4.953e-06	0.03717	0.0001588	0.001509	10	1080	AKT3,POLR1A,CLPB,ADAMTS3,INSR,CCND1,PAX2,FGFR1,LTBP4,JMJD1C
MicroRNA	hsa-miR-15b-5p:TargetScan	hsa-miR-15b-5p	TargetScan	4.953e-06	0.03717	0.0001588	0.001509	10	1080	AKT3,POLR1A,CLPB,ADAMTS3,INSR,CCND1,PAX2,FGFR1,LTBP4,JMJD1C
MicroRNA	hsa-miR-424-5p:TargetScan	hsa-miR-424-5p	TargetScan	4.953e-06	0.03717	0.0001588	0.001509	10	1080	AKT3,POLR1A,CLPB,ADAMTS3,INSR,CCND1,PAX2,FGFR1,LTBP4,JMJD1C
MicroRNA	hsa-miR-3118:mirSVR_lowEffct	hsa-miR-3118:mirSVR_nonconserved_lowEffect-0.1-0.5	MicroRNA.org	4.961e-06	0.03723	0.0001588	0.001509	12	1613	RAD51C,CDKN1B,MLXIPL,PTPN11,PIEZO2,MPDU1,INSR,MYOCD,JMJD1C,TRIM37,ZAP70,KNL1
MicroRNA	hsa-miR-493*:mirSVR_highEffct	hsa-miR-493*:mirSVR_nonconserved_highEffect-0.5	MicroRNA.org	4.973e-06	0.03732	0.0001588	0.001509	13	1907	CDKN1B,FBN1,PPP3CA,ADAMTS3,SETBP1,PKHD1,PLCB1,PRKCZ,GNB1,ARID1A,JMJD1C,TCTN1,SLC5A1
MicroRNA	mmu-miR-344b-5p		MirDB	5.029e-06	0.03774	0.0001599	0.001519	5	164	CACNA1D,HNF1A,KCNJ5,CTNNB1,PRDM16
Human Phenotype	HP:0001967	Diffuse mesangial sclerosis		5.837e-06	0.02258	0.0001613	0.001425	7	41	NPHS2,ARHGAP24,DAAM2,WDR73,PAX2,NUP93,PLCE1
Human Phenotype	HP:0004969	Peripheral pulmonary artery stenosis		5.837e-06	0.02258	0.0001613	0.001425	7	41	MLXIPL,PIGL,BCL7B,BAZ1B,FGFR1,LTBP4,TBL2
MicroRNA	hsa-miR-3671		MirDB	5.102e-06	0.03829	0.0001616	0.001535	11	1341	CDKN1B,NPM1,CACNA1D,PTPN11,CEP120,BCL7B,PLCB1,PBX1,CCDC141,TCTN1,BICC1
GO: Biological Process	GO:0001944	vasculature development		4.651e-06	0.01932	0.0001623	0.001446	18	1254	COL4A1,AKT3,ARHGAP24,ADAMTS3,ABCC8,AGT,MYOCD,FGFR1,PRKCZ,CTNNB1,ACVRL1,PBX1,ARID1A,SUFU,ACE,TERT,ZAP70,STAT1
MicroRNA	hsa-miR-7110-3p		MirDB	5.377e-06	0.04035	0.0001695	0.001611	9	853	PPP3CA,MCPH1,SETBP1,BCL7B,CCND1,CCDC141,PRDM16,TBL2,BICC1
Human Phenotype	HP:0000008	Abnormal morphology of female internal genitalia		6.202e-06	0.02399	0.0001698	0.001501	27	633	RAD51,RAD51C,CDKN1B,NPM1,CDKN2C,MLXIPL,COL7A1,HNF1A,PTPN11,RTEL1,TRIM32,GLI1,WNT3,SDCCAG8,SETBP1,INSR,BCL7B,BAZ1B,CCND1,FGFR1,CTNNB1,SUFU,CCDC141,KISS1,TERT,JMJD1C,TBL2
Human Phenotype	HP:0002926	Abnormality of thyroid physiology		6.275e-06	0.02427	0.0001698	0.001501	20	379	CDKN1B,MLXIPL,CLPB,ABCC8,SETBP1,INSR,BCL7B,BAZ1B,FGFR1,PRKCZ,RERE,CTNNB1,GNB1,SUFU,TERT,PRDM16,JMJD1C,TBL2,CASZ1,STAT1
Human Phenotype	HP:0002250	Abnormal large intestine morphology		6.278e-06	0.02428	0.0001698	0.001501	25	557	RAD51,RAD51C,MLXIPL,PIGL,ERBB3,CEP120,RTEL1,ZNF423,SETBP1,INSR,BCL7B,BAZ1B,CCND1,RPS26,RPS27,CTNNB1,PIGV,SUFU,TERT,LTBP4,JMJD1C,ZAP70,TBL2,TCTN1,STAT1
GO: Biological Process	GO:0018193	peptidyl-amino acid modification		4.916e-06	0.02041	0.0001701	0.001516	18	1259	MLXIPL,HNF1A,AKT3,ERBB3,PTPN11,VPS33B,AGT,SETBP1,INSR,BAZ1B,APOA1,MYOCD,FGFR1,PRKCZ,CTNNB1,PRKAG2,ACE,ZAP70
Human Phenotype	HP:0000309	Abnormal midface morphology		6.347e-06	0.02455	0.0001705	0.001507	28	673	NPM1,RPGRIP1,MLXIPL,PTPN11,FBN1,CEP120,POLR1A,RTEL1,KCNJ5,SETBP1,BCL7B,BAZ1B,WDR73,FGFR1,PRKCZ,RPS26,RERE,SMOC1,PIGV,TERT,PRDM16,LTBP4,JMJD1C,TBL2,CASZ1,TCTN1,H19,WAC
Human Phenotype	HP:0001052	Nevus flammeus		6.421e-06	0.02484	0.0001713	0.001514	8	58	MLXIPL,SETBP1,BCL7B,BAZ1B,FGFR1,TRIM37,TBL2,H19
MicroRNA	hsa-miR-1251:mirSVR_lowEffct	hsa-miR-1251:mirSVR_nonconserved_lowEffect-0.1-0.5	MicroRNA.org	5.498e-06	0.04127	0.0001717	0.001632	10	1093	COL7A1,CEP120,PKHD1,PLCB1,MAPKBP1,SUFU,TRIM37,TCTN1,H19,VDR
MicroRNA	hsa-miR-10b*:mirSVR_highEffct	hsa-miR-10b*:mirSVR_nonconserved_highEffect-0.5	MicroRNA.org	5.498e-06	0.04127	0.0001717	0.001632	10	1093	RAD51,NPM1,PTPN11,CEP120,BCL7B,PLCB1,CCT2,CTNNB1,JMJD1C,CASZ1
MicroRNA	hsa-miR-222*:mirSVR_lowEffct	hsa-miR-222*:mirSVR_nonconserved_lowEffect-0.1-0.5	MicroRNA.org	5.515e-06	0.04139	0.0001717	0.001632	12	1630	CDKN2C,AKT3,ARHGAP24,PPP3CA,CEP120,PLCB1,CTNNB1,SMOC1,CCDC141,TERT,JMJD1C,TRIM37
MicroRNA	hsa-miR-1261:mirSVR_lowEffct	hsa-miR-1261:mirSVR_nonconserved_lowEffect-0.1-0.5	MicroRNA.org	5.549e-06	0.04164	0.0001721	0.001635	11	1353	RAD51C,NPHS2,FBN1,SETBP1,CCT2,FGFR1,RERE,SMOC1,PBX1,TCTN1,SLC5A1
MicroRNA	hsa-miR-519e:mirSVR_highEffct	hsa-miR-519e:mirSVR_nonconserved_highEffect-0.5	MicroRNA.org	5.618e-06	0.04216	0.0001732	0.001646	8	643	CDKN1B,CACNA1D,PIEZO2,TRIM32,BAZ1B,MYOCD,FGFR1,WAC
MicroRNA	mmu-miR-6913-3p		MirDB	5.654e-06	0.04244	0.0001732	0.001646	5	168	ARHGAP24,ADAMTS3,PLCB1,MYOCD,TCTN1
MicroRNA	mmu-miR-344g-5p		MirDB	5.654e-06	0.04244	0.0001732	0.001646	5	168	CACNA1D,HNF1A,KCNJ5,CTNNB1,PRDM16
GO: Biological Process	GO:0045931	positive regulation of mitotic cell cycle		5.076e-06	0.02108	0.0001742	0.001552	7	158	RAD51C,PTPN11,PLCB1,CCND1,FGFR1,PBX1,TERT
MicroRNA	hsa-miR-302f:mirSVR_lowEffct	hsa-miR-302f:mirSVR_nonconserved_lowEffect-0.1-0.5	MicroRNA.org	5.758e-06	0.04321	0.0001757	0.001669	12	1637	AKT3,MCPH1,CLCNKA,ZNF423,MPDU1,PKHD1,PLCB1,CCT2,PRKAG2,PBX1,CCDC141,TCTN1
Mouse Phenotype	MP:0000783	abnormal forebrain morphology		5.334e-07	0.001714	0.0001758	0.001521	21	1018	COL4A1,CDKN1B,NPM1,CDKN2C,AKT3,ERBB3,PPP3CA,MCPH1,ADAMTS3,ZNF423,SDCCAG8,AGT,PLCB1,PAX2,RERE,CTNNB1,GNB1,ARID1A,SUFU,TERT,TCTN1
Mouse Phenotype	MP:0003743	abnormal facial morphology		5.471e-07	0.001758	0.0001758	0.001521	19	842	CDKN1B,COL7A1,PTPN11,ADAMTS3,ZNF423,SDCCAG8,BAZ1B,DAAM2,CCND1,FGFR1,RERE,CTNNB1,SMOC1,GNB1,PBX1,PIGV,SUFU,PRDM16,VDR
Drug	CID006857406	AC1OAGKB	Stitch	7.491e-08	0.001296	0.0001763	0.001822	9	198	RAD51,CDKN1B,NPM1,AKT3,PTPN11,INSR,CCND1,PRKCZ,CTNNB1
Drug	CID000000450	17alpha-estradiol	Stitch	9.023e-08	0.001561	0.0001763	0.001822	20	1303	RAD51C,CDKN1B,NPM1,ERBB3,CLCNKA,WNT3,AGT,INSR,PLCB1,APOA1,CCND1,FGFR1,PRKCZ,PLEC,ACE,KISS1,TERT,STAT1,PLCE1,VDR
Drug	CID000005291	imatinib	Stitch	9.937e-08	0.001719	0.0001763	0.001822	12	430	RAD51,CDKN1B,NPM1,ERBB3,SETBP1,INSR,CCND1,FGFR1,RERE,ACVRL1,ZAP70,STAT1
Drug	ctd:D017239	Paclitaxel	CTD	1.019e-07	0.001763	0.0001763	0.001822	15	720	COL4A1,NPM1,CDKN2C,COL7A1,AKT3,ERBB3,ARHGAP24,FBN1,WNT3,AGT,CCND1,CTNNB1,SMOC1,TERT,PLCE1
Mouse Phenotype	MP:0000462	abnormal digestive system morphology		6.239e-07	0.002005	0.0001769	0.00153	22	1121	MLXIPL,COL7A1,HNF1A,ERBB3,ADAMTS3,SDCCAG8,PKHD1,FGFR1,RERE,CTNNB1,SMOC1,PBX1,PIGV,SUFU,KISS1,TERT,PRDM16,LTBP4,BICC1,STAT1,SLC5A1,VDR
Mouse Phenotype	MP:0005329	abnormal myocardium layer morphology		6.606e-07	0.002122	0.0001769	0.00153	13	391	CDKN1B,ERBB3,PTPN11,BAZ1B,MYOCD,FGFR1,PLEC,ACVRL1,ARID1A,SUFU,LTBP4,TRIM37,CASZ1
MicroRNA	hsa-miR-592:mirSVR_highEffct	hsa-miR-592:mirSVR_nonconserved_highEffect-0.5	MicroRNA.org	5.859e-06	0.04397	0.000178	0.001691	10	1101	RAD51C,PIGL,AKT3,ERBB3,PLCB1,CTNNB1,PBX1,CCDC141,STAT1,SLC5A1
MicroRNA	hsa-miR-103:mirSVR_lowEffct	hsa-miR-103:mirSVR_conserved_lowEffect-0.1-0.5	MicroRNA.org	5.913e-06	0.04438	0.0001781	0.001692	13	1938	PIGL,AKT3,PTPN11,VPS33B,RTEL1,SETBP1,RERE,SMOC1,PRKAG2,SUFU,CCDC141,CASZ1,TCTN1
MicroRNA	hsa-miR-107:mirSVR_lowEffct	hsa-miR-107:mirSVR_conserved_lowEffect-0.1-0.5	MicroRNA.org	5.913e-06	0.04438	0.0001781	0.001692	13	1938	PIGL,AKT3,PTPN11,VPS33B,RTEL1,SETBP1,RERE,SMOC1,PRKAG2,SUFU,CCDC141,CASZ1,TCTN1
MicroRNA	hsa-miR-130a-5p		MirDB	5.958e-06	0.04471	0.0001781	0.001692	9	864	CACNA1D,ARHGAP24,PPP3CA,MCPH1,ADAMTS3,SDCCAG8,SETBP1,MYOCD,CCND1
MicroRNA	hsa-miR-632:mirSVR_lowEffct	hsa-miR-632:mirSVR_nonconserved_lowEffect-0.1-0.5	MicroRNA.org	5.974e-06	0.04483	0.0001781	0.001692	12	1643	AKT3,ARHGAP24,CLPB,CCT2,FGFR1,PRKCZ,PRKAG2,CCDC141,TERT,JMJD1C,ZAP70,SLC5A1
MicroRNA	mmu-miR-6971-3p		MirDB	5.979e-06	0.04487	0.0001781	0.001692	6	298	MCPH1,ADAMTS3,INSR,WDR73,TBL2,CASZ1
MicroRNA	mmu-miR-130b-5p		MirDB	6.09e-06	0.04571	0.0001799	0.00171	7	460	COL4A1,NPHS2,SDCCAG8,PLCB1,SMOC1,PBX1,PRDM16
MicroRNA	mmu-miR-7014-3p		MirDB	6.09e-06	0.04571	0.0001799	0.00171	7	460	COL4A1,NPHS2,SDCCAG8,PLCB1,SMOC1,PBX1,PRDM16
MicroRNA	mmu-miR-6982-3p		MirDB	6.163e-06	0.04625	0.0001814	0.001723	5	171	AKT3,PPP3CA,SUFU,PRDM16,VDR
MicroRNA	hsa-miR-4768-3p:Functional MTI (Weak)	Functional MTI (Weak)	miRTarbase	6.215e-06	0.04664	0.0001822	0.001731	8	652	POLR1A,CLPB,KCNJ5,WDR73,PLEC,GNB1,ARID1A,PLCE1
Human Phenotype	HP:0012733	Macule		6.956e-06	0.02691	0.0001843	0.001629	15	225	RAD51,RAD51C,CDKN1B,NPM1,CDKN2C,PTPN11,RTEL1,SETBP1,INSR,PRKCZ,RERE,PLEC,TERT,PRDM16,CASZ1
GO: Biological Process	GO:0030856	regulation of epithelial cell differentiation		5.511e-06	0.02289	0.0001876	0.001671	8	226	CDKN1B,PLCB1,CCND1,PAX2,CTNNB1,ACVRL1,STAT1,VDR
Human Phenotype	HP:0001161	Hand polydactyly		7.221e-06	0.02793	0.0001888	0.001669	16	255	RAD51,RAD51C,RPGRIP1,AKT3,CEP120,TRIM32,GLI1,ZNF423,SDCCAG8,SETBP1,RPS26,RPS27,SMOC1,SUFU,JMJD1C,TCTN1
Human Phenotype	HP:0410043	Abnormal neural tube morphology		7.278e-06	0.02815	0.0001888	0.001669	18	317	RAD51,RAD51C,RPGRIP1,MLXIPL,PTPN11,CEP120,ZNF423,SETBP1,BCL7B,BAZ1B,FGFR1,PLEC,SMOC1,SUFU,JMJD1C,TBL2,TCTN1,H19
Human Phenotype	HP:0045005	Neural tube defect		7.278e-06	0.02815	0.0001888	0.001669	18	317	RAD51,RAD51C,RPGRIP1,MLXIPL,PTPN11,CEP120,ZNF423,SETBP1,BCL7B,BAZ1B,FGFR1,PLEC,SMOC1,SUFU,JMJD1C,TBL2,TCTN1,H19
Human Phenotype	HP:0100957	Abnormal renal medulla morphology		7.322e-06	0.02832	0.0001888	0.001669	8	59	CEP120,VPS33B,ZNF423,SDCCAG8,PKHD1,PAX2,MAPKBP1,PBX1
GO: Biological Process	GO:0001656	metanephros development		5.787e-06	0.02403	0.0001925	0.001715	6	105	NPHS2,FBN1,PAX2,CTNNB1,STAT1,SLC5A1
GO: Biological Process	GO:0071260	cellular response to mechanical stimulus		5.787e-06	0.02403	0.0001925	0.001715	6	105	PTPN11,PIEZO2,AGT,PAX2,CTNNB1,PLEC
GO: Biological Process	GO:0007169	transmembrane receptor protein tyrosine kinase signaling pathway		5.795e-06	0.02407	0.0001925	0.001715	14	788	COL4A1,ERBB3,PTPN11,ADAMTS3,AGT,INSR,PLCB1,MYOCD,FGFR1,PRKCZ,RERE,CTNNB1,ZAP70,PLCE1
MicroRNA	hsa-miR-1915*:mirSVR_lowEffct	hsa-miR-1915*:mirSVR_nonconserved_lowEffect-0.1-0.5	MicroRNA.org	6.772e-06	0.05082	0.0001951	0.001853	11	1382	ERBB3,NPHS2,ARHGAP24,CLPB,PAX2,FGFR1,PRKCZ,GNB1,ACE,COX14,SLC5A1
MicroRNA	hsa-miR-183*:mirSVR_highEffct	hsa-miR-183*:mirSVR_nonconserved_highEffect-0.5	MicroRNA.org	6.787e-06	0.05094	0.0001951	0.001853	12	1664	RAD51C,COL4A1,ERBB3,MPDU1,PKHD1,PLCB1,FGFR1,CTNNB1,ARID1A,CCDC141,PRDM16,STAT1
MicroRNA	mmu-miR-7076-5p		MirDB	6.79e-06	0.05096	0.0001951	0.001853	8	660	FBN1,KCNJ5,SDCCAG8,DAAM2,FGFR1,GNB1,ARID1A,PRDM16
MicroRNA	mmu-miR-98-5p		MirDB	6.865e-06	0.05152	0.0001951	0.001853	8	661	COL4A1,CACNA1D,CEP120,CLPB,INSR,CCND1,PBX1,CCDC141
MicroRNA	mmu-let-7c-5p		MirDB	6.865e-06	0.05152	0.0001951	0.001853	8	661	COL4A1,CACNA1D,CEP120,CLPB,INSR,CCND1,PBX1,CCDC141
MicroRNA	mmu-let-7a-5p		MirDB	6.865e-06	0.05152	0.0001951	0.001853	8	661	COL4A1,CACNA1D,CEP120,CLPB,INSR,CCND1,PBX1,CCDC141
MicroRNA	mmu-let-7e-5p		MirDB	6.865e-06	0.05152	0.0001951	0.001853	8	661	COL4A1,CACNA1D,CEP120,CLPB,INSR,CCND1,PBX1,CCDC141
MicroRNA	hsa-miR-522:mirSVR_highEffct	hsa-miR-522:mirSVR_nonconserved_highEffect-0.5	MicroRNA.org	6.911e-06	0.05187	0.0001951	0.001853	12	1667	CDKN1B,PTPN11,ARHGAP24,BCL7B,PKHD1,CCND1,PRKAG2,PBX1,CCDC141,JMJD1C,TRIM37,TCTN1
MicroRNA	mmu-let-7i-5p		MirDB	6.94e-06	0.05209	0.0001951	0.001853	8	662	COL4A1,CACNA1D,CEP120,CLPB,INSR,CCND1,PBX1,CCDC141
MicroRNA	hsa-miR-761		MirDB	6.94e-06	0.05209	0.0001951	0.001853	8	662	WNT3,FGFR1,CTNNB1,SMOC1,ACVRL1,CCDC141,PRDM16,VDR
MicroRNA	mmu-let-7f-5p		MirDB	6.94e-06	0.05209	0.0001951	0.001853	8	662	COL4A1,CACNA1D,CEP120,CLPB,INSR,CCND1,PBX1,CCDC141
MicroRNA	hsa-miR-581:mirSVR_lowEffct	hsa-miR-581:mirSVR_nonconserved_lowEffect-0.1-0.5	MicroRNA.org	6.995e-06	0.0525	0.0001954	0.001856	12	1669	CDKN1B,ERBB3,PTPN11,MCPH1,TRIM32,PLCB1,FGFR1,CTNNB1,ACVRL1,PIGV,SUFU,TBL2
MicroRNA	mmu-miR-7002-5p		MirDB	7.002e-06	0.05255	0.0001954	0.001856	7	470	CACNA1D,CEP120,MCPH1,MAPKBP1,TBL2,WAC,SLC5A1
MicroRNA	mmu-let-7k		MirDB	7.093e-06	0.05324	0.0001957	0.001859	8	664	COL4A1,CACNA1D,CEP120,CLPB,INSR,CCND1,PBX1,CCDC141
MicroRNA	mmu-let-7g-5p		MirDB	7.093e-06	0.05324	0.0001957	0.001859	8	664	COL4A1,CACNA1D,CEP120,CLPB,INSR,CCND1,PBX1,CCDC141
MicroRNA	mmu-let-7b-5p		MirDB	7.093e-06	0.05324	0.0001957	0.001859	8	664	COL4A1,CACNA1D,CEP120,CLPB,INSR,CCND1,PBX1,CCDC141
MicroRNA	hsa-miR-3122:mirSVR_lowEffct	hsa-miR-3122:mirSVR_nonconserved_lowEffect-0.1-0.5	MicroRNA.org	7.148e-06	0.05365	0.0001964	0.001866	11	1390	HNF1A,ERBB3,PTPN11,FBN1,TRIM32,PLCB1,CTNNB1,MAPKBP1,PRDM16,TBL2,STAT1
MicroRNA	mmu-miR-3473g		MirDB	7.171e-06	0.05382	0.0001964	0.001866	8	665	HNF1A,AKT3,PTPN11,PPP3CA,CTNNB1,SMOC1,MAPKBP1,PBX1
MicroRNA	hsa-miR-759:mirSVR_highEffct	hsa-miR-759:mirSVR_nonconserved_highEffect-0.5	MicroRNA.org	7.217e-06	0.05417	0.000197	0.001871	9	885	PIGL,CEP120,TRIM32,INSR,RPS27,CTNNB1,CCDC141,BICC1,SLC5A1
Pubmed	24952961	A high-resolution spatiotemporal atlas of gene expression of the developing mouse brain.	Pubmed	6.095e-08	0.002493	0.0001973	0.002209	20	1937	COL4A1,MLXIPL,HNF1A,ERBB3,PPP3CA,GLI1,WNT3,AGT,INSR,DAAM2,PAX2,FGFR1,RERE,CTNNB1,ACVRL1,ACE,TERT,STAT1,SLC5A1,VDR
Pubmed	28296015	Constitutional and functional genetics of human alcohol-related hepatocellular carcinoma.	Pubmed	6.272e-08	0.002565	0.0001973	0.002209	3	4	CTNNB1,ARID1A,TERT
Mouse Phenotype	MP:0010545	abnormal heart layer morphology		8.301e-07	0.002667	0.0001975	0.001708	13	399	CDKN1B,ERBB3,PTPN11,BAZ1B,MYOCD,FGFR1,PLEC,ACVRL1,ARID1A,SUFU,LTBP4,TRIM37,CASZ1
Mouse Phenotype	MP:0014141	abnormal mesoderm morphology		9.23e-07	0.002965	0.0001975	0.001708	8	125	RAD51,PTPN11,RTEL1,WNT3,PAX2,FGFR1,CTNNB1,ARID1A
Mouse Phenotype	MP:0001784	abnormal fluid regulation		9.534e-07	0.003063	0.0001975	0.001708	18	787	CDKN2C,PTPN11,FBN1,ADAMTS3,RTEL1,ZNF423,MYOCD,PLEC,ACVRL1,PBX1,ARID1A,SUFU,LTBP4,TRIM37,ZAP70,CASZ1,BICC1,STAT1
Mouse Phenotype	MP:0001762	polyuria		9.833e-07	0.003159	0.0001975	0.001708	7	87	COL4A1,HNF1A,FBN1,CLCNKA,AGT,ACE,VDR
GO: Biological Process	GO:0009792	embryo development ending in birth or egg hatching		6.049e-06	0.02512	0.0001994	0.001776	18	1278	HNF1A,PTPN11,POLR1A,ADAMTS3,GLI1,SDCCAG8,INSR,PAX2,FGFR1,RERE,CTNNB1,ACVRL1,PBX1,ARID1A,SUFU,ACE,PRDM16,TCTN1
Pubmed	24097068	Discovery and refinement of loci associated with lipid levels.	Pubmed	6.875e-08	0.002812	0.0002009	0.002249	8	211	MLXIPL,HNF1A,INSR,APOA1,PLEC,PIGV,JMJD1C,TBL2
Human Phenotype	HP:0001637	Abnormal myocardium morphology		7.86e-06	0.0304	0.0002013	0.001779	25	564	RAD51,RAD51C,MLXIPL,COL7A1,ERBB3,PTPN11,CLPB,ABCC8,KCNJ5,INSR,BCL7B,BAZ1B,MYOCD,CCND1,PRKCZ,RERE,PRKAG2,SUFU,TERT,PRDM16,LTBP4,TRIM37,TBL2,CASZ1,COX14
GO: Biological Process	GO:0003339	regulation of mesenchymal to epithelial transition involved in metanephros morphogenesis		6.167e-06	0.02561	0.0002017	0.001797	3	9	PAX2,CTNNB1,STAT1
Human Phenotype	HP:0011821	Abnormal facial skeleton morphology		7.943e-06	0.03072	0.0002021	0.001786	47	1542	RAD51,RAD51C,NPM1,RPGRIP1,MLXIPL,PIGL,AKT3,ERBB3,PTPN11,PIEZO2,FBN1,PPP3CA,CEP120,POLR1A,CLPB,ADAMTS3,VPS33B,RTEL1,WNT3,KCNJ5,MPDU1,SETBP1,INSR,BCL7B,PKHD1,BAZ1B,WDR73,FGFR1,PRKCZ,RPS26,RPS27,RERE,CTNNB1,SMOC1,PIGV,SUFU,TERT,PRDM16,LTBP4,JMJD1C,TRIM37,TBL2,CASZ1,TCTN1,WAC,KNL1,VDR
MicroRNA	hsa-miR-130b:mirSVR_highEffct	hsa-miR-130b:mirSVR_conserved_highEffect-0.5	MicroRNA.org	7.442e-06	0.05586	0.0002024	0.001923	11	1396	ERBB3,ARHGAP24,CEP120,MCPH1,PLCB1,MYOCD,SMOC1,PRKAG2,TRIM37,BICC1,H19
MicroRNA	hsa-miR-20a:mirSVR_highEffct	hsa-miR-20a:mirSVR_conserved_highEffect-0.5	MicroRNA.org	7.471e-06	0.05607	0.0002024	0.001923	12	1680	COL4A1,NPM1,AKT3,ERBB3,ARHGAP24,PPP3CA,CEP120,SDCCAG8,PLCB1,SMOC1,TRIM37,WAC
Human Phenotype	HP:0000892	Bifid ribs		8.048e-06	0.03113	0.0002035	0.001798	5	17	PRKCZ,RERE,SUFU,PRDM16,CASZ1
MicroRNA	hsa-miR-515-3p:mirSVR_highEffct	hsa-miR-515-3p:mirSVR_nonconserved_highEffect-0.5	MicroRNA.org	7.571e-06	0.05682	0.0002044	0.001942	8	670	CDKN1B,CACNA1D,PIEZO2,TRIM32,BAZ1B,MYOCD,FGFR1,WAC
Mouse Phenotype	MP:0002082	postnatal lethality		1.083e-06	0.003481	0.0002048	0.001772	21	1063	COL4A1,COL7A1,ERBB3,NPHS2,FBN1,ZNF423,SDCCAG8,AGT,INSR,PLCB1,BAZ1B,MYOCD,CCND1,PAX2,FGFR1,RERE,PLEC,SMOC1,ACE,LTBP4,BICC1
MicroRNA	mmu-miR-7075-5p		MirDB	7.653e-06	0.05744	0.0002059	0.001956	8	671	FBN1,KCNJ5,SDCCAG8,DAAM2,FGFR1,GNB1,ARID1A,PRDM16
MicroRNA	hsa-miR-33b-3p		MirDB	7.694e-06	0.05774	0.0002062	0.001959	5	179	CACNA1D,BAZ1B,FGFR1,PBX1,WAC
Human Phenotype	HP:0033354	Abnormal urine metabolite level		8.329e-06	0.03222	0.0002092	0.001849	26	604	CDKN1B,MLXIPL,HNF1A,NPHS2,ARHGAP24,CLPB,CLCNKA,VPS33B,ABCC8,BCL7B,BAZ1B,DAAM2,WDR73,APOA1,CCND1,PAX2,NUP93,CTNNB1,PBX1,TERT,ZAP70,TBL2,BICC1,COX14,SLC5A1,PLCE1
Human Phenotype	HP:0009997	Duplication of phalanx of hand		8.392e-06	0.03246	0.0002094	0.001851	16	258	RAD51,RAD51C,RPGRIP1,AKT3,CEP120,TRIM32,GLI1,ZNF423,SDCCAG8,SETBP1,RPS26,RPS27,SMOC1,SUFU,JMJD1C,TCTN1
MicroRNA	hsa-miR-515-3p		MirDB	7.904e-06	0.05932	0.0002103	0.001998	5	180	CACNA1D,BAZ1B,FGFR1,PBX1,WAC
MicroRNA	hsa-miR-20a-5p		MirDB	7.929e-06	0.0595	0.0002103	0.001998	10	1140	COL4A1,NPM1,AKT3,ARHGAP24,CEP120,PLCB1,CCND1,SMOC1,TRIM37,BICC1
MicroRNA	hsa-miR-1827		MirDB	7.929e-06	0.0595	0.0002103	0.001998	10	1140	COL4A1,CDKN1B,CACNA1D,BCL7B,DAAM2,MAPKBP1,PRKAG2,SUFU,TRIM37,VDR
MicroRNA	hsa-miR-323-5p:mirSVR_lowEffct	hsa-miR-323-5p:mirSVR_nonconserved_lowEffect-0.1-0.5	MicroRNA.org	8.05e-06	0.06042	0.000212	0.002014	10	1142	ARHGAP24,CLCNKA,PKHD1,CCT2,PBX1,SUFU,ACE,CCDC141,KNL1,SLC5A1
MicroRNA	hsa-miR-509-3p:mirSVR_lowEffct	hsa-miR-509-3p:mirSVR_nonconserved_lowEffect-0.1-0.5	MicroRNA.org	8.05e-06	0.06042	0.000212	0.002014	10	1142	PIGL,POLR1A,ZNF423,PKHD1,DAAM2,MYOCD,ARID1A,SUFU,CCDC141,WAC
MicroRNA	hsa-miR-29b-1*:mirSVR_highEffct	hsa-miR-29b-1*:mirSVR_nonconserved_highEffect-0.5	MicroRNA.org	8.118e-06	0.06093	0.000213	0.002024	12	1694	NPM1,AKT3,PIEZO2,PPP3CA,POLR1A,ADAMTS3,MPDU1,PKHD1,SMOC1,GNB1,CCDC141,LTBP4
MicroRNA	hsa-miR-422a:mirSVR_lowEffct	hsa-miR-422a:mirSVR_conserved_lowEffect-0.1-0.5	MicroRNA.org	8.215e-06	0.06165	0.0002146	0.002039	12	1696	RAD51,NPM1,ERBB3,PTPN11,PPP3CA,SDCCAG8,DAAM2,WDR73,SMOC1,ACVRL1,TCTN1,H19
MicroRNA	hsa-miR-106b-5p		MirDB	8.235e-06	0.0618	0.0002146	0.002039	10	1145	COL4A1,NPM1,AKT3,ARHGAP24,CEP120,PLCB1,CCND1,SMOC1,TRIM37,BICC1
MicroRNA	hsa-miR-224:mirSVR_highEffct	hsa-miR-224:mirSVR_conserved_highEffect-0.5	MicroRNA.org	8.297e-06	0.06227	0.0002155	0.002047	10	1146	COL7A1,AKT3,FBN1,PPP3CA,ZNF423,MPDU1,FGFR1,RERE,TRIM37,TCTN1
MicroRNA	hsa-miR-519e-3p		MirDB	8.339e-06	0.06259	0.0002158	0.00205	5	182	CACNA1D,BAZ1B,FGFR1,PBX1,WAC
Human Phenotype	HP:0004275	Duplication of hand bones		8.819e-06	0.03411	0.0002173	0.00192	16	259	RAD51,RAD51C,RPGRIP1,AKT3,CEP120,TRIM32,GLI1,ZNF423,SDCCAG8,SETBP1,RPS26,RPS27,SMOC1,SUFU,JMJD1C,TCTN1
Human Phenotype	HP:0009142	Duplication of bones involving the upper extremities		8.819e-06	0.03411	0.0002173	0.00192	16	259	RAD51,RAD51C,RPGRIP1,AKT3,CEP120,TRIM32,GLI1,ZNF423,SDCCAG8,SETBP1,RPS26,RPS27,SMOC1,SUFU,JMJD1C,TCTN1
GO: Biological Process	GO:0045786	negative regulation of cell cycle		6.725e-06	0.02793	0.0002182	0.001944	11	485	RAD51,CDKN1B,NPM1,CDKN2C,PTPN11,BAZ1B,MYOCD,CCND1,CTNNB1,TRIM37,WAC
MicroRNA	hsa-miR-129-5p:PITA	hsa-miR-129-5p:PITA_TOP	PITA	8.696e-06	0.06526	0.0002239	0.002127	7	486	PIEZO2,ARHGAP24,ADAMTS3,PKHD1,PAX2,RERE,BICC1
MicroRNA	hsa-miR-514:mirSVR_lowEffct	hsa-miR-514:mirSVR_nonconserved_lowEffect-0.1-0.5	MicroRNA.org	8.712e-06	0.06538	0.0002239	0.002127	12	1706	NPM1,ERBB3,FBN1,ZNF423,PRKCZ,NUP93,PRKAG2,GNB1,PIGV,SUFU,CCDC141,SLC5A1
Human Phenotype	HP:0000014	Abnormality of the bladder		9.206e-06	0.03561	0.0002243	0.001983	25	569	RAD51,RAD51C,MLXIPL,COL7A1,PPP3CA,MCPH1,BCL7B,PKHD1,BAZ1B,MYOCD,CCND1,PAX2,RERE,PLEC,MAPKBP1,GNB1,PBX1,SUFU,TERT,LTBP4,JMJD1C,TBL2,BICC1,STAT1,KNL1
Human Phenotype	HP:0000086	Ectopic kidney		9.221e-06	0.03567	0.0002243	0.001983	9	80	MLXIPL,ADAMTS3,BCL7B,BAZ1B,FGFR1,RPS26,PBX1,TBL2,WAC
MicroRNA	hsa-miR-4268:mirSVR_lowEffct	hsa-miR-4268:mirSVR_nonconserved_lowEffect-0.1-0.5	MicroRNA.org	8.814e-06	0.06615	0.0002257	0.002145	12	1708	RAD51C,ERBB3,CLPB,GLI1,SETBP1,BCL7B,PRKCZ,CTNNB1,PBX1,ARID1A,SUFU,ZAP70
MicroRNA	hsa-miR-20b*:mirSVR_lowEffct	hsa-miR-20b*:mirSVR_nonconserved_lowEffect-0.1-0.5	MicroRNA.org	8.843e-06	0.06636	0.0002257	0.002145	11	1422	RAD51C,CDKN1B,NPM1,AKT3,POLR1A,ADAMTS3,RERE,CTNNB1,LTBP4,JMJD1C,TRIM37
MicroRNA	hsa-miR-214-3p		MirDB	8.885e-06	0.06668	0.000226	0.002147	8	685	WNT3,FGFR1,CTNNB1,SMOC1,ACVRL1,CCDC141,PRDM16,VDR
MicroRNA	hsa-miR-5680		MirDB	8.945e-06	0.06713	0.0002268	0.002155	10	1156	COL4A1,NPM1,AKT3,PIEZO2,ADAMTS3,WNT3,ZNF423,INSR,PKHD1,PRDM16
MicroRNA	mmu-miR-383-3p		MirDB	8.979e-06	0.06738	0.0002269	0.002156	8	686	NPHS2,PPP3CA,KCNJ5,CTNNB1,MAPKBP1,GNB1,TRIM37,SLC5A1
Human Phenotype	HP:0002692	Hypoplastic facial bones		9.464e-06	0.03661	0.0002274	0.002009	18	323	NPM1,MLXIPL,FBN1,CEP120,POLR1A,RTEL1,KCNJ5,SETBP1,BCL7B,BAZ1B,FGFR1,RPS26,SMOC1,PIGV,TERT,LTBP4,JMJD1C,TBL2
Human Phenotype	HP:0034261	Aplasia/Hypoplasia of facial bones		9.464e-06	0.03661	0.0002274	0.002009	18	323	NPM1,MLXIPL,FBN1,CEP120,POLR1A,RTEL1,KCNJ5,SETBP1,BCL7B,BAZ1B,FGFR1,RPS26,SMOC1,PIGV,TERT,LTBP4,JMJD1C,TBL2
Drug	ctd:D003474	Curcumin	CTD	1.448e-07	0.002504	0.0002277	0.002353	16	850	RAD51,COL4A1,CDKN1B,ERBB3,PTPN11,ARHGAP24,GLI1,WNT3,AGT,CCND1,CTNNB1,ACE,TERT,STAT1,H19,VDR
MicroRNA	hsa-miR-548q:mirSVR_lowEffct	hsa-miR-548q:mirSVR_nonconserved_lowEffect-0.1-0.5	MicroRNA.org	9.077e-06	0.06812	0.0002286	0.002172	11	1426	PIEZO2,CLCNKA,RTEL1,WNT3,SETBP1,MYOCD,SMOC1,PBX1,JMJD1C,ZAP70,STAT1
MicroRNA	hsa-miR-3169:mirSVR_lowEffct	hsa-miR-3169:mirSVR_nonconserved_lowEffect-0.1-0.5	MicroRNA.org	9.128e-06	0.06851	0.0002291	0.002177	12	1714	NPM1,PIGL,AKT3,PIEZO2,CLCNKA,RTEL1,SETBP1,DAAM2,RERE,PBX1,ARID1A,SLC5A1
Human Phenotype	HP:0000820	Abnormality of the thyroid gland		9.664e-06	0.03738	0.0002295	0.002028	23	496	CDKN1B,CDKN2C,MLXIPL,ERBB3,CLPB,ABCC8,SETBP1,INSR,BCL7B,BAZ1B,FGFR1,PRKCZ,RERE,CTNNB1,GNB1,ARID1A,SUFU,TERT,PRDM16,JMJD1C,TBL2,CASZ1,STAT1
Human Phenotype	HP:0000095	Abnormal renal glomerulus morphology		9.731e-06	0.03764	0.0002295	0.002028	16	261	COL7A1,NPHS2,ARHGAP24,TRIM32,SDCCAG8,DAAM2,WDR73,APOA1,MYOCD,CCND1,PAX2,NUP93,PLEC,PBX1,ZAP70,PLCE1
Human Phenotype	HP:0031263	Abnormal renal corpuscle morphology		9.731e-06	0.03764	0.0002295	0.002028	16	261	COL7A1,NPHS2,ARHGAP24,TRIM32,SDCCAG8,DAAM2,WDR73,APOA1,MYOCD,CCND1,PAX2,NUP93,PLEC,PBX1,ZAP70,PLCE1
GO: Biological Process	GO:0030099	myeloid cell differentiation		7.142e-06	0.02966	0.0002299	0.002049	13	692	PTPN11,FBN1,PPP3CA,CLPB,VPS33B,PLCB1,RPS27,CTNNB1,PBX1,TERT,PRDM16,JMJD1C,STAT1
Human Phenotype	HP:0030669	Abnormal ocular adnexa morphology		9.838e-06	0.03805	0.0002306	0.002038	47	1553	RAD51,RAD51C,NPM1,MLXIPL,COL7A1,PIGL,AKT3,PTPN11,PIEZO2,FBN1,PPP3CA,CEP120,POLR1A,MCPH1,ADAMTS3,RTEL1,TRIM32,ZNF423,KCNJ5,SDCCAG8,SETBP1,BCL7B,PKHD1,BAZ1B,WDR73,APOA1,FGFR1,PRKCZ,RPS26,RPS27,RERE,PLEC,SMOC1,ACVRL1,PBX1,ARID1A,PIGV,SUFU,TERT,PRDM16,JMJD1C,TBL2,CASZ1,TCTN1,WAC,KNL1,VDR
Human Phenotype	HP:0001643	Patent ductus arteriosus		9.96e-06	0.03852	0.0002321	0.002051	19	357	RAD51,RAD51C,MLXIPL,PTPN11,FBN1,CEP120,POLR1A,BCL7B,BAZ1B,MYOCD,PRKCZ,RPS26,RERE,ARID1A,PRDM16,JMJD1C,TBL2,CASZ1,WAC
Human Phenotype	HP:0032039	Abnormality of the ocular adnexa		1.003e-05	0.03879	0.0002323	0.002053	47	1554	RAD51,RAD51C,NPM1,MLXIPL,COL7A1,PIGL,AKT3,PTPN11,PIEZO2,FBN1,PPP3CA,CEP120,POLR1A,MCPH1,ADAMTS3,RTEL1,TRIM32,ZNF423,KCNJ5,SDCCAG8,SETBP1,BCL7B,PKHD1,BAZ1B,WDR73,APOA1,FGFR1,PRKCZ,RPS26,RPS27,RERE,PLEC,SMOC1,ACVRL1,PBX1,ARID1A,PIGV,SUFU,TERT,PRDM16,JMJD1C,TBL2,CASZ1,TCTN1,WAC,KNL1,VDR
Human Phenotype	HP:0001792	Small nail		1.016e-05	0.03928	0.0002338	0.002067	13	176	MLXIPL,COL7A1,PIGL,GLI1,BCL7B,BAZ1B,WDR73,FGFR1,RERE,PLEC,ARID1A,PIGV,TBL2
Human Phenotype	HP:0008499	High hypermetropia		1.023e-05	0.03955	0.000234	0.002068	9	81	RPGRIP1,MLXIPL,BCL7B,BAZ1B,PRKCZ,RERE,PRDM16,TBL2,CASZ1
Mouse Phenotype	MP:0005369	muscle phenotype		1.342e-06	0.004312	0.0002396	0.002073	25	1475	COL4A1,CDKN1B,HNF1A,ERBB3,PTPN11,FBN1,PPP3CA,RTEL1,TRIM32,AGT,INSR,BAZ1B,MYOCD,FGFR1,PLEC,ACVRL1,PRKAG2,PBX1,ARID1A,SUFU,LTBP4,TRIM37,CASZ1,STAT1,PLCE1
Human Phenotype	HP:0100886	Abnormality of globe location		1.056e-05	0.04084	0.0002402	0.002123	36	1031	RAD51,RAD51C,RPGRIP1,MLXIPL,PIGL,AKT3,PTPN11,PIEZO2,FBN1,PPP3CA,CEP120,POLR1A,ADAMTS3,KCNJ5,SETBP1,INSR,WDR73,FGFR1,PRKCZ,RPS26,RPS27,RERE,PLEC,PIGV,SUFU,KISS1,TERT,PRDM16,LTBP4,JMJD1C,TRIM37,CASZ1,TCTN1,COX14,WAC,KNL1
GO: Biological Process	GO:0010827	regulation of glucose transmembrane transport		7.572e-06	0.03144	0.0002409	0.002146	6	110	ERBB3,PTPN11,INSR,PRKAG2,ACE,TERT
GO: Biological Process	GO:0007098	centrosome cycle		7.599e-06	0.03156	0.0002409	0.002146	7	168	NPM1,CEP120,MCPH1,SDCCAG8,PKHD1,CTNNB1,TRIM37
GO: Biological Process	GO:0034764	positive regulation of transmembrane transport		7.729e-06	0.0321	0.0002414	0.00215	9	314	CACNA1D,ERBB3,PTPN11,PPP3CA,ABCC8,AGT,INSR,PLCB1,TERT
GO: Biological Process	GO:0051091	positive regulation of DNA-binding transcription factor activity		7.729e-06	0.0321	0.0002414	0.00215	9	314	NPM1,CACNA1D,PPP3CA,TRIM32,AGT,MYOCD,PRKCZ,CTNNB1,TRIM37
Human Phenotype	HP:0004362	Abnormality of enteric ganglion morphology		1.073e-05	0.04152	0.0002414	0.002134	11	126	RAD51,RAD51C,PIGL,ERBB3,CEP120,ZNF423,SETBP1,PIGV,SUFU,JMJD1C,TCTN1
Human Phenotype	HP:0002251	Aganglionic megacolon		1.073e-05	0.04152	0.0002414	0.002134	11	126	RAD51,RAD51C,PIGL,ERBB3,CEP120,ZNF423,SETBP1,PIGV,SUFU,JMJD1C,TCTN1
MicroRNA	hsa-miR-4323:mirSVR_lowEffct	hsa-miR-4323:mirSVR_nonconserved_lowEffect-0.1-0.5	MicroRNA.org	9.688e-06	0.07271	0.0002415	0.002295	11	1436	HNF1A,ERBB3,ADAMTS3,MPDU1,BCL7B,WDR73,PRKCZ,CTNNB1,SMOC1,TCTN1,VDR
MicroRNA	hsa-miR-4325:mirSVR_lowEffct	hsa-miR-4325:mirSVR_nonconserved_lowEffect-0.1-0.5	MicroRNA.org	9.688e-06	0.07271	0.0002415	0.002295	11	1436	COL4A1,CDKN2C,PIGL,ZNF423,SETBP1,INSR,PLCB1,DAAM2,CTNNB1,PBX1,TCTN1
GO: Biological Process	GO:0014014	negative regulation of gliogenesis		7.839e-06	0.03256	0.000243	0.002164	5	64	ABCC8,DAAM2,CTNNB1,TERT,CASZ1
MicroRNA	hsa-miR-382:mirSVR_lowEffct	hsa-miR-382:mirSVR_conserved_lowEffect-0.1-0.5	MicroRNA.org	9.842e-06	0.07387	0.0002438	0.002316	12	1727	RAD51,NPM1,AKT3,INSR,PKHD1,PRKCZ,CTNNB1,SMOC1,PBX1,TRIM37,TCTN1,STAT1
MicroRNA	hsa-miR-25:mirSVR_lowEffct	hsa-miR-25:mirSVR_conserved_lowEffect-0.1-0.5	MicroRNA.org	9.842e-06	0.07387	0.0002438	0.002316	12	1727	NPM1,ERBB3,ARHGAP24,CEP120,ZNF423,SDCCAG8,INSR,PLCB1,PRKAG2,CCDC141,JMJD1C,TRIM37
GO: Biological Process	GO:0048593	camera-type eye morphogenesis		7.929e-06	0.03293	0.0002439	0.002173	9	315	RPGRIP1,FBN1,CCND1,PAX2,PRKCZ,CTNNB1,SMOC1,ARID1A,CASZ1
Human Phenotype	HP:0200045	Abnormality of pigmentation		1.093e-05	0.04228	0.0002444	0.00216	26	613	RAD51,RAD51C,CDKN1B,NPM1,CDKN2C,MLXIPL,COL7A1,PTPN11,FBN1,RTEL1,SETBP1,INSR,BCL7B,BAZ1B,WDR73,FGFR1,PRKCZ,RPS27,RERE,PLEC,SUFU,TERT,PRDM16,JMJD1C,TBL2,CASZ1
Human Phenotype	HP:0001638	Cardiomyopathy		1.103e-05	0.04265	0.0002451	0.002166	24	537	RAD51,RAD51C,MLXIPL,COL7A1,ERBB3,PTPN11,CLPB,ABCC8,KCNJ5,INSR,BCL7B,BAZ1B,MYOCD,CCND1,PRKCZ,RERE,PRKAG2,SUFU,TERT,PRDM16,LTBP4,TBL2,CASZ1,COX14
MicroRNA	hsa-miR-3144-3p:mirSVR_highEffct	hsa-miR-3144-3p:mirSVR_nonconserved_highEffect-0.5	MicroRNA.org	9.996e-06	0.07502	0.0002468	0.002344	9	922	AKT3,CEP120,PKHD1,FGFR1,CTNNB1,PBX1,STAT1,PLCE1,VDR
MicroRNA	hsa-miR-182*:mirSVR_lowEffct	hsa-miR-182*:mirSVR_nonconserved_lowEffect-0.1-0.5	MicroRNA.org	1.03e-05	0.07728	0.0002526	0.0024	10	1175	AKT3,ERBB3,ARHGAP24,POLR1A,SETBP1,MYOCD,CTNNB1,PBX1,TCTN1,SLC5A1
MicroRNA	hsa-miR-548av-3p		MirDB	1.031e-05	0.07739	0.0002526	0.0024	7	499	FBN1,PPP3CA,CLPB,WNT3,FGFR1,GNB1,JMJD1C
MicroRNA	hsa-miR-124-3p:Functional MTI (Weak)	Functional MTI (Weak)	miRTarbase	1.033e-05	0.07755	0.0002526	0.0024	11	1446	RAD51,COL4A1,AKT3,PTPN11,SDCCAG8,FGFR1,CTNNB1,PLEC,PBX1,TRIM37,VDR
Human Phenotype	HP:0012331	Abnormal autonomic nervous system morphology		1.158e-05	0.04481	0.0002546	0.00225	11	127	RAD51,RAD51C,PIGL,ERBB3,CEP120,ZNF423,SETBP1,PIGV,SUFU,JMJD1C,TCTN1
Human Phenotype	HP:0025028	Abnormality of enteric nervous system morphology		1.158e-05	0.04481	0.0002546	0.00225	11	127	RAD51,RAD51C,PIGL,ERBB3,CEP120,ZNF423,SETBP1,PIGV,SUFU,JMJD1C,TCTN1
GO: Biological Process	GO:0009743	response to carbohydrate		8.342e-06	0.03465	0.0002547	0.00227	9	317	CDKN1B,CACNA1D,MLXIPL,HNF1A,PPP3CA,ABCC8,PLCB1,PAX2,ACE
MicroRNA	hsa-miR-379:mirSVR_lowEffct	hsa-miR-379:mirSVR_conserved_lowEffect-0.1-0.5	MicroRNA.org	1.052e-05	0.07897	0.000255	0.002423	9	928	ARHGAP24,AGT,INSR,PLEC,PRKAG2,CCDC141,JMJD1C,ZAP70,KNL1
MicroRNA	mmu-miR-874-5p		MirDB	1.053e-05	0.07904	0.000255	0.002423	5	191	PTPN11,PPP3CA,NUP93,GNB1,PRDM16
MicroRNA	hsa-miR-15b:mirSVR_highEffct	hsa-miR-15b:mirSVR_conserved_highEffect-0.5	MicroRNA.org	1.053e-05	0.07906	0.000255	0.002423	11	1449	RAD51,RAD51C,AKT3,ADAMTS3,VPS33B,CCND1,FGFR1,PRKAG2,CCDC141,TCTN1,BICC1
MicroRNA	hsa-miR-503:mirSVR_lowEffct	hsa-miR-503:mirSVR_conserved_lowEffect-0.1-0.5	MicroRNA.org	1.061e-05	0.07965	0.0002556	0.002428	9	929	RAD51,COL4A1,NPM1,COL7A1,HNF1A,ARHGAP24,INSR,CCND1,PRKAG2
MicroRNA	hsa-miR-3161:mirSVR_lowEffct	hsa-miR-3161:mirSVR_nonconserved_lowEffect-0.1-0.5	MicroRNA.org	1.067e-05	0.08005	0.0002556	0.002428	12	1741	RAD51C,CDKN1B,CDKN2C,ARHGAP24,FBN1,MCPH1,MPDU1,PKHD1,BAZ1B,CTNNB1,CCDC141,STAT1
MicroRNA	hsa-miR-103-as:mirSVR_lowEffct	hsa-miR-103-as:mirSVR_nonconserved_lowEffect-0.1-0.5	MicroRNA.org	1.068e-05	0.08016	0.0002556	0.002428	10	1180	ERBB3,TRIM32,ZNF423,MYOCD,FGFR1,ACVRL1,PBX1,ZAP70,STAT1,KNL1
MicroRNA	hsa-miR-10a*:mirSVR_lowEffct	hsa-miR-10a*:mirSVR_nonconserved_lowEffect-0.1-0.5	MicroRNA.org	1.073e-05	0.08051	0.0002556	0.002428	12	1742	RAD51C,COL4A1,PTPN11,PIEZO2,PLCB1,BAZ1B,CCT2,CTNNB1,GNB1,PBX1,CCDC141,CASZ1
MicroRNA	hsa-miR-96:mirSVR_lowEffct	hsa-miR-96:mirSVR_conserved_lowEffect-0.1-0.5	MicroRNA.org	1.073e-05	0.08051	0.0002556	0.002428	12	1742	CDKN1B,NPM1,PTPN11,PPP3CA,MYOCD,CCND1,FGFR1,CCDC141,TERT,PRDM16,TBL2,SLC5A1
GO: Biological Process	GO:0044060	regulation of endocrine process		8.464e-06	0.03515	0.0002566	0.002286	5	65	PTPN11,AGT,FGFR1,KISS1,VDR
GO: Biological Process	GO:0060284	regulation of cell development		8.632e-06	0.03585	0.0002598	0.002314	17	1181	FBN1,PPP3CA,TRIM32,GLI1,WNT3,ABCC8,PLCB1,DAAM2,PRKCZ,CTNNB1,ARID1A,ACE,TERT,PRDM16,ZAP70,CASZ1,STAT1
MicroRNA	hsa-miR-593*:mirSVR_lowEffct	hsa-miR-593*:mirSVR_nonconserved_lowEffect-0.1-0.5	MicroRNA.org	1.104e-05	0.08283	0.0002609	0.002479	12	1747	RAD51,COL4A1,ERBB3,PTPN11,RTEL1,CCND1,FGFR1,CTNNB1,SMOC1,PBX1,TCTN1,KNL1
MicroRNA	mmu-miR-6908-5p		MirDB	1.108e-05	0.08312	0.0002609	0.002479	5	193	AKT3,SMOC1,PBX1,TBL2,CASZ1
MicroRNA	mmu-miR-148a-3p		MirDB	1.114e-05	0.08358	0.0002609	0.002479	7	505	RAD51C,COL4A1,CDKN1B,FBN1,BCL7B,PRKCZ,CASZ1
MicroRNA	mmu-miR-148b-3p		MirDB	1.114e-05	0.08358	0.0002609	0.002479	7	505	RAD51C,COL4A1,CDKN1B,FBN1,BCL7B,PRKCZ,CASZ1
MicroRNA	mmu-miR-152-3p		MirDB	1.114e-05	0.08358	0.0002609	0.002479	7	505	RAD51C,COL4A1,CDKN1B,FBN1,BCL7B,PRKCZ,CASZ1
MicroRNA	hsa-miR-758:mirSVR_lowEffct	hsa-miR-758:mirSVR_conserved_lowEffect-0.1-0.5	MicroRNA.org	1.116e-05	0.08374	0.0002609	0.002479	11	1458	CDKN1B,PTPN11,ARHGAP24,CEP120,MCPH1,PKHD1,DAAM2,CCT2,PBX1,ACE,PLCE1
Human Phenotype	HP:0000518	Cataract		1.197e-05	0.04631	0.0002616	0.002312	30	777	RAD51,RAD51C,COL4A1,NPM1,RPGRIP1,MLXIPL,COL7A1,FBN1,CLPB,RTEL1,WNT3,SDCCAG8,BCL7B,BAZ1B,WDR73,APOA1,PAX2,PRKCZ,RPS26,RPS27,RERE,CTNNB1,PRKAG2,SUFU,TERT,PRDM16,JMJD1C,TBL2,CASZ1,TCTN1
GO: Biological Process	GO:1904749	regulation of protein localization to nucleolus		8.783e-06	0.03648	0.0002624	0.002338	3	10	NPM1,POLR1A,TERT
Human Phenotype	HP:0012590	Abnormal urine output		1.207e-05	0.0467	0.0002624	0.002319	8	63	HNF1A,CLCNKA,KCNJ5,AGT,PKHD1,PAX2,PBX1,ACE
GO: Biological Process	GO:1901990	regulation of mitotic cell cycle phase transition		8.908e-06	0.037	0.0002643	0.002354	10	406	RAD51C,CDKN1B,CDKN2C,BCL7B,PLCB1,CCND1,PBX1,ARID1A,TERT,WAC
Human Phenotype	HP:0000416	Choanal atresia or stenosis		1.249e-05	0.04832	0.0002675	0.002364	11	128	RAD51,RAD51C,POLR1A,WNT3,SETBP1,FGFR1,RPS26,RERE,SUFU,JMJD1C,WAC
Human Phenotype	HP:0000415	Abnormality of the choanae		1.249e-05	0.04832	0.0002675	0.002364	11	128	RAD51,RAD51C,POLR1A,WNT3,SETBP1,FGFR1,RPS26,RERE,SUFU,JMJD1C,WAC
Human Phenotype	HP:0030063	Neuroepithelial neoplasm		1.252e-05	0.04842	0.0002675	0.002364	9	83	CDKN1B,CDKN2C,PTPN11,SETBP1,FGFR1,PRKCZ,RERE,PRDM16,CASZ1
GO: Biological Process	GO:0019827	stem cell population maintenance		9.09e-06	0.03775	0.0002677	0.002385	8	242	MCPH1,BCL7B,PAX2,FGFR1,CTNNB1,ARID1A,PRDM16,JMJD1C
MicroRNA	hsa-miR-448:TargetScan	hsa-miR-448	TargetScan	1.157e-05	0.08683	0.0002697	0.002562	7	508	CACNA1D,AKT3,PKHD1,PAX2,PIGV,PRDM16,PLCE1
MicroRNA	hsa-miR-31:mirSVR_lowEffct	hsa-miR-31:mirSVR_conserved_lowEffect-0.1-0.5	MicroRNA.org	1.195e-05	0.08966	0.0002766	0.002628	12	1761	NPM1,MLXIPL,ERBB3,PTPN11,PPP3CA,CEP120,PKHD1,PLCB1,RERE,ACVRL1,CCDC141,WAC
MicroRNA	hsa-miR-6833-3p:Functional MTI (Weak)	Functional MTI (Weak)	miRTarbase	1.201e-05	0.09014	0.0002766	0.002628	6	337	SETBP1,PKHD1,MYOCD,ACVRL1,TBL2,BICC1
MicroRNA	hsa-miR-4768-5p:Functional MTI (Weak)	Functional MTI (Weak)	miRTarbase	1.201e-05	0.09014	0.0002766	0.002628	6	337	SETBP1,PKHD1,MYOCD,ACVRL1,TBL2,BICC1
MicroRNA	hsa-miR-205-5p		MirDB	1.202e-05	0.09018	0.0002766	0.002628	7	511	COL4A1,ERBB3,INSR,PLCB1,SMOC1,CCDC141,BICC1
Mouse Phenotype	MP:0011655	abnormal systemic artery morphology		1.721e-06	0.00553	0.000279	0.002414	11	295	NPHS2,FBN1,ADAMTS3,AGT,BAZ1B,RERE,ACVRL1,PIGV,SUFU,ACE,LTBP4
Mouse Phenotype	MP:0001262	decreased body weight		1.803e-06	0.005794	0.000279	0.002414	28	1824	COL4A1,CDKN2C,CACNA1D,MLXIPL,COL7A1,HNF1A,ERBB3,PTPN11,FBN1,PPP3CA,MCPH1,ZNF423,SDCCAG8,AGT,INSR,PLCB1,BAZ1B,CCND1,RERE,PLEC,SMOC1,ACE,KISS1,TERT,LTBP4,TRIM37,SLC5A1,VDR
Mouse Phenotype	MP:0012322	decreased total tissue mass		1.823e-06	0.005859	0.000279	0.002414	28	1825	COL4A1,CDKN2C,CACNA1D,MLXIPL,COL7A1,HNF1A,ERBB3,PTPN11,FBN1,PPP3CA,MCPH1,ZNF423,SDCCAG8,AGT,INSR,PLCB1,BAZ1B,CCND1,RERE,PLEC,SMOC1,ACE,KISS1,TERT,LTBP4,TRIM37,SLC5A1,VDR
Human Phenotype	HP:0000859	Hyperaldosteronism		1.324e-05	0.05122	0.0002799	0.002474	6	31	CACNA1D,CLCNKA,KCNJ5,INSR,CTNNB1,TERT
Human Phenotype	HP:0031504	Foamy urine		1.324e-05	0.05122	0.0002799	0.002474	6	31	NPHS2,ARHGAP24,DAAM2,PAX2,NUP93,PLCE1
MicroRNA	hsa-miR-590-3p:PITA	hsa-miR-590-3p:PITA_TOP	PITA	1.242e-05	0.09324	0.0002851	0.002709	11	1475	CDKN1B,PTPN11,INSR,BCL7B,PKHD1,PLCB1,PAX2,SUFU,LTBP4,JMJD1C,WAC
MicroRNA	hsa-miR-548as-3p		MirDB	1.246e-05	0.09355	0.0002852	0.00271	8	718	COL4A1,AGT,SETBP1,PRKAG2,ARID1A,JMJD1C,TRIM37,BICC1
Mouse Phenotype	MP:0000443	abnormal snout morphology		1.963e-06	0.006308	0.0002867	0.002481	10	240	PTPN11,BAZ1B,DAAM2,FGFR1,RERE,CTNNB1,SMOC1,PBX1,PRDM16,VDR
MicroRNA	hsa-miR-4292		MirDB	1.279e-05	0.096	0.0002918	0.002772	7	516	GLI1,DAAM2,MYOCD,PLEC,SUFU,TERT,CASZ1
Human Phenotype	HP:0012303	Abnormal aortic arch morphology		1.405e-05	0.05434	0.0002953	0.00261	10	106	MLXIPL,BCL7B,BAZ1B,FGFR1,PRKCZ,RERE,PRDM16,JMJD1C,TBL2,CASZ1
MicroRNA	mmu-miR-12199-3p		MirDB	1.315e-05	0.0987	0.0002991	0.002842	5	200	PIEZO2,TRIM32,PLCB1,CCND1,PRKAG2
MicroRNA	hsa-let-7a:mirSVR_lowEffct	hsa-let-7a:mirSVR_conserved_lowEffect-0.1-0.5	MicroRNA.org	1.321e-05	0.09917	0.0002996	0.002846	12	1779	COL4A1,CDKN1B,AKT3,MCPH1,INSR,PLCB1,DAAM2,RERE,PBX1,ACE,CASZ1,SLC5A1
GO: Biological Process	GO:0048878	chemical homeostasis		1.025e-05	0.04255	0.0002997	0.00267	18	1328	CACNA1D,MLXIPL,HNF1A,PTPN11,FBN1,PPP3CA,CLCNKA,ABCC8,AGT,INSR,PKHD1,PLCB1,APOA1,PAX2,FGFR1,ACE,PLCE1,VDR
MicroRNA	hsa-miR-1826:mirSVR_highEffct	hsa-miR-1826:mirSVR_nonconserved_highEffect-0.5	MicroRNA.org	1.344e-05	0.1009	0.0003039	0.002887	10	1212	PIEZO2,ADAMTS3,AGT,PLCB1,MYOCD,CCND1,CTNNB1,JMJD1C,TCTN1,SLC5A1
MicroRNA	hsa-miR-217:mirSVR_lowEffct	hsa-miR-217:mirSVR_conserved_lowEffect-0.1-0.5	MicroRNA.org	1.351e-05	0.1014	0.0003045	0.002893	12	1783	NPM1,AKT3,NPHS2,PIEZO2,CEP120,CLPB,ARID1A,SUFU,ACE,CCDC141,WAC,SLC5A1
Human Phenotype	HP:0000980	Pallor		1.47e-05	0.05686	0.0003066	0.00271	20	401	RAD51,RAD51C,CDKN1B,NPM1,CDKN2C,MLXIPL,HNF1A,RTEL1,ABCC8,INSR,WDR73,CCND1,PRKCZ,RPS26,RPS27,RERE,TERT,PRDM16,JMJD1C,CASZ1
Human Phenotype	HP:0003117	Abnormal circulating hormone concentration		1.474e-05	0.05703	0.0003066	0.00271	30	785	CDKN1B,CDKN2C,CACNA1D,MLXIPL,HNF1A,CLPB,CLCNKA,ABCC8,KCNJ5,MPDU1,SETBP1,INSR,BCL7B,BAZ1B,CCND1,FGFR1,PRKCZ,RERE,CTNNB1,GNB1,SUFU,CCDC141,KISS1,TERT,PRDM16,JMJD1C,TBL2,CASZ1,STAT1,VDR
MicroRNA	hsa-miR-3190-3p:mirSVR_lowEffct	hsa-miR-3190-3p:mirSVR_nonconserved_lowEffect-0.1-0.5	MicroRNA.org	1.366e-05	0.1025	0.000307	0.002916	12	1785	RAD51C,CLPB,CLCNKA,RTEL1,SDCCAG8,SETBP1,INSR,PKHD1,DAAM2,CCT2,KNL1,SLC5A1
Mouse Phenotype	MP:0006373	abnormal circulating angiotensinogen level		2.199e-06	0.007064	0.0003071	0.002657	3	5	AGT,ACE,VDR
MicroRNA	hsa-miR-34b-3p:Functional MTI	Functional MTI	miRTarbase	1.38e-05	0.1035	0.0003091	0.002937	5	202	CLPB,WDR73,CCND1,ZAP70,PLCE1
MicroRNA	hsa-miR-29b:mirSVR_highEffct	hsa-miR-29b:mirSVR_conserved_highEffect-0.5	MicroRNA.org	1.393e-05	0.1045	0.000311	0.002955	10	1217	RAD51,COL4A1,COL7A1,AKT3,FBN1,ADAMTS3,CCT2,TRIM37,BICC1,SLC5A1
Human Phenotype	HP:0012531	Pain		1.513e-05	0.05852	0.0003112	0.002751	30	786	RAD51,CDKN1B,NPM1,CDKN2C,MLXIPL,COL7A1,ERBB3,NPHS2,PTPN11,ARHGAP24,FBN1,CLPB,TRIM32,BCL7B,PKHD1,BAZ1B,DAAM2,CCND1,PAX2,NUP93,CTNNB1,PRKAG2,SUFU,TERT,JMJD1C,TBL2,BICC1,H19,PLCE1,VDR
Human Phenotype	HP:0030061	Neuroectodermal neoplasm		1.523e-05	0.05892	0.0003112	0.002751	9	85	CDKN1B,CDKN2C,PTPN11,SETBP1,FGFR1,PRKCZ,RERE,PRDM16,CASZ1
Human Phenotype	HP:0030060	Nervous tissue neoplasm		1.523e-05	0.05892	0.0003112	0.002751	9	85	CDKN1B,CDKN2C,PTPN11,SETBP1,FGFR1,PRKCZ,RERE,PRDM16,CASZ1
Human Phenotype	HP:0025104	Capillary malformation		1.529e-05	0.05914	0.0003112	0.002751	8	65	MLXIPL,SETBP1,BCL7B,BAZ1B,FGFR1,TRIM37,TBL2,H19
GO: Biological Process	GO:0042063	gliogenesis		1.078e-05	0.04478	0.0003132	0.00279	11	510	CDKN2C,ERBB3,PTPN11,ABCC8,AGT,DAAM2,PAX2,CTNNB1,PLEC,TERT,CASZ1
Drug	ctd:C074702	chromium hexavalent ion	CTD	2.189e-07	0.003787	0.0003156	0.003262	21	1513	RAD51,RAD51C,CDKN1B,NPM1,CDKN2C,RPGRIP1,ERBB3,INSR,APOA1,CCT2,CCND1,PRKCZ,RPS26,CTNNB1,SMOC1,ACE,TERT,ZAP70,STAT1,SLC5A1,VDR
Transcription Factor Binding Site	AACTTT_UNKNOWN	AACTTT_UNKNOWN	TFBS	1.553e-06	0.001276	0.000319	0.002326	18	1529	CACNA1D,HNF1A,AKT3,WNT3,PKHD1,PLCB1,DAAM2,PAX2,FGFR1,NUP93,CTNNB1,SMOC1,PRKAG2,GNB1,PBX1,ARID1A,SUFU,PRDM16
GO: Biological Process	GO:0072009	nephron epithelium development		1.109e-05	0.04604	0.0003197	0.002848	7	178	NPHS2,AGT,PAX2,PRKCZ,CTNNB1,PBX1,STAT1
GO: Biological Process	GO:0098727	maintenance of cell number		1.118e-05	0.04645	0.0003203	0.002854	8	249	MCPH1,BCL7B,PAX2,FGFR1,CTNNB1,ARID1A,PRDM16,JMJD1C
MicroRNA	hsa-miR-7850-5p		MirDB	1.44e-05	0.108	0.0003206	0.003046	6	348	COL4A1,NPM1,SETBP1,MYOCD,GNB1,WAC
MicroRNA	hsa-miR-580:mirSVR_highEffct	hsa-miR-580:mirSVR_nonconserved_highEffect-0.5	MicroRNA.org	1.452e-05	0.1089	0.0003211	0.003051	12	1796	CDKN1B,CACNA1D,AKT3,PIEZO2,PPP3CA,TRIM32,SETBP1,PKHD1,PBX1,ARID1A,CCDC141,CASZ1
MicroRNA	hsa-let-7c:mirSVR_lowEffct	hsa-let-7c:mirSVR_conserved_lowEffect-0.1-0.5	MicroRNA.org	1.452e-05	0.1089	0.0003211	0.003051	12	1796	COL4A1,CDKN1B,AKT3,MCPH1,INSR,PLCB1,BAZ1B,DAAM2,PBX1,ACE,CASZ1,SLC5A1
MicroRNA	hsa-miR-20a-5p:TargetScan	hsa-miR-20a-5p	TargetScan	1.468e-05	0.1102	0.0003211	0.003051	9	968	COL4A1,NPM1,AKT3,ERBB3,CEP120,PLCB1,CCND1,ACVRL1,BICC1
MicroRNA	hsa-miR-20b-5p:TargetScan	hsa-miR-20b-5p	TargetScan	1.468e-05	0.1102	0.0003211	0.003051	9	968	COL4A1,NPM1,AKT3,ERBB3,CEP120,PLCB1,CCND1,ACVRL1,BICC1
MicroRNA	hsa-miR-93-5p:TargetScan	hsa-miR-93-5p	TargetScan	1.468e-05	0.1102	0.0003211	0.003051	9	968	COL4A1,NPM1,AKT3,ERBB3,CEP120,PLCB1,CCND1,ACVRL1,BICC1
MicroRNA	mmu-miR-467f		MirDB	1.474e-05	0.1106	0.0003211	0.003051	8	735	COL4A1,CDKN1B,ARHGAP24,FGFR1,ARID1A,JMJD1C,CASZ1,WAC
MicroRNA	hsa-miR-17-5p:TargetScan	hsa-miR-17-5p	TargetScan	1.48e-05	0.1111	0.0003211	0.003051	9	969	COL4A1,NPM1,AKT3,ERBB3,CEP120,PLCB1,CCND1,ACVRL1,BICC1
MicroRNA	hsa-miR-106a-5p:TargetScan	hsa-miR-106a-5p	TargetScan	1.48e-05	0.1111	0.0003211	0.003051	9	969	COL4A1,NPM1,AKT3,ERBB3,CEP120,PLCB1,CCND1,ACVRL1,BICC1
MicroRNA	hsa-miR-106b-5p:TargetScan	hsa-miR-106b-5p	TargetScan	1.48e-05	0.1111	0.0003211	0.003051	9	969	COL4A1,NPM1,AKT3,ERBB3,CEP120,PLCB1,CCND1,ACVRL1,BICC1
MicroRNA	hsa-miR-19b:mirSVR_highEffct	hsa-miR-19b:mirSVR_conserved_highEffect-0.5	MicroRNA.org	1.496e-05	0.1123	0.0003217	0.003056	11	1505	ERBB3,MCPH1,WNT3,BCL7B,PLCB1,CCND1,SMOC1,TRIM37,CASZ1,H19,WAC
MicroRNA	hsa-miR-548ap-3p		MirDB	1.504e-05	0.1129	0.0003217	0.003056	10	1228	COL4A1,NPM1,PTPN11,SETBP1,INSR,PLCB1,SMOC1,PBX1,ARID1A,SUFU
MicroRNA	hsa-miR-548t-3p		MirDB	1.504e-05	0.1129	0.0003217	0.003056	10	1228	COL4A1,NPM1,PTPN11,SETBP1,INSR,PLCB1,SMOC1,PBX1,ARID1A,SUFU
MicroRNA	hsa-miR-548aa		MirDB	1.504e-05	0.1129	0.0003217	0.003056	10	1228	COL4A1,NPM1,PTPN11,SETBP1,INSR,PLCB1,SMOC1,PBX1,ARID1A,SUFU
MicroRNA	hsa-miR-519d-3p:TargetScan	hsa-miR-519d-3p	TargetScan	1.505e-05	0.1129	0.0003217	0.003056	9	971	COL4A1,NPM1,AKT3,ERBB3,CEP120,PLCB1,CCND1,ACVRL1,BICC1
MicroRNA	mmu-miR-873a-5p		MirDB	1.511e-05	0.1134	0.000322	0.003059	6	351	CACNA1D,MLXIPL,PTPN11,BCL7B,ARID1A,JMJD1C
MicroRNA	hsa-miR-1193:mirSVR_lowEffct	hsa-miR-1193:mirSVR_nonconserved_lowEffect-0.1-0.5	MicroRNA.org	1.515e-05	0.1137	0.000322	0.003059	10	1229	BCL7B,WDR73,CCND1,FGFR1,PRKCZ,ACE,TERT,PRDM16,TBL2,PLCE1
GO: Biological Process	GO:0046605	regulation of centrosome cycle		1.136e-05	0.04719	0.0003232	0.00288	5	69	NPM1,CEP120,MCPH1,PKHD1,TRIM37
GO: Biological Process	GO:0061138	morphogenesis of a branching epithelium		1.151e-05	0.04782	0.0003248	0.002893	8	250	COL4A1,AGT,PKHD1,PAX2,FGFR1,CTNNB1,PBX1,VDR
GO: Biological Process	GO:0010817	regulation of hormone levels		1.157e-05	0.04806	0.0003248	0.002893	13	724	CACNA1D,HNF1A,PTPN11,FBN1,PPP3CA,ABCC8,AGT,PLCB1,FGFR1,ACE,KISS1,LTBP4,VDR
Pubmed	15618518	Mouse brain organization revealed through direct genome-scale TF expression analysis.	Pubmed	1.234e-07	0.005047	0.0003265	0.003655	19	1826	MLXIPL,HNF1A,TRIM32,GLI1,ZNF423,SETBP1,BAZ1B,MYOCD,PAX2,RERE,PBX1,ARID1A,TERT,PRDM16,JMJD1C,TRIM37,CASZ1,STAT1,VDR
Pubmed	21731673	Deterministic and stochastic allele specific gene expression in single mouse blastomeres.	Pubmed	1.277e-07	0.005223	0.0003265	0.003655	10	424	NPM1,HNF1A,GLI1,WNT3,CCND1,PAX2,FGFR1,CTNNB1,ACVRL1,TERT
MicroRNA	hsa-miR-499-5p:mirSVR_highEffct	hsa-miR-499-5p:mirSVR_conserved_highEffect-0.5	MicroRNA.org	1.546e-05	0.1161	0.0003277	0.003114	10	1232	RAD51,NPHS2,PTPN11,ARHGAP24,FBN1,PPP3CA,PIGV,CCDC141,TRIM37,SLC5A1
MicroRNA	hsa-miR-200c:mirSVR_highEffct	hsa-miR-200c:mirSVR_conserved_highEffect-0.5	MicroRNA.org	1.55e-05	0.1163	0.0003277	0.003114	12	1808	COL4A1,CDKN1B,NPM1,ARHGAP24,ADAMTS3,ZNF423,CTNNB1,PRKAG2,ARID1A,PIGV,PRDM16,CASZ1
MicroRNA	hsa-miR-578		MirDB	1.556e-05	0.1168	0.000328	0.003116	7	532	RAD51,PPP3CA,ADAMTS3,JMJD1C,CASZ1,TCTN1,WAC
GO: Biological Process	GO:0031400	negative regulation of protein modification process		1.178e-05	0.04891	0.0003282	0.002924	12	617	CDKN1B,NPM1,CDKN2C,MLXIPL,HNF1A,AGT,INSR,MYOCD,PRKCZ,CTNNB1,PLEC,PRKAG2
Mouse Phenotype	MP:0010402	ventricular septal defect		2.452e-06	0.007877	0.0003282	0.00284	10	246	PTPN11,ADAMTS3,BAZ1B,RERE,PBX1,ARID1A,PIGV,SUFU,CASZ1,BICC1
MicroRNA	hsa-miR-485-3p:mirSVR_lowEffct	hsa-miR-485-3p:mirSVR_nonconserved_lowEffect-0.1-0.5	MicroRNA.org	1.567e-05	0.1176	0.0003295	0.00313	12	1810	RAD51C,CDKN1B,NPM1,PIEZO2,CEP120,TRIM32,PKHD1,PLCB1,MYOCD,PAX2,CTNNB1,CASZ1
MicroRNA	hsa-miR-100*:mirSVR_lowEffct	hsa-miR-100*:mirSVR_nonconserved_lowEffect-0.1-0.5	MicroRNA.org	1.576e-05	0.1183	0.0003303	0.003138	12	1811	CDKN1B,PIEZO2,PPP3CA,MCPH1,PAX2,CTNNB1,PRKAG2,PBX1,JMJD1C,CASZ1,SLC5A1,PLCE1
GO: Biological Process	GO:0007369	gastrulation		1.196e-05	0.04966	0.0003311	0.002949	10	420	COL7A1,HNF1A,PTPN11,TRIM32,WNT3,APOA1,PAX2,FGFR1,CTNNB1,ARID1A
Human Phenotype	HP:0000100	Nephrotic syndrome		1.677e-05	0.06488	0.0003397	0.003002	11	132	NPHS2,TRIM32,SDCCAG8,DAAM2,WDR73,APOA1,CCND1,PAX2,NUP93,ZAP70,PLCE1
MicroRNA	hsa-let-7a-2*:mirSVR_highEffct	hsa-let-7a-2*:mirSVR_nonconserved_highEffect-0.5	MicroRNA.org	1.634e-05	0.1227	0.0003417	0.003246	10	1240	RAD51C,COL4A1,CACNA1D,ERBB3,PLCB1,PBX1,ARID1A,JMJD1C,TCTN1,VDR
GO: Biological Process	GO:0009991	response to extracellular stimulus		1.256e-05	0.05216	0.0003441	0.003065	12	621	MLXIPL,FBN1,INSR,MYOCD,CCND1,PAX2,PLEC,PRKAG2,ACE,TBL2,STAT1,VDR
GO: Biological Process	GO:0023057	negative regulation of signaling		1.259e-05	0.0523	0.0003441	0.003065	21	1769	ERBB3,PTPN11,ARHGAP24,FBN1,PPP3CA,TRIM32,GLI1,ABCC8,AGT,PKHD1,APOA1,MYOCD,PRKCZ,RERE,CTNNB1,MAPKBP1,SUFU,TERT,PRDM16,BICC1,STAT1
MicroRNA	hsa-miR-1-3p		MirDB	1.655e-05	0.1242	0.000345	0.003278	8	747	PIEZO2,WNT3,SETBP1,MYOCD,CCND1,MAPKBP1,GNB1,PBX1
MicroRNA	hsa-miR-4288:mirSVR_lowEffct	hsa-miR-4288:mirSVR_nonconserved_lowEffect-0.1-0.5	MicroRNA.org	1.67e-05	0.1253	0.0003471	0.003298	11	1523	ERBB3,ARHGAP24,SETBP1,CCT2,FGFR1,PRKAG2,CCDC141,TERT,JMJD1C,ZAP70,SLC5A1
Human Phenotype	HP:0001966	Abnormal glomerular mesangium morphology		1.729e-05	0.06689	0.0003484	0.003079	7	48	NPHS2,ARHGAP24,DAAM2,WDR73,PAX2,NUP93,PLCE1
MicroRNA	hsa-miR-758:mirSVR_highEffct	hsa-miR-758:mirSVR_conserved_highEffect-0.5	MicroRNA.org	1.687e-05	0.1266	0.0003488	0.003314	8	749	RAD51,RAD51C,COL4A1,NPHS2,PIEZO2,FBN1,BCL7B,KNL1
MicroRNA	mmu-miR-7220-3p		MirDB	1.688e-05	0.1267	0.0003488	0.003314	6	358	CACNA1D,MLXIPL,PTPN11,BCL7B,ARID1A,JMJD1C
MicroRNA	hsa-miR-3191:mirSVR_lowEffct	hsa-miR-3191:mirSVR_nonconserved_lowEffect-0.1-0.5	MicroRNA.org	1.692e-05	0.127	0.0003488	0.003314	7	539	CACNA1D,HNF1A,PAX2,PRKCZ,PRDM16,ZAP70,H19
GO: Biological Process	GO:0010648	negative regulation of cell communication		1.292e-05	0.05366	0.0003493	0.003112	21	1772	ERBB3,PTPN11,ARHGAP24,FBN1,PPP3CA,TRIM32,GLI1,ABCC8,AGT,PKHD1,APOA1,MYOCD,PRKCZ,RERE,CTNNB1,MAPKBP1,SUFU,TERT,PRDM16,BICC1,STAT1
GO: Biological Process	GO:1902751	positive regulation of cell cycle G2/M phase transition		1.295e-05	0.05379	0.0003493	0.003112	4	34	RAD51C,NPM1,CCND1,PBX1
Pubmed	25201988	Common genetic variants associated with cognitive performance identified using the proxy-phenotype method.	Pubmed	1.514e-07	0.006191	0.0003496	0.003914	6	94	AKT3,ERBB3,SDCCAG8,RERE,MAPKBP1,JMJD1C
Pubmed	15790973	The role of Axin2 in calvarial morphogenesis and craniosynostosis.	Pubmed	1.565e-07	0.006401	0.0003496	0.003914	3	5	CCND1,FGFR1,CTNNB1
Pubmed	20864672	Genetic variants influencing circulating lipid levels and risk of coronary artery disease.	Pubmed	1.624e-07	0.006642	0.0003496	0.003914	5	49	MLXIPL,BCL7B,BAZ1B,APOA1,TBL2
Human Phenotype	HP:0000076	Vesicoureteral reflux		1.746e-05	0.06754	0.0003499	0.003093	13	185	MLXIPL,PPP3CA,MCPH1,BCL7B,BAZ1B,PAX2,RERE,MAPKBP1,PBX1,JMJD1C,TBL2,BICC1,KNL1
MicroRNA	hsa-miR-498:mirSVR_highEffct	hsa-miR-498:mirSVR_nonconserved_highEffect-0.5	MicroRNA.org	1.738e-05	0.1304	0.0003572	0.003393	9	989	RAD51C,COL4A1,FBN1,PPP3CA,MCPH1,SDCCAG8,PRKAG2,CCDC141,KNL1
MicroRNA	mmu-miR-6370		MirDB	1.742e-05	0.1307	0.0003572	0.003393	6	360	CACNA1D,MLXIPL,PTPN11,BCL7B,ARID1A,JMJD1C
Human Phenotype	HP:0000089	Renal hypoplasia		1.802e-05	0.06971	0.0003575	0.00316	11	133	MLXIPL,PIEZO2,CEP120,KCNJ5,BCL7B,BAZ1B,PAX2,PBX1,JMJD1C,TBL2,COX14
Human Phenotype	HP:0000282	Facial edema		1.802e-05	0.06971	0.0003575	0.00316	11	133	MLXIPL,NPHS2,ARHGAP24,BCL7B,BAZ1B,DAAM2,PAX2,NUP93,LTBP4,TBL2,PLCE1
MicroRNA	hsa-miR-340-5p:TargetScan	hsa-miR-340-5p	TargetScan	1.752e-05	0.1315	0.0003583	0.003404	9	990	AKT3,ARHGAP24,FBN1,DAAM2,RERE,MAPKBP1,PBX1,PRDM16,CASZ1
Human Phenotype	HP:0000486	Strabismus		1.83e-05	0.07077	0.0003611	0.003191	37	1101	RAD51,RAD51C,COL4A1,MLXIPL,PIGL,PTPN11,PIEZO2,FBN1,CEP120,ADAMTS3,GLI1,ABCC8,ZNF423,MPDU1,SETBP1,BCL7B,BAZ1B,WDR73,PAX2,FGFR1,PRKCZ,RPS26,RPS27,RERE,CTNNB1,GNB1,PBX1,ARID1A,PIGV,SUFU,PRDM16,JMJD1C,TRIM37,TBL2,CASZ1,TCTN1,WAC
Human Phenotype	HP:0005918	Abnormal finger phalanx morphology		1.841e-05	0.07121	0.0003615	0.003195	28	711	RAD51,RAD51C,RPGRIP1,PIGL,AKT3,PIEZO2,FBN1,CEP120,ADAMTS3,TRIM32,GLI1,ZNF423,SDCCAG8,SETBP1,WDR73,FGFR1,PRKCZ,RPS26,RPS27,RERE,SMOC1,ARID1A,PIGV,SUFU,PRDM16,JMJD1C,CASZ1,TCTN1
Human Phenotype	HP:0011843	Abnormal musculoskeletal physiology		1.873e-05	0.07243	0.0003629	0.003207	47	1587	RAD51,CDKN1B,NPM1,CDKN2C,MLXIPL,COL7A1,PIGL,ERBB3,PTPN11,PIEZO2,FBN1,PPP3CA,CLPB,ADAMTS3,VPS33B,RTEL1,GLI1,ABCC8,KCNJ5,MPDU1,SETBP1,INSR,BCL7B,BAZ1B,WDR73,CCND1,PAX2,FGFR1,PRKCZ,RERE,CTNNB1,PLEC,SMOC1,GNB1,ARID1A,SUFU,CCDC141,KISS1,TERT,PRDM16,LTBP4,JMJD1C,TBL2,CASZ1,STAT1,H19,VDR
Human Phenotype	HP:0003549	Abnormality of connective tissue		1.874e-05	0.07249	0.0003629	0.003207	53	1903	RAD51,RAD51C,CDKN1B,CDKN2C,MLXIPL,COL7A1,PIGL,ERBB3,NPHS2,PTPN11,PIEZO2,ARHGAP24,FBN1,PPP3CA,CEP120,CLPB,CLCNKA,ADAMTS3,VPS33B,WNT3,ABCC8,MPDU1,SETBP1,INSR,BCL7B,BAZ1B,DAAM2,WDR73,APOA1,CCND1,PAX2,FGFR1,PRKCZ,RPS26,NUP93,RPS27,RERE,CTNNB1,PLEC,SMOC1,PRKAG2,PBX1,ARID1A,KISS1,PRDM16,LTBP4,JMJD1C,TRIM37,TBL2,CASZ1,H19,PLCE1,VDR
Human Phenotype	HP:0000022	Abnormal male internal genitalia morphology		1.877e-05	0.07258	0.0003629	0.003207	39	1195	RAD51,RAD51C,COL4A1,CDKN1B,NPM1,RPGRIP1,MLXIPL,PTPN11,PIEZO2,FBN1,CEP120,ADAMTS3,RTEL1,TRIM32,GLI1,WNT3,SDCCAG8,SETBP1,BCL7B,BAZ1B,CCND1,PAX2,FGFR1,PRKCZ,RERE,SMOC1,PBX1,ARID1A,SUFU,CCDC141,KISS1,TERT,PRDM16,LTBP4,JMJD1C,TBL2,CASZ1,TCTN1,H19
MicroRNA	mmu-miR-350-5p		MirDB	1.795e-05	0.1347	0.0003656	0.003474	7	544	AKT3,ARHGAP24,CEP120,PLCB1,MYOCD,SMOC1,PRDM16
MicroRNA	hsa-miR-629*:mirSVR_highEffct	hsa-miR-629*:mirSVR_nonconserved_highEffect-0.5	MicroRNA.org	1.799e-05	0.135	0.0003656	0.003474	10	1254	CDKN1B,NPM1,AKT3,WDR73,MYOCD,CTNNB1,PRKAG2,PBX1,ARID1A,STAT1
MicroRNA	hsa-miR-6764-5p		MirDB	1.802e-05	0.1353	0.0003656	0.003474	8	756	MLXIPL,PIGL,HNF1A,MYOCD,PAX2,PBX1,SUFU,VDR
Human Phenotype	HP:0000517	Abnormal lens morphology		1.904e-05	0.07364	0.0003664	0.003238	30	795	RAD51,RAD51C,COL4A1,NPM1,RPGRIP1,MLXIPL,COL7A1,FBN1,CLPB,RTEL1,WNT3,SDCCAG8,BCL7B,BAZ1B,WDR73,APOA1,PAX2,PRKCZ,RPS26,RPS27,RERE,CTNNB1,PRKAG2,SUFU,TERT,PRDM16,JMJD1C,TBL2,CASZ1,TCTN1
Human Phenotype	HP:0011036	Abnormality of renal excretion		1.92e-05	0.07425	0.000367	0.003243	8	67	HNF1A,CLCNKA,KCNJ5,AGT,PKHD1,PAX2,PBX1,ACE
Human Phenotype	HP:0031071	Abnormal endocrine morphology		1.935e-05	0.07486	0.000367	0.003243	11	134	CDKN1B,CDKN2C,CACNA1D,CLCNKA,WNT3,KCNJ5,INSR,CCND1,CTNNB1,TERT,LTBP4
Human Phenotype	HP:0011732	Abnormality of adrenal morphology		1.935e-05	0.07486	0.000367	0.003243	11	134	CDKN1B,CDKN2C,CACNA1D,CLCNKA,WNT3,KCNJ5,INSR,CCND1,CTNNB1,TERT,LTBP4
MicroRNA	mmu-miR-291b-3p		MirDB	1.816e-05	0.1363	0.0003673	0.00349	7	545	AKT3,ARHGAP24,CEP120,PLCB1,MYOCD,SMOC1,PRDM16
GO: Biological Process	GO:0048732	gland development		1.378e-05	0.05721	0.0003691	0.003288	13	736	CDKN1B,HNF1A,VPS33B,GLI1,WNT3,INSR,APOA1,CCND1,PAX2,FGFR1,CTNNB1,PBX1,VDR
MicroRNA	hsa-miR-9-5p:TargetScan	hsa-miR-9-5p	TargetScan	1.837e-05	0.1379	0.0003706	0.003521	9	996	RAD51,NPM1,ARHGAP24,FBN1,ADAMTS3,MYOCD,RERE,ARID1A,BICC1
Human Phenotype	HP:0001009	Telangiectasia		1.976e-05	0.07642	0.0003728	0.003295	12	160	NPM1,COL7A1,PIGL,RTEL1,PRKCZ,RERE,CTNNB1,ACVRL1,PIGV,TERT,PRDM16,CASZ1
MicroRNA	hsa-miR-4496		MirDB	1.854e-05	0.1391	0.0003731	0.003544	8	759	CDKN1B,PPP3CA,TRIM32,RERE,CTNNB1,PRKAG2,GNB1,WAC
Human Phenotype	HP:0008034	Abnormal iris pigmentation		2.002e-05	0.07742	0.0003758	0.003321	18	341	RAD51,RAD51C,CDKN1B,NPM1,CDKN2C,MLXIPL,RTEL1,INSR,BCL7B,BAZ1B,WDR73,PRKCZ,RERE,TERT,PRDM16,JMJD1C,TBL2,CASZ1
Mouse Phenotype	MP:0000438	abnormal cranium morphology		2.942e-06	0.009452	0.0003781	0.003271	17	764	CDKN1B,PTPN11,FBN1,ADAMTS3,PLCB1,BAZ1B,DAAM2,CCND1,FGFR1,CTNNB1,SMOC1,PBX1,PIGV,SUFU,PRDM16,TRIM37,WAC
MicroRNA	hsa-miR-411:mirSVR_lowEffct	hsa-miR-411:mirSVR_conserved_lowEffect-0.1-0.5	MicroRNA.org	1.899e-05	0.1425	0.0003807	0.003617	10	1262	RAD51,ERBB3,ADAMTS3,SDCCAG8,BCL7B,DAAM2,PBX1,CCDC141,JMJD1C,KNL1
MicroRNA	hsa-miR-6791-5p		MirDB	1.902e-05	0.1428	0.0003807	0.003617	7	549	GLI1,DAAM2,MYOCD,PLEC,SUFU,TERT,CASZ1
Mouse Phenotype	MP:0001243	abnormal dermal layer morphology		3.082e-06	0.009903	0.0003808	0.003295	7	103	COL7A1,FBN1,CTNNB1,PLEC,LTBP4,ZAP70,VDR
Mouse Phenotype	MP:0001544	abnormal cardiovascular system physiology		3.2e-06	0.01028	0.0003808	0.003295	28	1877	COL4A1,CDKN1B,CACNA1D,ERBB3,NPHS2,PTPN11,FBN1,MCPH1,ADAMTS3,RTEL1,KCNJ5,AGT,APOA1,MYOCD,FGFR1,CTNNB1,PLEC,ACVRL1,PRKAG2,ARID1A,SUFU,ACE,LTBP4,TRIM37,CASZ1,STAT1,PLCE1,VDR
Mouse Phenotype	MP:0011098	embryonic lethality during organogenesis, complete penetrance		3.446e-06	0.01107	0.0003844	0.003326	16	688	NPM1,PIGL,ERBB3,PTPN11,FBN1,CEP120,VPS33B,RTEL1,WNT3,MYOCD,FGFR1,RERE,CTNNB1,ACVRL1,ARID1A,SUFU
Mouse Phenotype	MP:0021205	effusion		3.47e-06	0.01115	0.0003844	0.003326	8	149	PTPN11,FBN1,ADAMTS3,RTEL1,MYOCD,ACVRL1,ARID1A,TRIM37
MicroRNA	hsa-miR-3164:mirSVR_highEffct	hsa-miR-3164:mirSVR_nonconserved_highEffect-0.5	MicroRNA.org	1.94e-05	0.1456	0.0003873	0.00368	9	1003	NPHS2,PIEZO2,CEP120,MCPH1,PKHD1,BAZ1B,FGFR1,PRKAG2,WAC
Drug	CID000005040	NSC226080	Stitch	2.942e-07	0.005089	0.0003914	0.004046	15	782	RAD51,CDKN1B,NPM1,AKT3,ERBB3,FBN1,PPP3CA,AGT,INSR,CCND1,FGFR1,PRKCZ,ACVRL1,TERT,STAT1
MicroRNA	hsa-miR-221-3p:Functional MTI	Functional MTI	miRTarbase	1.97e-05	0.1479	0.0003919	0.003724	6	368	RAD51,CDKN1B,AKT3,CTNNB1,ARID1A,PRDM16
MicroRNA	hsa-miR-3166:mirSVR_lowEffct	hsa-miR-3166:mirSVR_nonconserved_lowEffect-0.1-0.5	MicroRNA.org	1.974e-05	0.1482	0.0003919	0.003724	12	1853	RAD51,RAD51C,MLXIPL,PIEZO2,POLR1A,RTEL1,PKHD1,FGFR1,CTNNB1,CCDC141,LTBP4,TCTN1
MicroRNA	hsa-miR-3619-5p		MirDB	1.979e-05	0.1485	0.0003919	0.003724	8	766	WNT3,FGFR1,CTNNB1,SMOC1,ACVRL1,CCDC141,PRDM16,VDR
GO: Biological Process	GO:0031023	microtubule organizing center organization		1.475e-05	0.06125	0.0003926	0.003498	7	186	NPM1,CEP120,MCPH1,SDCCAG8,PKHD1,CTNNB1,TRIM37
MicroRNA	hsa-miR-4498		MirDB	1.998e-05	0.1499	0.0003946	0.003749	8	767	AKT3,CLCNKA,BAZ1B,PLEC,ACVRL1,SUFU,ACE,VDR
Human Phenotype	HP:0002683	Abnormal calvaria morphology		2.125e-05	0.08221	0.0003971	0.00351	39	1201	RAD51,RAD51C,MLXIPL,PIGL,AKT3,PTPN11,PIEZO2,FBN1,PPP3CA,CEP120,ADAMTS3,ABCC8,ZNF423,KCNJ5,MPDU1,AGT,SETBP1,BCL7B,BAZ1B,WDR73,FGFR1,PRKCZ,RERE,CTNNB1,PLEC,SMOC1,PIGV,SUFU,ACE,PRDM16,LTBP4,JMJD1C,TRIM37,TBL2,CASZ1,TCTN1,H19,WAC,VDR
MicroRNA	hsa-miR-1236:mirSVR_highEffct	hsa-miR-1236:mirSVR_nonconserved_highEffect-0.5	MicroRNA.org	2.017e-05	0.1514	0.0003974	0.003775	10	1271	RAD51,ERBB3,CLPB,INSR,PKHD1,RERE,SUFU,ACE,TRIM37,TBL2
GO: Biological Process	GO:0072091	regulation of stem cell proliferation		1.505e-05	0.06251	0.0003982	0.003547	6	124	CDKN2C,FGFR1,CTNNB1,PBX1,ACE,TERT
GO: Biological Process	GO:0001934	positive regulation of protein phosphorylation		1.515e-05	0.06292	0.0003983	0.003548	14	858	CDKN1B,NPM1,HNF1A,ERBB3,PTPN11,FBN1,AGT,INSR,CCND1,FGFR1,PRKCZ,ACVRL1,PRKAG2,ACE
Mouse Phenotype	MP:0002116	abnormal craniofacial bone morphology		3.758e-06	0.01208	0.0004025	0.003483	17	778	CDKN1B,PTPN11,FBN1,ADAMTS3,PLCB1,BAZ1B,DAAM2,CCND1,FGFR1,CTNNB1,SMOC1,PBX1,PIGV,SUFU,PRDM16,TRIM37,WAC
MicroRNA	hsa-miR-431*:mirSVR_lowEffct	hsa-miR-431*:mirSVR_nonconserved_lowEffect-0.1-0.5	MicroRNA.org	2.062e-05	0.1548	0.0004051	0.003849	6	371	CACNA1D,CLPB,SDCCAG8,DAAM2,LTBP4,TRIM37
GO: Biological Process	GO:0033002	muscle cell proliferation		1.564e-05	0.06494	0.0004064	0.00362	9	343	CDKN1B,GLI1,AGT,MYOCD,FGFR1,CTNNB1,TERT,PRDM16,STAT1
GO: Biological Process	GO:0044772	mitotic cell cycle phase transition		1.57e-05	0.0652	0.0004064	0.00362	11	531	RAD51C,CDKN1B,CDKN2C,PPP3CA,BCL7B,PLCB1,CCND1,PBX1,ARID1A,TERT,WAC
GO: Biological Process	GO:0040008	regulation of growth		1.575e-05	0.06542	0.0004064	0.00362	14	861	CDKN1B,NPM1,CDKN2C,TRIM32,GLI1,WNT3,AGT,INSR,PLCB1,MYOCD,FGFR1,ACVRL1,LTBP4,PLCE1
MicroRNA	hsa-miR-4487:Functional MTI (Weak)	Functional MTI (Weak)	miRTarbase	2.079e-05	0.156	0.0004074	0.00387	5	220	RAD51,WNT3,FGFR1,PLEC,KNL1
MicroRNA	hsa-miR-17*:mirSVR_highEffct	hsa-miR-17*:mirSVR_nonconserved_highEffect-0.5	MicroRNA.org	2.097e-05	0.1574	0.0004098	0.003894	9	1013	CACNA1D,PIGL,AKT3,ARHGAP24,PPP3CA,ZNF423,MAPKBP1,TCTN1,VDR
GO: Biological Process	GO:0010035	response to inorganic substance		1.611e-05	0.06691	0.000413	0.00368	13	747	RAD51,CDKN1B,PPP3CA,ABCC8,PLCB1,CCND1,PAX2,FGFR1,PLEC,TERT,STAT1,H19,SLC5A1
GO: Biological Process	GO:0001704	formation of primary germ layer		1.636e-05	0.06793	0.0004168	0.003713	7	189	COL7A1,HNF1A,WNT3,PAX2,FGFR1,CTNNB1,ARID1A
MicroRNA	mmu-miR-6974-5p		MirDB	2.171e-05	0.1629	0.0004232	0.00402	5	222	CACNA1D,SETBP1,MAPKBP1,PRKAG2,VDR
MicroRNA	hsa-miR-7162-3p		MirDB	2.184e-05	0.1639	0.0004246	0.004034	7	561	CACNA1D,ARHGAP24,PPP3CA,INSR,DAAM2,ARID1A,PRDM16
GO: Biological Process	GO:0043434	response to peptide hormone		1.683e-05	0.0699	0.0004262	0.003797	11	535	CDKN1B,AKT3,PTPN11,FBN1,ABCC8,AGT,INSR,PLCB1,PRKCZ,CTNNB1,STAT1
MicroRNA	hsa-miR-511-5p		MirDB	2.211e-05	0.1659	0.0004286	0.004072	8	778	SETBP1,MYOCD,CCND1,ARID1A,CCDC141,TCTN1,BICC1,STAT1
MicroRNA	hsa-miR-145:mirSVR_lowEffct	hsa-miR-145:mirSVR_conserved_lowEffect-0.1-0.5	MicroRNA.org	2.216e-05	0.1663	0.0004286	0.004072	12	1875	PIEZO2,MCPH1,ADAMTS3,PKHD1,DAAM2,MYOCD,PRKCZ,PBX1,CCDC141,JMJD1C,CASZ1,VDR
MicroRNA	hsa-miR-532-5p:mirSVR_highEffct	hsa-miR-532-5p:mirSVR_nonconserved_highEffect-0.5	MicroRNA.org	2.23e-05	0.1673	0.0004287	0.004073	9	1021	PTPN11,ARHGAP24,ZNF423,CCT2,RERE,PIGV,SUFU,STAT1,PLCE1
MicroRNA	hsa-miR-143*:mirSVR_lowEffct	hsa-miR-143*:mirSVR_nonconserved_lowEffect-0.1-0.5	MicroRNA.org	2.232e-05	0.1675	0.0004287	0.004073	11	1572	CDKN2C,CACNA1D,PIEZO2,PPP3CA,CLCNKA,WNT3,ZNF423,PRKCZ,MAPKBP1,JMJD1C,TRIM37
MicroRNA	hsa-miR-4735-5p		MirDB	2.234e-05	0.1676	0.0004287	0.004073	7	563	COL4A1,CACNA1D,FBN1,PLCB1,WDR73,BICC1,WAC
Human Phenotype	HP:0000125	Pelvic kidney		2.318e-05	0.08966	0.0004295	0.003796	6	34	MLXIPL,BCL7B,BAZ1B,FGFR1,TBL2,WAC
Human Phenotype	HP:0000316	Hypertelorism		2.321e-05	0.08977	0.0004295	0.003796	29	761	RAD51,RAD51C,RPGRIP1,PIGL,AKT3,PTPN11,PIEZO2,FBN1,PPP3CA,CEP120,POLR1A,ADAMTS3,KCNJ5,SETBP1,INSR,WDR73,FGFR1,RPS26,RPS27,RERE,PIGV,SUFU,KISS1,LTBP4,JMJD1C,TRIM37,TCTN1,WAC,KNL1
MicroRNA	hsa-miR-3185:mirSVR_highEffct	hsa-miR-3185:mirSVR_nonconserved_highEffect-0.5	MicroRNA.org	2.258e-05	0.1695	0.0004316	0.004101	10	1288	RAD51,RAD51C,COL4A1,PIEZO2,PPP3CA,CCND1,ACVRL1,SUFU,TCTN1,H19
MicroRNA	hsa-miR-378c:mirSVR_lowEffct	hsa-miR-378c:mirSVR_nonconserved_lowEffect-0.1-0.5	MicroRNA.org	2.263e-05	0.1698	0.0004316	0.004101	12	1879	RAD51,NPM1,AKT3,ERBB3,PTPN11,SDCCAG8,PKHD1,DAAM2,WDR73,SMOC1,ACVRL1,TCTN1
MicroRNA	mmu-miR-770-5p		MirDB	2.266e-05	0.1701	0.0004316	0.004101	5	224	PPP3CA,ADAMTS3,CTNNB1,SMOC1,CASZ1
Human Phenotype	HP:0000812	Abnormal internal genitalia		2.352e-05	0.09097	0.0004332	0.003828	44	1448	RAD51,RAD51C,COL4A1,CDKN1B,NPM1,CDKN2C,RPGRIP1,MLXIPL,COL7A1,HNF1A,PTPN11,PIEZO2,FBN1,CEP120,ADAMTS3,RTEL1,TRIM32,GLI1,WNT3,SDCCAG8,SETBP1,INSR,BCL7B,BAZ1B,CCND1,PAX2,FGFR1,PRKCZ,RERE,CTNNB1,SMOC1,PBX1,ARID1A,SUFU,CCDC141,KISS1,TERT,PRDM16,LTBP4,JMJD1C,TBL2,CASZ1,TCTN1,H19
Human Phenotype	HP:0000137	Abnormality of the ovary		2.363e-05	0.0914	0.0004332	0.003828	16	280	RAD51,RAD51C,MLXIPL,HNF1A,PTPN11,TRIM32,SDCCAG8,SETBP1,INSR,BCL7B,BAZ1B,FGFR1,CTNNB1,SUFU,KISS1,TBL2
MicroRNA	hsa-let-7g:mirSVR_lowEffct	hsa-let-7g:mirSVR_conserved_lowEffect-0.1-0.5	MicroRNA.org	2.286e-05	0.1716	0.0004344	0.004127	12	1881	COL4A1,CDKN1B,AKT3,MCPH1,INSR,PLCB1,DAAM2,RERE,PBX1,ACE,CASZ1,SLC5A1
GO: Biological Process	GO:0034762	regulation of transmembrane transport		1.728e-05	0.07178	0.000435	0.003875	13	752	CACNA1D,ERBB3,PTPN11,PPP3CA,CLCNKA,ABCC8,KCNJ5,AGT,INSR,PLCB1,PRKAG2,ACE,TERT
Human Phenotype	HP:0003072	Hypercalcemia		2.391e-05	0.09249	0.0004363	0.003856	8	69	CDKN1B,CDKN2C,MLXIPL,BCL7B,BAZ1B,CCND1,TBL2,SLC5A1
Mouse Phenotype	MP:0005312	pericardial effusion		4.233e-06	0.0136	0.0004387	0.003796	7	108	PTPN11,FBN1,ADAMTS3,RTEL1,MYOCD,ACVRL1,ARID1A
MicroRNA	hsa-miR-5690:Functional MTI (Weak)	Functional MTI (Weak)	miRTarbase	2.315e-05	0.1737	0.0004387	0.004168	5	225	RAD51,CLPB,KCNJ5,WDR73,TBL2
MicroRNA	mmu-miR-1960		MirDB	2.324e-05	0.1744	0.0004393	0.004173	6	379	COL4A1,CDKN1B,BCL7B,PRKCZ,PRDM16,CASZ1
Mouse Phenotype	MP:0000281	abnormal interventricular septum morphology		4.386e-06	0.01409	0.0004404	0.003811	11	325	PTPN11,ADAMTS3,BAZ1B,RERE,PBX1,ARID1A,PIGV,SUFU,LTBP4,CASZ1,BICC1
MicroRNA	hsa-miR-3126-5p:Functional MTI (Weak)	Functional MTI (Weak)	miRTarbase	2.346e-05	0.1761	0.0004413	0.004193	4	110	WNT3,SETBP1,CCND1,SMOC1
MicroRNA	hsa-miR-6875-5p:Functional MTI (Weak)	Functional MTI (Weak)	miRTarbase	2.346e-05	0.1761	0.0004413	0.004193	4	110	WNT3,SETBP1,CCND1,SMOC1
GO: Biological Process	GO:0030072	peptide hormone secretion		1.794e-05	0.07449	0.0004432	0.003948	9	349	CACNA1D,HNF1A,PTPN11,FBN1,PPP3CA,ABCC8,AGT,PLCB1,KISS1
GO: Biological Process	GO:0051054	positive regulation of DNA metabolic process		1.794e-05	0.07449	0.0004432	0.003948	9	349	RAD51,NPM1,RTEL1,GLI1,BCL7B,CCT2,FGFR1,CTNNB1,ARID1A
GO: Biological Process	GO:0050886	endocrine process		1.804e-05	0.0749	0.0004432	0.003948	6	128	PTPN11,AGT,FGFR1,ACE,KISS1,VDR
GO: Biological Process	GO:0072080	nephron tubule development		1.804e-05	0.0749	0.0004432	0.003948	6	128	AGT,PAX2,PRKCZ,CTNNB1,PBX1,STAT1
MicroRNA	hsa-miR-19a-3p:Functional MTI	Functional MTI	miRTarbase	2.416e-05	0.1813	0.0004533	0.004307	7	570	ZNF423,BCL7B,CCND1,SMOC1,TRIM37,CASZ1,WAC
Pubmed	27591083	Loss of Zeb2 in mesenchyme-derived nephrons causes primary glomerulocystic disease.	Pubmed	2.226e-07	0.009105	0.0004553	0.005097	4	21	HNF1A,NPHS2,PKHD1,PAX2
Human Phenotype	HP:0011830	Abnormal oral mucosa morphology		2.538e-05	0.09818	0.0004609	0.004074	18	347	CDKN1B,NPM1,CDKN2C,MLXIPL,COL7A1,CLPB,ADAMTS3,RTEL1,GLI1,SETBP1,INSR,BCL7B,BAZ1B,PLEC,ACVRL1,TERT,ZAP70,TBL2
GO: Biological Process	GO:0043009	chordate embryonic development		1.901e-05	0.07893	0.0004643	0.004136	17	1255	HNF1A,PTPN11,POLR1A,ADAMTS3,GLI1,SDCCAG8,INSR,PAX2,FGFR1,RERE,CTNNB1,ACVRL1,PBX1,ARID1A,SUFU,PRDM16,TCTN1
Human Phenotype	HP:0011800	Midface retrusion		2.582e-05	0.09987	0.0004665	0.004123	16	282	MLXIPL,PTPN11,FBN1,CEP120,POLR1A,SETBP1,WDR73,FGFR1,PRKCZ,RERE,PIGV,PRDM16,LTBP4,CASZ1,H19,WAC
Human Phenotype	HP:0002565	Complex cardiac malformations		2.605e-05	0.1008	0.0004665	0.004123	15	251	RAD51,RAD51C,MLXIPL,PIGL,BCL7B,BAZ1B,FGFR1,PRKCZ,RERE,ARID1A,SUFU,PRDM16,JMJD1C,TBL2,CASZ1
Human Phenotype	HP:0034274	Gastrointestinal ulcer		2.605e-05	0.1008	0.0004665	0.004123	7	51	CDKN1B,CDKN2C,MLXIPL,COL7A1,BCL7B,BAZ1B,TBL2
Human Phenotype	HP:0001513	Obesity		2.621e-05	0.1014	0.0004672	0.004129	20	417	MLXIPL,HNF1A,TRIM32,ABCC8,SDCCAG8,SETBP1,BCL7B,BAZ1B,FGFR1,PRKCZ,RERE,CTNNB1,SUFU,CCDC141,TERT,PRDM16,JMJD1C,TBL2,CASZ1,WAC
Drug	CID000006569	methyl ethyl ketone	Stitch	3.985e-07	0.006894	0.0004715	0.004873	13	587	CDKN1B,ERBB3,PTPN11,AGT,INSR,MYOCD,CCND1,FGFR1,PRKCZ,CTNNB1,ZAP70,STAT1,VDR
Drug	ctd:C085911	2-(4-morpholinyl)-8-phenyl-4H-1-benzopyran-4-one	CTD	4.088e-07	0.007072	0.0004715	0.004873	11	400	CDKN1B,HNF1A,ERBB3,PTPN11,GLI1,AGT,CCND1,PRKCZ,CTNNB1,TERT,VDR
MicroRNA	hsa-miR-150:mirSVR_highEffct	hsa-miR-150:mirSVR_conserved_highEffect-0.5	MicroRNA.org	2.531e-05	0.19	0.0004737	0.004501	8	793	CDKN1B,CACNA1D,AKT3,GLI1,CCT2,MYOCD,CTNNB1,WAC
Human Phenotype	HP:0002778	Abnormal tracheal morphology		2.695e-05	0.1042	0.0004782	0.004226	12	165	RAD51,RAD51C,NPM1,MLXIPL,RTEL1,WNT3,BCL7B,BAZ1B,FGFR1,TERT,LTBP4,TBL2
MicroRNA	hsa-miR-2115:mirSVR_lowEffct	hsa-miR-2115:mirSVR_nonconserved_lowEffect-0.1-0.5	MicroRNA.org	2.601e-05	0.1952	0.0004855	0.004613	12	1906	NPHS2,PIEZO2,TRIM32,PKHD1,DAAM2,CCT2,MYOCD,MAPKBP1,ACE,H19,SLC5A1,VDR
MicroRNA	mmu-miR-3083-5p		MirDB	2.611e-05	0.196	0.0004862	0.00462	7	577	CLPB,BCL7B,RERE,MAPKBP1,SUFU,CASZ1,VDR
Human Phenotype	HP:0001136	Retinal arteriolar tortuosity		2.758e-05	0.1067	0.0004872	0.004305	6	35	COL4A1,MLXIPL,BCL7B,BAZ1B,JMJD1C,TBL2
MicroRNA	hsa-miR-19a:mirSVR_highEffct	hsa-miR-19a:mirSVR_conserved_highEffect-0.5	MicroRNA.org	2.667e-05	0.2002	0.0004875	0.004632	11	1603	ERBB3,MCPH1,WNT3,BCL7B,PLCB1,CCND1,SMOC1,TRIM37,CASZ1,H19,WAC
MicroRNA	hsa-miR-12122		MirDB	2.669e-05	0.2003	0.0004875	0.004632	7	579	AKT3,ERBB3,PIEZO2,TRIM32,PAX2,PBX1,PRDM16
MicroRNA	hsa-miR-106b:PITA	hsa-miR-106b:PITA_TOP	PITA	2.67e-05	0.2004	0.0004875	0.004632	8	799	COL4A1,ERBB3,PPP3CA,CEP120,PLCB1,CCND1,SMOC1,WAC
MicroRNA	hsa-miR-20b:PITA	hsa-miR-20b:PITA_TOP	PITA	2.67e-05	0.2004	0.0004875	0.004632	8	799	COL4A1,ERBB3,PPP3CA,CEP120,PLCB1,CCND1,SMOC1,WAC
MicroRNA	hsa-miR-93:PITA	hsa-miR-93:PITA_TOP	PITA	2.67e-05	0.2004	0.0004875	0.004632	8	799	COL4A1,ERBB3,PPP3CA,CEP120,PLCB1,CCND1,SMOC1,WAC
MicroRNA	hsa-miR-20a:PITA	hsa-miR-20a:PITA_TOP	PITA	2.67e-05	0.2004	0.0004875	0.004632	8	799	COL4A1,ERBB3,PPP3CA,CEP120,PLCB1,CCND1,SMOC1,WAC
MicroRNA	hsa-miR-17:PITA	hsa-miR-17:PITA_TOP	PITA	2.67e-05	0.2004	0.0004875	0.004632	8	799	COL4A1,ERBB3,PPP3CA,CEP120,PLCB1,CCND1,SMOC1,WAC
MicroRNA	hsa-miR-106a:PITA	hsa-miR-106a:PITA_TOP	PITA	2.67e-05	0.2004	0.0004875	0.004632	8	799	COL4A1,ERBB3,PPP3CA,CEP120,PLCB1,CCND1,SMOC1,WAC
MicroRNA	mmu-miR-1907		MirDB	2.694e-05	0.2022	0.0004903	0.004659	8	800	AKT3,ADAMTS3,VPS33B,ZNF423,INSR,CCND1,FGFR1,RERE
MicroRNA	hsa-miR-1910-3p		MirDB	2.698e-05	0.2025	0.0004903	0.004659	7	580	CDKN1B,PPP3CA,DAAM2,RERE,ARID1A,SUFU,VDR
MicroRNA	hsa-miR-519d:PITA	hsa-miR-519d:PITA_TOP	PITA	2.717e-05	0.2039	0.0004923	0.004677	8	801	COL4A1,ERBB3,PPP3CA,CEP120,PLCB1,CCND1,SMOC1,WAC
MicroRNA	hsa-miR-6762-3p		MirDB	2.726e-05	0.2046	0.0004923	0.004677	6	390	AKT3,SETBP1,CTNNB1,ARID1A,TCTN1,PLCE1
MicroRNA	hsa-miR-6885-3p		MirDB	2.732e-05	0.2051	0.0004923	0.004677	9	1048	MLXIPL,PTPN11,PIEZO2,CEP120,ADAMTS3,SETBP1,CCND1,RERE,CASZ1
MicroRNA	hsa-miR-4741		MirDB	2.735e-05	0.2053	0.0004923	0.004677	5	233	CLPB,SETBP1,ACVRL1,SUFU,VDR
MicroRNA	hsa-miR-5688		MirDB	2.76e-05	0.2071	0.0004955	0.004707	11	1609	COL4A1,CDKN1B,CDKN2C,CACNA1D,PPP3CA,TRIM32,RERE,MAPKBP1,PRKAG2,PRDM16,STAT1
MicroRNA	mmu-miR-7030-5p		MirDB	2.79e-05	0.2094	0.0004998	0.004748	8	804	FBN1,KCNJ5,SDCCAG8,DAAM2,FGFR1,GNB1,ARID1A,PRDM16
GO: Biological Process	GO:0072182	regulation of nephron tubule epithelial cell differentiation		2.074e-05	0.08613	0.0005008	0.004461	3	13	PAX2,CTNNB1,STAT1
GO: Biological Process	GO:0003337	mesenchymal to epithelial transition involved in metanephros morphogenesis		2.074e-05	0.08613	0.0005008	0.004461	3	13	PAX2,CTNNB1,STAT1
MicroRNA	hsa-miR-320a:Functional MTI	Functional MTI	miRTarbase	2.819e-05	0.2115	0.0005036	0.004785	7	584	NPM1,HNF1A,PTPN11,BCL7B,RPS27,RERE,CTNNB1
Transcription Factor Binding Site	M40831	INSM2_TARGET_GENES	MSigDB	3.066e-06	0.00252	0.000504	0.003674	13	843	PIGL,ERBB3,ARHGAP24,CLPB,KCNJ5,CCT2,RPS26,RERE,CTNNB1,PRKAG2,ARID1A,JMJD1C,CASZ1
Pubmed	23505323	Genomic study in Mexicans identifies a new locus for triglycerides and refines European lipid loci.	Pubmed	2.667e-07	0.01091	0.0005049	0.005653	5	54	MLXIPL,BCL7B,BAZ1B,APOA1,TBL2
Pubmed	20506362	The rho GTPase Rac1 is required for proliferation and survival of progenitors in the developing forebrain.	Pubmed	2.716e-07	0.01111	0.0005049	0.005653	4	22	CDKN1B,CDKN2C,CCND1,CTNNB1
MicroRNA	mmu-miR-7646-3p		MirDB	2.849e-05	0.2138	0.0005065	0.004812	5	235	PIEZO2,TRIM32,PLCB1,CCND1,PRKAG2
MicroRNA	hsa-miR-514b-3p:mirSVR_lowEffct	hsa-miR-514b-3p:mirSVR_nonconserved_lowEffect-0.1-0.5	MicroRNA.org	2.855e-05	0.2142	0.0005065	0.004812	11	1615	RAD51C,ERBB3,FBN1,ZNF423,PRKCZ,NUP93,PRKAG2,PIGV,SUFU,CCDC141,SLC5A1
MicroRNA	hsa-miR-1304:mirSVR_lowEffct	hsa-miR-1304:mirSVR_nonconserved_lowEffect-0.1-0.5	MicroRNA.org	2.855e-05	0.2142	0.0005065	0.004812	11	1615	NPM1,CEP120,ABCC8,SETBP1,INSR,CCT2,FGFR1,ACVRL1,PRDM16,ZAP70,H19
Human Phenotype	HP:0000277	Abnormal mandible morphology		2.891e-05	0.1118	0.0005083	0.004493	35	1031	RAD51,RAD51C,RPGRIP1,MLXIPL,PIGL,ERBB3,PTPN11,PIEZO2,FBN1,PPP3CA,CEP120,POLR1A,CLPB,ADAMTS3,VPS33B,WNT3,KCNJ5,SETBP1,INSR,BCL7B,PKHD1,BAZ1B,WDR73,FGFR1,RPS26,RPS27,RERE,SMOC1,PIGV,SUFU,LTBP4,JMJD1C,TBL2,TCTN1,KNL1
GO: Biological Process	GO:0002790	peptide secretion		2.145e-05	0.08906	0.0005148	0.004587	9	357	CACNA1D,HNF1A,PTPN11,FBN1,PPP3CA,ABCC8,AGT,PLCB1,KISS1
MicroRNA	hsa-let-7b:mirSVR_lowEffct	hsa-let-7b:mirSVR_conserved_lowEffect-0.1-0.5	MicroRNA.org	2.922e-05	0.2193	0.0005165	0.004907	12	1929	COL4A1,CDKN1B,PIGL,AKT3,MCPH1,INSR,PLCB1,DAAM2,PBX1,ACE,CASZ1,SLC5A1
MicroRNA	hsa-miR-450b-3p:mirSVR_lowEffct	hsa-miR-450b-3p:mirSVR_nonconserved_lowEffect-0.1-0.5	MicroRNA.org	2.925e-05	0.2195	0.0005165	0.004907	10	1328	CDKN1B,MLXIPL,SETBP1,INSR,MYOCD,CTNNB1,SMOC1,PRKAG2,CCDC141,PRDM16
MicroRNA	hsa-miR-154*:mirSVR_lowEffct	hsa-miR-154*:mirSVR_nonconserved_lowEffect-0.1-0.5	MicroRNA.org	2.936e-05	0.2203	0.0005172	0.004914	11	1620	NPM1,AKT3,PIEZO2,CEP120,SDCCAG8,PKHD1,PLCB1,BAZ1B,GNB1,ARID1A,WAC
GO: Biological Process	GO:0009749	response to glucose		2.171e-05	0.09018	0.0005183	0.004617	8	273	CDKN1B,CACNA1D,MLXIPL,HNF1A,PPP3CA,ABCC8,PAX2,ACE
MicroRNA	hsa-miR-1279:PITA	hsa-miR-1279:PITA_TOP	PITA	2.967e-05	0.2227	0.0005214	0.004954	5	237	COL4A1,ARHGAP24,FBN1,PLCB1,PRKAG2
ToppCell Atlas	eb546d5065ac506405d240f9a1f55f2122d0c368	droplet-Heart-nan-24m|Heart / Tongue_Heart_Limb_Muscle_Aorta_Diaphragm - method, tissue, subtissue, age, lineage, cell ontology and free annotation	Mouse Aging Atlas- Tabula Muris Senis	7.479e-07	0.01413	0.0005225	0.005446	6	161	RPS27,SMOC1,GNB1,LTBP4,STAT1,H19
ToppCell Atlas	5416b092321c7d9b63f0418c60f2402a138355bf	Children_(3_yrs)-Mesenchymal-vascular_smooth_muscle_cell|Children_(3_yrs) / Lineage, Cell type, age group and donor	Human Lung Cells in 3 Age Groups (Wang et al.)	1.138e-06	0.0215	0.0005225	0.005446	6	173	COL4A1,SETBP1,PLCB1,DAAM2,MYOCD,PBX1
ToppCell Atlas	c4418da959ab5324f5daa159d0ca3ce7bf53d3df	renal_medulla_nuclei-Hypertensive_with+without-CKD-Endothelial-lymphatic_endothelial_cell-lymphatic_endothelial_cell_of_renal_medulla|renal_medulla_nuclei / Celltypes from Cells and Nuclei per compartment and clinical group	Integrated Single-nucleus and Single-cell RNA-seq of the Adult Human Kidney	1.3e-06	0.02456	0.0005225	0.005446	6	177	PIEZO2,FBN1,ZNF423,SMOC1,CCDC141,PLCE1
ToppCell Atlas	31cde300d6df0665ac226fa348519061b650334b	renal_medulla_nuclei-Hypertensive_with+without-CKD-Endothelial-lymphatic_endothelial_cell-lymphatic_endothelial_cell_of_renal_medulla-lymphatic_endothelial_cell_of_renal_medulla|renal_medulla_nuclei / Celltypes from Cells and Nuclei per compartment and clinical group	Integrated Single-nucleus and Single-cell RNA-seq of the Adult Human Kidney	1.3e-06	0.02456	0.0005225	0.005446	6	177	PIEZO2,FBN1,ZNF423,SMOC1,CCDC141,PLCE1
ToppCell Atlas	db8e5d10ae673dfae69e682ded8e5a9696f17a63	renal_medulla_nuclei-Hypertensive_with+without-CKD-Endothelial-lymphatic_endothelial_cell|renal_medulla_nuclei / Celltypes from Cells and Nuclei per compartment and clinical group	Integrated Single-nucleus and Single-cell RNA-seq of the Adult Human Kidney	1.3e-06	0.02456	0.0005225	0.005446	6	177	PIEZO2,FBN1,ZNF423,SMOC1,CCDC141,PLCE1
ToppCell Atlas	066dbc4cc2083c549d98122ed44707127f34d582	Fetal_29-31_weeks-Mesenchymal-vascular_smooth_muscle_cell-D150|Fetal_29-31_weeks / Lineage, Cell type, age group and donor	Human Lung Cells in 3 Age Groups (Wang et al.)	1.343e-06	0.02538	0.0005225	0.005446	6	178	COL4A1,ABCC8,AGT,PLCB1,DAAM2,MYOCD
ToppCell Atlas	a493a277d175e5e153410a745b26ebe2e0839ea0	356C-Fibroblasts-Fibroblast-E-|356C / Donor, Lineage, Cell class and subclass (all cells)	Tissue Stability Cell Atlas - Lung Cells	1.343e-06	0.02538	0.0005225	0.005446	6	178	FBN1,ADAMTS3,GLI1,ZNF423,PBX1,BICC1
ToppCell Atlas	371218babddfd3d8a7bb82a46ce65327ee3fcf12	356C-Fibroblasts-Fibroblast-E|356C / Donor, Lineage, Cell class and subclass (all cells)	Tissue Stability Cell Atlas - Lung Cells	1.343e-06	0.02538	0.0005225	0.005446	6	178	FBN1,ADAMTS3,GLI1,ZNF423,PBX1,BICC1
ToppCell Atlas	111b1084f73306bdeffaaf240e7dbb4f5bf33de1	COVID-19-kidney-vSMC/Pericyte|COVID-19 / Disease (COVID-19 only), tissue and cell type	COVID-19 Autopsy Atlas (Lung, Liver, Kidney, Heart)	1.387e-06	0.02622	0.0005225	0.005446	6	179	COL4A1,SETBP1,DAAM2,MYOCD,KISS1,PLCE1
ToppCell Atlas	a69ad6912b5c10bb9f9d800f724c792341e9bab1	COVID-19-Heart-VSMC|Heart / Disease (COVID-19 only), tissue and cell type	COVID-19 Autopsy Atlas (Lung, Liver, Kidney, Heart)	1.387e-06	0.02622	0.0005225	0.005446	6	179	COL4A1,SETBP1,DAAM2,MYOCD,PRDM16,PLCE1
ToppCell Atlas	2d66b86d3a2ff45067846f7e292b45e510bc7947	E18.5-group-Endothelial|E18.5-group / lineage hierarchy within sample groups	Mouse developmental Lung	1.528e-06	0.02887	0.0005225	0.005446	6	182	COL4A1,PIEZO2,CCND1,ACVRL1,ACE,CASZ1
ToppCell Atlas	7af3b2029b7f55b923d5a4b764d4292f4ea48599	E18.5-samps-Endothelial-Mature_fetal_endothelial|E18.5-samps / Age Group, Lineage, Cell class and subclass	Mouse_Lung_DevAtlas	1.528e-06	0.02887	0.0005225	0.005446	6	182	COL4A1,PIEZO2,CCND1,ACVRL1,ACE,CASZ1
ToppCell Atlas	e2d799e6e7526176a6fe6515b8fbe4d83d3a3ea1	E18.5-samps-Endothelial|E18.5-samps / Age Group, Lineage, Cell class and subclass	Mouse_Lung_DevAtlas	1.528e-06	0.02887	0.0005225	0.005446	6	182	COL4A1,PIEZO2,CCND1,ACVRL1,ACE,CASZ1
ToppCell Atlas	af5eb3650fafc808828eb42f68c0f1e9c278adbb	facs-Lung-Endomucin-3m-Endothelial-endothelial_cell_of_lung|Lung / Lung_Trachea - method, tissue, subtissue, age, lineage, cell ontology and free annotation	Mouse Aging Atlas- Tabula Muris Senis	1.628e-06	0.03076	0.0005225	0.005446	6	184	CDKN1B,PLEC,ACVRL1,GNB1,ACE,TRIM37
ToppCell Atlas	88b1a4c9a96a99fc3a39f7a2c3d0838739606f3e	Control-Stromal-SMC|World / Disease state, Lineage and Cell class	Resident Cell Populations in IPF and COPD	1.628e-06	0.03076	0.0005225	0.005446	6	184	COL4A1,AGT,DAAM2,MYOCD,PBX1,PRDM16
ToppCell Atlas	fb6bd7e849ecf4ed9cd9c4e2a946a2d12d62f804	Adult-Mesenchymal-matrix_fibroblast_2_cell-D231|Adult / Lineage, Cell type, age group and donor	Human Lung Cells in 3 Age Groups (Wang et al.)	1.68e-06	0.03174	0.0005225	0.005446	6	185	CACNA1D,FBN1,SETBP1,FGFR1,PBX1,BICC1
ToppCell Atlas	1d874608aa2062024323512f68889219471b2f00	pdx-Tumor_cells-T0|Tumor_cells / Sample and Cell Type and Tumor Cluster (all cells)	Human Hepatoblastoma Atlas	1.68e-06	0.03174	0.0005225	0.005446	6	185	CACNA1D,MLXIPL,ERBB3,PKHD1,PLCB1,PRDM16
ToppCell Atlas	673308ca0514a4d3629d61fe91e9d8fb31b72166	COVID-19-kidney-FLT1+PLVAP+EC|COVID-19 / Disease (COVID-19 only), tissue and cell type	COVID-19 Autopsy Atlas (Lung, Liver, Kidney, Heart)	1.68e-06	0.03174	0.0005225	0.005446	6	185	COL4A1,INSR,PLCB1,FGFR1,CTNNB1,JMJD1C
ToppCell Atlas	13056622d9921ee0b03325701d94df82ffbaa5d4	droplet-Tongue-nan-24m-Epithelial-basal_cell|Tongue / Tongue_Heart_Limb_Muscle_Aorta_Diaphragm - method, tissue, subtissue, age, lineage, cell ontology and free annotation	Mouse Aging Atlas- Tabula Muris Senis	1.788e-06	0.03379	0.0005225	0.005446	6	187	NPM1,CCND1,RPS26,RPS27,LTBP4,H19
ToppCell Atlas	884a5f4d00091fbaa8752c8effe6f5ceb4fc47ec	kidney_cells-Hypertensive_with+without-CKD-Epithelial-Distal_tubule_epithelial_cell-kidney_loop_of_Henle_thick_ascending_limb_epithelial_cell-Medullary_Thick_Ascending_Limb_Cell|kidney_cells / Celltypes from Cells and Nuclei per compartment and clinical group	Integrated Single-nucleus and Single-cell RNA-seq of the Adult Human Kidney	1.788e-06	0.03379	0.0005225	0.005446	6	187	ARHGAP24,CLCNKA,KCNJ5,PKHD1,PLCB1,PAX2
ToppCell Atlas	92d468dde81125d51daf7abd4703741abe1ab91c	Control-Fibroblasts-Alveolar_FB|Control / group, cell type (main and fine annotations)	COVID-19 Lung Autopsy Data (SCP1219)	1.788e-06	0.03379	0.0005225	0.005446	6	187	CACNA1D,PIEZO2,FBN1,SETBP1,PBX1,BICC1
ToppCell Atlas	706a26c372add839d947749f0521a0e1f5c9b0ec	Control-Fibroblasts-Adventitial_FB|Control / group, cell type (main and fine annotations)	COVID-19 Lung Autopsy Data (SCP1219)	1.844e-06	0.03485	0.0005225	0.005446	6	188	FBN1,ADAMTS3,SETBP1,FGFR1,BICC1,H19
ToppCell Atlas	842982de2197770f999a70083ed9fca40ac22d79	facs-Pancreas-Exocrine-3m-Epithelial-pancreatic_ductal_cell|Pancreas / Large_Intestine_Pancreas_Liver - method, tissue, subtissue, age, lineage, cell ontology and free annotation	Mouse Aging Atlas- Tabula Muris Senis	1.844e-06	0.03485	0.0005225	0.005446	6	188	ERBB3,PKHD1,SMOC1,BICC1,SLC5A1,PLCE1
ToppCell Atlas	a0815eaf68eedd6e5ec4af520df80a6ab4eb0864	facs-Pancreas-Exocrine-3m-Epithelial-pancreatic_ductal_cell|Pancreas / Large_Intestine_Pancreas_Liver - method, tissue, subtissue, age, lineage, cell ontology and free annotation	Mouse Aging Atlas- Tabula Muris Senis	1.844e-06	0.03485	0.0005225	0.005446	6	188	ERBB3,PKHD1,SMOC1,BICC1,SLC5A1,PLCE1
ToppCell Atlas	1c60eb06b1bb2e4e6fbb67adee47140833a8c602	E16.5-group-Fibroblast|E16.5-group / lineage hierarchy within sample groups	Mouse developmental Lung	1.844e-06	0.03485	0.0005225	0.005446	6	188	CACNA1D,FBN1,GLI1,PBX1,LTBP4,BICC1
ToppCell Atlas	e39bd6e656236c327ab2375955a4bd901beb67b1	renal_medulla_nuclei-CKD+DKD_normotensive-Mesenchymal-Fibroblast-high_collagen-matrisome_fibroblast-|renal_medulla_nuclei / Celltypes from Cells and Nuclei per compartment and clinical group	Integrated Single-nucleus and Single-cell RNA-seq of the Adult Human Kidney	1.901e-06	0.03593	0.0005225	0.005446	6	189	COL4A1,PIEZO2,FBN1,DAAM2,TERT,LTBP4
ToppCell Atlas	9d62909d97aebff215407f1a887bdc859e0ff0f1	renal_medulla_nuclei-CKD+DKD_normotensive-Mesenchymal-Fibroblast-high_collagen-matrisome_fibroblast|renal_medulla_nuclei / Celltypes from Cells and Nuclei per compartment and clinical group	Integrated Single-nucleus and Single-cell RNA-seq of the Adult Human Kidney	1.901e-06	0.03593	0.0005225	0.005446	6	189	COL4A1,PIEZO2,FBN1,DAAM2,TERT,LTBP4
ToppCell Atlas	f1363f7806cfc4f14fbc1b0e8dac2de813a88eee	renal_medulla_nuclei-Adult_normal_reference|renal_medulla_nuclei / Celltypes from Cells and Nuclei per compartment and clinical group	Integrated Single-nucleus and Single-cell RNA-seq of the Adult Human Kidney	1.96e-06	0.03705	0.0005225	0.005446	6	190	MCPH1,SETBP1,PAX2,RERE,PRDM16,JMJD1C
ToppCell Atlas	3a42a9b98d954685d38a741f44545898d0e3e9ce	Control-Fibroblasts|Control / group, cell type (main and fine annotations)	COVID-19 Lung Autopsy Data (SCP1219)	1.96e-06	0.03705	0.0005225	0.005446	6	190	COL4A1,CACNA1D,PIEZO2,FBN1,SETBP1,BICC1
ToppCell Atlas	6806a1a9fe00395dc1abc3e0124b4261dc701f31	facs-Liver-Liver_non-hepato/SCs_st-18m-Endothelial-nan|Liver / Large_Intestine_Pancreas_Liver - method, tissue, subtissue, age, lineage, cell ontology and free annotation	Mouse Aging Atlas- Tabula Muris Senis	2.083e-06	0.03936	0.0005225	0.005446	6	192	CCND1,RPS27,CTNNB1,GNB1,LTBP4,TRIM37
ToppCell Atlas	2b13cca5c4b58628dbbbb356859632dba66d43f9	Endothelial|World / shred on cell class and cell subclass (v4)	mouse_P3_lung_dropseq (2716 cells)	2.083e-06	0.03936	0.0005225	0.005446	6	192	COL4A1,PIEZO2,CCND1,ACVRL1,ACE,CASZ1
ToppCell Atlas	e8cc4d08fcfceeab75a02558817e4ccd7dbafe3a	renal_cortex_nuclei|World / Celltypes from Cells and Nuclei per compartment and clinical group	Integrated Single-nucleus and Single-cell RNA-seq of the Adult Human Kidney	2.083e-06	0.03936	0.0005225	0.005446	6	192	SETBP1,INSR,PKHD1,RERE,JMJD1C,BICC1
ToppCell Atlas	77734b80d623688f56db1cd93a0ff1520f0acf02	renal_medulla_nuclei-Renal_AKI_(acute_kidney_injury)-Mesenchymal-Fibroblast-high_collagen-matrisome_fibroblast|renal_medulla_nuclei / Celltypes from Cells and Nuclei per compartment and clinical group	Integrated Single-nucleus and Single-cell RNA-seq of the Adult Human Kidney	2.146e-06	0.04056	0.0005225	0.005446	6	193	COL7A1,PIEZO2,FBN1,GLI1,DAAM2,LTBP4
ToppCell Atlas	5c6ea1369acaf3a7096f35a7ca79321470d0f1ea	renal_medulla_nuclei-Renal_AKI_(acute_kidney_injury)-Mesenchymal-Fibroblast-high_collagen-matrisome_fibroblast-|renal_medulla_nuclei / Celltypes from Cells and Nuclei per compartment and clinical group	Integrated Single-nucleus and Single-cell RNA-seq of the Adult Human Kidney	2.146e-06	0.04056	0.0005225	0.005446	6	193	COL7A1,PIEZO2,FBN1,GLI1,DAAM2,LTBP4
ToppCell Atlas	99525545552b371c86b18b6ea6f4897dc6e9a9ec	Children_(3_yrs)-Mesenchymal-matrix_fibroblast_1_cell|Children_(3_yrs) / Lineage, Cell type, age group and donor	Human Lung Cells in 3 Age Groups (Wang et al.)	2.146e-06	0.04056	0.0005225	0.005446	6	193	CACNA1D,PIEZO2,FBN1,SETBP1,PBX1,BICC1
ToppCell Atlas	b3ad5ff480d99217f36cc7471e5a96a519ddb409	Children_(3_yrs)-Mesenchymal-matrix_fibroblast_1_cell-D032|Children_(3_yrs) / Lineage, Cell type, age group and donor	Human Lung Cells in 3 Age Groups (Wang et al.)	2.146e-06	0.04056	0.0005225	0.005446	6	193	CACNA1D,PIEZO2,SETBP1,PBX1,LTBP4,BICC1
ToppCell Atlas	e55b6d78e67754f312ee4a657e72f78605245de6	lung_parenchyma-Mesenchymal-Fibroblastic-Alveolar_fibroblasts-African|lung_parenchyma / Tissue groups, Lineages, Lineage subclass, Cell class Per Ethnicity	The Integrated Human Lung Cell Atlas	2.146e-06	0.04056	0.0005225	0.005446	6	193	CACNA1D,PIEZO2,FBN1,SETBP1,LTBP4,BICC1
ToppCell Atlas	025836c5c5a711e477c326559e618e47cae42d11	droplet-Lung-3m-Mesenchymal-fibroblast-adventitial_fibroblast-adventitial_fibroblast_l1|3m / method, tissue, age, lineage, sublineage, cell ontologies, cell type and subtype	Mouse Aging Atlas- Tabula Muris Senis (Lung and Trachea)	2.146e-06	0.04056	0.0005225	0.005446	6	193	FBN1,GLI1,FGFR1,PBX1,LTBP4,BICC1
ToppCell Atlas	dc17f3b9758936d428cf17f77a1ce6d4c479b165	LV-01._Fibroblast_I|LV / Chamber and Cluster_Paper	Transcriptional and Cellular Diversity of the Human Heart	2.146e-06	0.04056	0.0005225	0.005446	6	193	COL4A1,AKT3,FBN1,PLCB1,LTBP4,BICC1
ToppCell Atlas	acad568621ed677031797b8c2e34dafea798d681	Mesenchymal-matrix_fibroblast_1_cell|World / Lineage, Cell type, age group and donor	Human Lung Cells in 3 Age Groups (Wang et al.)	2.146e-06	0.04056	0.0005225	0.005446	6	193	CACNA1D,PIEZO2,FBN1,SETBP1,PBX1,BICC1
ToppCell Atlas	e93de9428c986b8943fc169258847c650cfab0e5	Children_(3_yrs)-Mesenchymal-matrix_fibroblast_1_cell-D139|Children_(3_yrs) / Lineage, Cell type, age group and donor	Human Lung Cells in 3 Age Groups (Wang et al.)	2.212e-06	0.04179	0.0005225	0.005446	6	194	CACNA1D,PIEZO2,FBN1,SETBP1,PBX1,BICC1
ToppCell Atlas	014d2feb5db2a6a35ef759761a41e466e108c3c1	LV-02._Fibroblast_II|LV / Chamber and Cluster_Paper	Transcriptional and Cellular Diversity of the Human Heart	2.212e-06	0.04179	0.0005225	0.005446	6	194	COL4A1,AKT3,FBN1,PLCB1,LTBP4,BICC1
ToppCell Atlas	8fc98d2c9d94f3bc6292265e20ab71c4f1f37bb3	21-Trachea-Mesenchymal-Mesenchyme_RSPO2+|Trachea / Age, Tissue, Lineage and Cell class	Human Fetal Lung in Development	2.212e-06	0.04179	0.0005225	0.005446	6	194	COL4A1,CACNA1D,PIEZO2,FBN1,GLI1,ZNF423
ToppCell Atlas	234d1494c114cce77c619708bbcd8d5ce805f19b	LA-02._Fibroblast_II|LA / Chamber and Cluster_Paper	Transcriptional and Cellular Diversity of the Human Heart	2.212e-06	0.04179	0.0005225	0.005446	6	194	AKT3,FBN1,SETBP1,PLCB1,LTBP4,BICC1
ToppCell Atlas	ffcf76cd72e43d8cf1058a49c76e0956065038bc	Control-Stromal-Myofibroblast|Control / Disease state, Lineage and Cell class	Resident Cell Populations in IPF and COPD	2.278e-06	0.04305	0.0005225	0.005446	6	195	COL4A1,CACNA1D,SETBP1,PBX1,LTBP4,BICC1
ToppCell Atlas	0dab5cfd4eefe4699e6c0b0b028b94b57a64f318	Parenchyma_lung-Mesenchymal-Fibroblastic-Adventitial_fibroblasts-Adventitial_fibroblasts_L.2.1.2.1|Parenchyma_lung / Tissue groups, Lineages, Lineage subclass, Cell_type2, Cell_subtypes_L4L5-Leiden	The Integrated Human Lung Cell Atlas	2.278e-06	0.04305	0.0005225	0.005446	6	195	PIEZO2,FBN1,FGFR1,PBX1,LTBP4,BICC1
ToppCell Atlas	61c9e09fc84d1012e472185d70ad0a06cee30d6e	Adult-Mesenchymal-matrix_fibroblast_1_cell|Adult / Lineage, Cell type, age group and donor	Human Lung Cells in 3 Age Groups (Wang et al.)	2.278e-06	0.04305	0.0005225	0.005446	6	195	CACNA1D,PIEZO2,FBN1,SETBP1,PBX1,BICC1
ToppCell Atlas	603050beeb33c331d4b2e3fa46cae3f3e0e4bdc7	COVID-19-Fibroblasts-Alveolar_FB|COVID-19 / group, cell type (main and fine annotations)	COVID-19 Lung Autopsy Data (SCP1219)	2.278e-06	0.04305	0.0005225	0.005446	6	195	CACNA1D,PIEZO2,FBN1,SETBP1,PBX1,BICC1
ToppCell Atlas	4493ebcd29a87472e06bf3d22e97a16c78ac75b5	kidney_cells-Renal_AKI_(acute_kidney_injury)-Epithelial-Collecting_tubule_epithelial_cell-kidney_connecting_tubule_epithelial_cell-Connecting_Tubule_Cell|kidney_cells / Celltypes from Cells and Nuclei per compartment and clinical group	Integrated Single-nucleus and Single-cell RNA-seq of the Adult Human Kidney	2.278e-06	0.04305	0.0005225	0.005446	6	195	COL4A1,COL7A1,ADAMTS3,PKHD1,PAX2,BICC1
ToppCell Atlas	23033e185308aa9b4d1e1838fcc12fe67bc7f481	PND01-03-group-Fibroblast|PND01-03-group / lineage hierarchy within sample groups	Mouse developmental Lung	2.347e-06	0.04435	0.0005225	0.005446	6	196	CACNA1D,FBN1,AGT,FGFR1,PBX1,LTBP4
ToppCell Atlas	e6fb0bfab1779ec64a8c35d01519eaafbf62e977	background-Endothelial_cells|background / Sample and Cell Type and Tumor Cluster (all cells)	Human Hepatoblastoma Atlas	2.347e-06	0.04435	0.0005225	0.005446	6	196	COL4A1,AKT3,PIEZO2,INSR,PLCB1,FGFR1
ToppCell Atlas	5a6f794cb7a4e7bc81615780dcc56262d0a680f0	medial-Mesenchymal-Adventitial_Fibroblast|medial / Location, Lineage and Cell class from Smart-Seq	Human Lung Cell Atlas (HLCA)	2.347e-06	0.04435	0.0005225	0.005446	6	196	FBN1,ZNF423,FGFR1,LTBP4,BICC1,H19
ToppCell Atlas	bc94909f9b2dc08a59eef1914148b69720569c8f	Children_(3_yrs)-Mesenchymal|Children_(3_yrs) / Lineage, Cell type, age group and donor	Human Lung Cells in 3 Age Groups (Wang et al.)	2.347e-06	0.04435	0.0005225	0.005446	6	196	CACNA1D,PIEZO2,FBN1,SETBP1,PBX1,BICC1
ToppCell Atlas	1ec7a4daa51b3156db97e1fd6cb925ad311bb4b5	Control-Stromal-Fibroblast|World / Disease state, Lineage and Cell class	Resident Cell Populations in IPF and COPD	2.347e-06	0.04435	0.0005225	0.005446	6	196	FBN1,FGFR1,PBX1,LTBP4,BICC1,H19
ToppCell Atlas	b05f77f3990b662682ffeaf0e4c2fb190e0a6e65	facs-Lung-nan|Lung / Lung_Trachea - method, tissue, subtissue, age, lineage, cell ontology and free annotation	Mouse Aging Atlas- Tabula Muris Senis	2.347e-06	0.04435	0.0005225	0.005446	6	196	COL4A1,FBN1,FGFR1,LTBP4,BICC1,PLCE1
ToppCell Atlas	787c6cd92035e0b1108c2c086c42a229016e476b	facs-Lung-nan-3m|Lung / Lung_Trachea - method, tissue, subtissue, age, lineage, cell ontology and free annotation	Mouse Aging Atlas- Tabula Muris Senis	2.347e-06	0.04435	0.0005225	0.005446	6	196	COL4A1,FBN1,FGFR1,LTBP4,BICC1,PLCE1
ToppCell Atlas	695e1e2b7deb4ec735152fc38ea82131b98014d4	SmallIntestine_GW_trimst-1-Mesenchymal-fibroblastic-Stromal_3_(KCNN3+)|SmallIntestine_GW_trimst-1 / Per Region, Age_group, Lineage, cell class, cell type	Cells of the human intestinal tract mapped across space and time	2.417e-06	0.04567	0.0005225	0.005446	6	197	PIEZO2,FBN1,FGFR1,LTBP4,BICC1,PLCE1
ToppCell Atlas	519f5684005652cfe3b22d9e6aac58ef047b4360	kidney_(cortex)_61-year-old_RenalCancer_female-epithelial_cell|kidney_(cortex)_61-year-old_RenalCancer_female / Per sample, Lineage, Cell type	Adult human kidney single cell transcriptional and chromatin accessibility profiling	2.417e-06	0.04567	0.0005225	0.005446	6	197	CACNA1D,ARHGAP24,PKHD1,PAX2,PRKAG2,BICC1
ToppCell Atlas	270f2f92bbd7c29de74dd261787eb4f647143180	LargeIntestine_Adult-Mesenchymal-fibroblastic-Stromal_3_(C7+)|LargeIntestine_Adult / Per Region, Age_group, Lineage, cell class, cell type	Cells of the human intestinal tract mapped across space and time	2.417e-06	0.04567	0.0005225	0.005446	6	197	COL4A1,PIEZO2,FBN1,PLCB1,FGFR1,LTBP4
ToppCell Atlas	d5390d86acaa8c39f1da893e8d2271f9ed2951d7	COPD-Stromal|COPD / Disease state, Lineage and Cell class	Resident Cell Populations in IPF and COPD	2.417e-06	0.04567	0.0005225	0.005446	6	197	COL4A1,FBN1,FGFR1,PBX1,LTBP4,BICC1
ToppCell Atlas	fb847f2277609c31fffcdf49517243ce0684facf	COVID-19-Fibroblasts|COVID-19 / group, cell type (main and fine annotations)	COVID-19 Lung Autopsy Data (SCP1219)	2.417e-06	0.04567	0.0005225	0.005446	6	197	COL4A1,PIEZO2,FBN1,SETBP1,PBX1,BICC1
ToppCell Atlas	3ec01a55ade5e1627258cc3cfebb2c3207a4cb43	COVID-19-lung-Fibroblast|COVID-19 / Disease (COVID-19 only), tissue and cell type	COVID-19 Autopsy Atlas (Lung, Liver, Kidney, Heart)	2.488e-06	0.04702	0.0005225	0.005446	6	198	CACNA1D,PIEZO2,FBN1,SETBP1,PBX1,BICC1
ToppCell Atlas	23783572c22c24d9fb8e14dc1f3852d2094157df	11.5-Airway-Mesenchymal-Mesenchyme_RSPO2+|Airway / Age, Tissue, Lineage and Cell class	Human Fetal Lung in Development	2.488e-06	0.04702	0.0005225	0.005446	6	198	NPM1,PIEZO2,CCND1,RPS26,RPS27,LTBP4
ToppCell Atlas	26e55b409db2a1637c95fae7c54b0abea1ef550c	Adult-Mesenchymal|Adult / Lineage, Cell type, age group and donor	Human Lung Cells in 3 Age Groups (Wang et al.)	2.488e-06	0.04702	0.0005225	0.005446	6	198	CACNA1D,PIEZO2,FBN1,SETBP1,PBX1,BICC1
ToppCell Atlas	0dc7d59a07428a7b7e8bdc81f0e2417dd4ce3cf2	facs-Trachea-nan-3m-Mesenchymal-fibroblast|Trachea / Lung_Trachea - method, tissue, subtissue, age, lineage, cell ontology and free annotation	Mouse Aging Atlas- Tabula Muris Senis	2.488e-06	0.04702	0.0005225	0.005446	6	198	COL4A1,FBN1,FGFR1,PBX1,LTBP4,BICC1
ToppCell Atlas	df3de77216f5c5d6141ec44d01c56b942f611838	COVID-19-lung-Fibroblast|lung / Disease (COVID-19 only), tissue and cell type	COVID-19 Autopsy Atlas (Lung, Liver, Kidney, Heart)	2.488e-06	0.04702	0.0005225	0.005446	6	198	CACNA1D,PIEZO2,FBN1,SETBP1,PBX1,BICC1
ToppCell Atlas	21cf4d81386761d09d0f6829c01c198e5524176d	Fetal_29-31_weeks-Mesenchymal|Fetal_29-31_weeks / Lineage, Cell type, age group and donor	Human Lung Cells in 3 Age Groups (Wang et al.)	2.488e-06	0.04702	0.0005225	0.005446	6	198	COL4A1,CACNA1D,PIEZO2,FBN1,SETBP1,BICC1
GO: Biological Process	GO:0050768	negative regulation of neurogenesis		2.208e-05	0.09169	0.000524	0.004668	7	198	PPP3CA,WNT3,ABCC8,DAAM2,CTNNB1,TERT,CASZ1
ToppCell Atlas	9b0916d8d07ac2bf1739f7be5296bf77ffee6094	LPS_anti-TNF-Mesenchymal_fibroblastic-Fibroblasts-MatrixFB|LPS_anti-TNF / Treatment groups by lineage, cell group, cell type	PretermPrimateLungAtlas	2.637e-06	0.04983	0.0005245	0.005468	6	200	COL4A1,CACNA1D,FBN1,ADAMTS3,LTBP4,BICC1
ToppCell Atlas	b5b5a32925f225610fe25a021a742d6397162863	LPS_IL1RA_TNF-Mesenchymal_myocytic-Pericyte|LPS_IL1RA_TNF / Treatment groups by lineage, cell group, cell type	PretermPrimateLungAtlas	2.637e-06	0.04983	0.0005245	0.005468	6	200	COL4A1,AGT,PLCB1,DAAM2,MYOCD,PLCE1
ToppCell Atlas	d2fcd3bd7c3223875f027eeb48ff621192a5f242	LPS_IL1RA_TNF-Mesenchymal_myocytic-Pericyte-Pericyte_2|LPS_IL1RA_TNF / Treatment groups by lineage, cell group, cell type	PretermPrimateLungAtlas	2.637e-06	0.04983	0.0005245	0.005468	6	200	COL4A1,ARHGAP24,PLCB1,DAAM2,KISS1,PLCE1
ToppCell Atlas	1f99afa1f3c32a2a9cfb4ad33ff4d404e34fac63	Kidney|World / Skin and Kidney Cells in Lupus Nephritis Patients.	Rheumatoid Arthritis and Lupus Nephritis Atlas	2.637e-06	0.04983	0.0005245	0.005468	6	200	COL4A1,ARHGAP24,CLCNKA,PKHD1,PAX2,BICC1
ToppCell Atlas	a7ef7022b8efcaedb7319b0b43d8c4e99d788fe2	LPS_only-Mesenchymal_fibroblastic-Fibroblasts-MatrixFB|LPS_only / Treatment groups by lineage, cell group, cell type	PretermPrimateLungAtlas	2.637e-06	0.04983	0.0005245	0.005468	6	200	COL4A1,CACNA1D,FBN1,ADAMTS3,LTBP4,BICC1
Human Phenotype	HP:0004329	Abnormal posterior eye segment morphology		2.997e-05	0.1159	0.0005246	0.004636	45	1511	RAD51,RAD51C,COL4A1,CDKN1B,NPM1,CDKN2C,RPGRIP1,MLXIPL,PIGL,HNF1A,AKT3,ERBB3,PIEZO2,FBN1,PPP3CA,CEP120,RTEL1,TRIM32,WNT3,ABCC8,ZNF423,SDCCAG8,MPDU1,INSR,BCL7B,BAZ1B,WDR73,CCND1,PAX2,FGFR1,PRKCZ,RERE,CTNNB1,SMOC1,ACVRL1,SUFU,CCDC141,TERT,PRDM16,JMJD1C,TRIM37,TBL2,CASZ1,TCTN1,WAC
MicroRNA	mmu-miR-466i-3p		MirDB	2.992e-05	0.2246	0.0005247	0.004985	8	812	PIGL,FBN1,KCNJ5,INSR,NUP93,PRKAG2,PRDM16,CASZ1
MicroRNA	mmu-miR-130a-5p		MirDB	3.007e-05	0.2257	0.0005261	0.004998	7	590	CDKN1B,ARHGAP24,MCPH1,SDCCAG8,CCND1,PBX1,PLCE1
MicroRNA	hsa-miR-182:mirSVR_highEffct	hsa-miR-182:mirSVR_conserved_highEffect-0.5	MicroRNA.org	3.019e-05	0.2266	0.000527	0.005006	11	1625	COL4A1,NPM1,CDKN2C,PTPN11,FBN1,KCNJ5,INSR,PKHD1,JMJD1C,TRIM37,TBL2
GO: Biological Process	GO:1901698	response to nitrogen compound		2.235e-05	0.09283	0.0005275	0.004699	18	1407	RAD51,COL4A1,CDKN1B,NPM1,HNF1A,AKT3,PTPN11,FBN1,PPP3CA,ABCC8,AGT,INSR,PLCB1,CCND1,PRKCZ,CTNNB1,GNB1,STAT1
Human Phenotype	HP:0000306	Abnormality of the chin		3.038e-05	0.1175	0.0005293	0.004678	19	386	MLXIPL,PIGL,PTPN11,PIEZO2,FBN1,SETBP1,INSR,BCL7B,BAZ1B,FGFR1,PRKCZ,RERE,PIGV,SUFU,PRDM16,TBL2,CASZ1,H19,WAC
GO: Biological Process	GO:0090183	regulation of kidney development		2.26e-05	0.09386	0.0005303	0.004724	4	39	PPP3CA,AGT,PAX2,STAT1
MicroRNA	hsa-miR-1231:mirSVR_lowEffct	hsa-miR-1231:mirSVR_nonconserved_lowEffect-0.1-0.5	MicroRNA.org	3.053e-05	0.2291	0.0005316	0.005051	11	1627	CDKN1B,NPM1,ARHGAP24,PLCB1,CCT2,PLEC,SMOC1,CCDC141,PRDM16,JMJD1C,ZAP70
GO: Biological Process	GO:0071333	cellular response to glucose stimulus		2.281e-05	0.09471	0.0005321	0.00474	7	199	CACNA1D,MLXIPL,HNF1A,PPP3CA,ABCC8,PAX2,ACE
MicroRNA	hsa-miR-641:mirSVR_highEffct	hsa-miR-641:mirSVR_nonconserved_highEffect-0.5	MicroRNA.org	3.073e-05	0.2306	0.0005338	0.005072	12	1939	FBN1,TRIM32,SETBP1,PLCB1,BAZ1B,CCND1,FGFR1,RERE,PRKAG2,PBX1,SLC5A1,PLCE1
GO: Biological Process	GO:1901699	cellular response to nitrogen compound		2.304e-05	0.09568	0.0005345	0.004762	14	891	RAD51,COL4A1,NPM1,HNF1A,AKT3,PTPN11,FBN1,AGT,INSR,PLCB1,PRKCZ,CTNNB1,GNB1,STAT1
MicroRNA	hsa-miR-5787		MirDB	3.098e-05	0.2325	0.0005357	0.00509	8	816	ERBB3,PAX2,RERE,PLEC,MAPKBP1,ACVRL1,PRDM16,CASZ1
MicroRNA	mmu-miR-692		MirDB	3.098e-05	0.2325	0.0005357	0.00509	8	816	CDKN1B,CACNA1D,WNT3,SDCCAG8,SETBP1,CCND1,GNB1,CASZ1
GO: Molecular Function	GO:0008134	transcription factor binding		1.041e-06	0.0005392	0.0005392	0.003682	15	766	NPM1,MLXIPL,HNF1A,TRIM32,MYOCD,PAX2,CTNNB1,PBX1,ARID1A,SUFU,TERT,PRDM16,JMJD1C,STAT1,VDR
Human Phenotype	HP:0010930	Abnormal blood monovalent inorganic cation concentration		3.13e-05	0.1211	0.0005429	0.004798	11	141	CACNA1D,CLCNKA,KCNJ5,INSR,PKHD1,PAX2,FGFR1,CTNNB1,PBX1,TERT,SLC5A1
MicroRNA	hsa-miR-4254:mirSVR_lowEffct	hsa-miR-4254:mirSVR_nonconserved_lowEffect-0.1-0.5	MicroRNA.org	3.15e-05	0.2364	0.0005435	0.005164	12	1944	CDKN1B,NPM1,ERBB3,ARHGAP24,ADAMTS3,RTEL1,BCL7B,PKHD1,DAAM2,PRKCZ,SUFU,TRIM37
MicroRNA	mmu-let-7a-2-3p		MirDB	3.172e-05	0.2381	0.0005447	0.005175	7	595	CACNA1D,AKT3,ADAMTS3,PLCB1,FGFR1,SUFU,JMJD1C
MicroRNA	hsa-miR-4267:mirSVR_highEffct	hsa-miR-4267:mirSVR_nonconserved_highEffect-0.5	MicroRNA.org	3.172e-05	0.2381	0.0005447	0.005175	7	595	PIGL,ERBB3,ZNF423,AGT,PLCB1,PRKCZ,TBL2
MicroRNA	hsa-miR-519d-3p		MirDB	3.187e-05	0.2392	0.0005461	0.005188	9	1069	COL4A1,NPM1,AKT3,CEP120,PLCB1,CCND1,SMOC1,TRIM37,BICC1
Mouse Phenotype	MP:0014138	abnormal germ layer morphology		5.622e-06	0.01806	0.0005474	0.004736	8	159	RAD51,PTPN11,RTEL1,WNT3,PAX2,FGFR1,CTNNB1,ARID1A
MicroRNA	hsa-miR-378:mirSVR_lowEffct	hsa-miR-378:mirSVR_conserved_lowEffect-0.1-0.5	MicroRNA.org	3.21e-05	0.2409	0.000548	0.005207	11	1636	RAD51,NPM1,ERBB3,PTPN11,PPP3CA,SDCCAG8,DAAM2,WDR73,SMOC1,ACVRL1,TCTN1
MicroRNA	hsa-miR-3664-5p		MirDB	3.213e-05	0.2411	0.000548	0.005207	5	241	PTPN11,CEP120,SETBP1,RERE,PBX1
MicroRNA	mmu-miR-292b-5p		MirDB	3.234e-05	0.2427	0.0005504	0.005229	8	821	CACNA1D,PPP3CA,INSR,MYOCD,RERE,PBX1,PIGV,CASZ1
MicroRNA	hsa-miR-16-1*:mirSVR_lowEffct	hsa-miR-16-1*:mirSVR_nonconserved_lowEffect-0.1-0.5	MicroRNA.org	3.246e-05	0.2436	0.0005512	0.005236	12	1950	RAD51C,NPM1,PIGL,MCPH1,PKHD1,DAAM2,FGFR1,RERE,SMOC1,CCDC141,JMJD1C,TCTN1
MicroRNA	hsa-miR-328:mirSVR_highEffct	hsa-miR-328:mirSVR_conserved_highEffect-0.5	MicroRNA.org	3.272e-05	0.2456	0.0005531	0.005255	6	403	HNF1A,ZNF423,PLCB1,MYOCD,PRKAG2,PLCE1
MicroRNA	hsa-miR-4679		MirDB	3.272e-05	0.2456	0.0005531	0.005255	6	403	PPP3CA,CEP120,GLI1,SETBP1,MYOCD,TBL2
Pubmed	11507973	The estimation of gametic disequilibrium between DNA markers in candidate genes for coronary artery disease (CAD) and the associations of gene complexes with risk factors for CAD.	Pubmed	3.125e-07	0.01278	0.0005556	0.006221	3	6	AGT,APOA1,ACE
GO: Biological Process	GO:0009746	response to hexose		2.41e-05	0.1001	0.000556	0.004953	8	277	CDKN1B,CACNA1D,MLXIPL,HNF1A,PPP3CA,ABCC8,PAX2,ACE
MicroRNA	hsa-miR-93-5p		MirDB	3.304e-05	0.248	0.0005573	0.005295	9	1074	COL4A1,NPM1,AKT3,CEP120,PLCB1,CCND1,SMOC1,TRIM37,BICC1
GO: Biological Process	GO:0071331	cellular response to hexose stimulus		2.432e-05	0.101	0.000558	0.004971	7	201	CACNA1D,MLXIPL,HNF1A,PPP3CA,ABCC8,PAX2,ACE
MicroRNA	hsa-miR-22:mirSVR_lowEffct	hsa-miR-22:mirSVR_conserved_lowEffect-0.1-0.5	MicroRNA.org	3.336e-05	0.2504	0.0005607	0.005327	11	1643	RAD51C,MLXIPL,ADAMTS3,ZNF423,BCL7B,DAAM2,FGFR1,PBX1,ACE,CCDC141,PRDM16
MicroRNA	mmu-miR-3105-3p		MirDB	3.342e-05	0.2508	0.0005607	0.005327	5	243	CDKN2C,ZNF423,SETBP1,CTNNB1,PLCE1
MicroRNA	mmu-miR-1961		MirDB	3.347e-05	0.2512	0.0005607	0.005327	8	825	COL4A1,CACNA1D,CEP120,CLPB,INSR,CCND1,PBX1,CCDC141
MicroRNA	hsa-miR-335:mirSVR_lowEffct	hsa-miR-335:mirSVR_conserved_lowEffect-0.1-0.5	MicroRNA.org	3.361e-05	0.2522	0.0005617	0.005337	12	1957	RAD51C,PTPN11,ARHGAP24,ADAMTS3,ZNF423,PLCB1,FGFR1,CTNNB1,ACVRL1,SUFU,JMJD1C,CASZ1
Human Phenotype	HP:0000847	Abnormality of renin-angiotensin system		3.263e-05	0.1262	0.0005635	0.00498	6	36	CDKN1B,CDKN2C,CACNA1D,CLCNKA,KCNJ5,INSR
GO: Biological Process	GO:0060986	endocrine hormone secretion		2.489e-05	0.1034	0.0005657	0.00504	5	81	PTPN11,AGT,FGFR1,KISS1,VDR
GO: Biological Process	GO:0019725	cellular homeostasis		2.493e-05	0.1035	0.0005657	0.00504	15	1021	NPM1,CACNA1D,MLXIPL,HNF1A,PPP3CA,TRIM32,ABCC8,AGT,PKHD1,PLCB1,CCND1,PAX2,ACE,PLCE1,VDR
MicroRNA	hsa-miR-1979:mirSVR_lowEffct	hsa-miR-1979:mirSVR_nonconserved_lowEffect-0.1-0.5	MicroRNA.org	3.394e-05	0.2547	0.0005659	0.005377	12	1959	RAD51,PTPN11,ARHGAP24,TRIM32,INSR,RERE,CTNNB1,MAPKBP1,PBX1,SUFU,TCTN1,VDR
MicroRNA	hsa-miR-20b-5p		MirDB	3.401e-05	0.2552	0.0005659	0.005377	9	1078	COL4A1,NPM1,AKT3,CEP120,PLCB1,CCND1,SMOC1,TRIM37,BICC1
MicroRNA	hsa-miR-194*:mirSVR_lowEffct	hsa-miR-194*:mirSVR_nonconserved_lowEffect-0.1-0.5	MicroRNA.org	3.411e-05	0.256	0.0005663	0.00538	12	1960	COL4A1,CACNA1D,COL7A1,ERBB3,PTPN11,CLCNKA,SETBP1,WDR73,CCT2,SUFU,LTBP4,TCTN1
GO: Biological Process	GO:0031401	positive regulation of protein modification process		2.512e-05	0.1043	0.000567	0.005052	16	1150	CDKN1B,NPM1,HNF1A,ERBB3,PTPN11,FBN1,AGT,INSR,BAZ1B,CCND1,FGFR1,PRKCZ,CTNNB1,ACVRL1,PRKAG2,ACE
MicroRNA	hsa-miR-1254:mirSVR_lowEffct	hsa-miR-1254:mirSVR_nonconserved_lowEffect-0.1-0.5	MicroRNA.org	3.428e-05	0.2572	0.0005679	0.005395	12	1961	AKT3,ERBB3,INSR,BCL7B,PKHD1,DAAM2,CCND1,SMOC1,ACVRL1,LTBP4,TRIM37,CASZ1
GO: Biological Process	GO:0048562	embryonic organ morphogenesis		2.545e-05	0.1057	0.0005714	0.00509	12	667	PTPN11,FBN1,POLR1A,GLI1,PAX2,FGFR1,CTNNB1,SMOC1,ARID1A,SUFU,PRDM16,VDR
MicroRNA	mmu-miR-294-5p		MirDB	3.463e-05	0.2599	0.0005724	0.005439	8	829	CACNA1D,PPP3CA,INSR,MYOCD,RERE,PBX1,PIGV,CASZ1
MicroRNA	hsa-miR-29a-3p		MirDB	3.522e-05	0.2643	0.0005788	0.005499	8	831	COL4A1,COL7A1,AKT3,FBN1,DAAM2,RERE,MAPKBP1,TRIM37
MicroRNA	hsa-miR-29c-3p		MirDB	3.522e-05	0.2643	0.0005788	0.005499	8	831	COL4A1,COL7A1,AKT3,FBN1,DAAM2,RERE,MAPKBP1,TRIM37
MicroRNA	hsa-miR-17-5p		MirDB	3.525e-05	0.2645	0.0005788	0.005499	9	1083	COL4A1,NPM1,AKT3,CEP120,PLCB1,CCND1,SMOC1,TRIM37,BICC1
GO: Biological Process	GO:0043086	negative regulation of catalytic activity		2.602e-05	0.1081	0.000581	0.005177	13	782	CDKN1B,NPM1,CDKN2C,COL7A1,HNF1A,AGT,APOA1,MYOCD,PAX2,PRKCZ,PLEC,PRKAG2,H19
MicroRNA	hsa-miR-29b-3p		MirDB	3.552e-05	0.2666	0.0005817	0.005526	8	832	COL4A1,COL7A1,AKT3,FBN1,DAAM2,RERE,MAPKBP1,TRIM37
MicroRNA	hsa-miR-21*:mirSVR_lowEffct	hsa-miR-21*:mirSVR_nonconserved_lowEffect-0.1-0.5	MicroRNA.org	3.563e-05	0.2674	0.0005817	0.005526	11	1655	COL4A1,PIEZO2,CEP120,KCNJ5,SETBP1,PKHD1,MYOCD,PRKCZ,CTNNB1,SUFU,CCDC141
MicroRNA	hsa-let-7e:mirSVR_lowEffct	hsa-let-7e:mirSVR_conserved_lowEffect-0.1-0.5	MicroRNA.org	3.565e-05	0.2676	0.0005817	0.005526	12	1969	COL4A1,CDKN1B,AKT3,MCPH1,INSR,PLCB1,DAAM2,RERE,PBX1,ACE,CASZ1,SLC5A1
GO: Biological Process	GO:0080134	regulation of response to stress		2.64e-05	0.1097	0.0005835	0.005199	21	1858	RAD51,NPM1,PTPN11,PPP3CA,MCPH1,CLPB,RTEL1,TRIM32,ABCC8,AGT,BCL7B,PLCB1,APOA1,FGFR1,CTNNB1,MAPKBP1,ARID1A,ACE,KISS1,STAT1,H19
GO: Biological Process	GO:0060976	coronary vasculature development		2.642e-05	0.1097	0.0005835	0.005199	5	82	MYOCD,FGFR1,CTNNB1,SUFU,ACE
MicroRNA	hsa-miR-28-5p:mirSVR_lowEffct	hsa-miR-28-5p:mirSVR_conserved_lowEffect-0.1-0.5	MicroRNA.org	3.602e-05	0.2703	0.0005864	0.005572	11	1657	RAD51,PTPN11,PIEZO2,SDCCAG8,SETBP1,BCL7B,BAZ1B,CTNNB1,ACVRL1,BICC1,WAC
Human Phenotype	HP:0010938	Abnormal external nose morphology		3.413e-05	0.132	0.0005867	0.005185	33	949	RPGRIP1,MLXIPL,PIGL,PTPN11,PIEZO2,FBN1,PPP3CA,CEP120,CLPB,ADAMTS3,ABCC8,ZNF423,KCNJ5,SETBP1,INSR,PKHD1,WDR73,FGFR1,PRKCZ,RERE,CTNNB1,PLEC,SMOC1,PBX1,ARID1A,PIGV,SUFU,PRDM16,JMJD1C,CASZ1,TCTN1,WAC,KNL1
MicroRNA	hsa-miR-943:mirSVR_lowEffct	hsa-miR-943:mirSVR_nonconserved_lowEffect-0.1-0.5	MicroRNA.org	3.618e-05	0.2715	0.0005876	0.005583	10	1362	COL4A1,AKT3,ARHGAP24,DAAM2,MYOCD,PBX1,CCDC141,JMJD1C,TCTN1,SLC5A1
Human Phenotype	HP:0001710	Conotruncal defect		3.443e-05	0.1332	0.0005892	0.005207	15	257	RAD51,RAD51C,MLXIPL,PIGL,BCL7B,BAZ1B,FGFR1,PRKCZ,RERE,ARID1A,SUFU,PRDM16,JMJD1C,TBL2,CASZ1
MicroRNA	hsa-miR-3179		MirDB	3.65e-05	0.2739	0.0005916	0.005621	6	411	CLPB,ZNF423,BAZ1B,DAAM2,GNB1,PBX1
MicroRNA	mmu-miR-324-3p		MirDB	3.682e-05	0.2763	0.0005942	0.005645	5	248	COL7A1,PPP3CA,PLCB1,MAPKBP1,TCTN1
MicroRNA	hsa-miR-12127		MirDB	3.682e-05	0.2763	0.0005942	0.005645	5	248	COL4A1,AKT3,ADAMTS3,SETBP1,GNB1
MicroRNA	hsa-miR-106a-5p		MirDB	3.704e-05	0.278	0.0005966	0.005668	9	1090	COL4A1,NPM1,AKT3,CEP120,PLCB1,CCND1,SMOC1,TRIM37,BICC1
MicroRNA	hsa-miR-17-3p		MirDB	3.749e-05	0.2814	0.0006005	0.005705	6	413	CACNA1D,AKT3,PPP3CA,ZNF423,MAPKBP1,SUFU
MicroRNA	hsa-let-7e-5p:Functional MTI	Functional MTI	miRTarbase	3.751e-05	0.2815	0.0006005	0.005705	7	611	CEP120,BAZ1B,CCND1,RPS27,ARID1A,JMJD1C,COX14
MicroRNA	mmu-miR-7666-3p		MirDB	3.753e-05	0.2816	0.0006005	0.005705	5	249	COL4A1,CLPB,TRIM32,ARID1A,WAC
MicroRNA	hsa-miR-98:mirSVR_lowEffct	hsa-miR-98:mirSVR_conserved_lowEffect-0.1-0.5	MicroRNA.org	3.783e-05	0.2839	0.000604	0.005739	11	1666	COL4A1,CDKN1B,PIGL,AKT3,MCPH1,INSR,PLCB1,PBX1,ACE,CASZ1,SLC5A1
Human Phenotype	HP:0000240	Abnormality of skull size		3.551e-05	0.1374	0.0006051	0.005348	46	1571	RAD51,RAD51C,COL4A1,RPGRIP1,MLXIPL,PIGL,HNF1A,AKT3,PTPN11,PIEZO2,FBN1,PPP3CA,CEP120,POLR1A,MCPH1,CLPB,VPS33B,RTEL1,ABCC8,MPDU1,AGT,INSR,BCL7B,BAZ1B,WDR73,FGFR1,PRKCZ,RPS26,RPS27,RERE,CTNNB1,PLEC,GNB1,ARID1A,PIGV,SUFU,ACE,TERT,PRDM16,JMJD1C,TRIM37,TBL2,CASZ1,TCTN1,H19,KNL1
Human Phenotype	HP:0040077	Abnormal concentration of calcium in blood		3.571e-05	0.1381	0.0006058	0.005354	11	143	CDKN1B,CDKN2C,MLXIPL,ADAMTS3,BCL7B,BAZ1B,CCND1,JMJD1C,TBL2,SLC5A1,VDR
Human Phenotype	HP:0012718	Morphological abnormality of the gastrointestinal tract		3.587e-05	0.1387	0.0006059	0.005355	53	1941	RAD51,RAD51C,CDKN1B,NPM1,CDKN2C,MLXIPL,COL7A1,PIGL,ERBB3,NPHS2,PIEZO2,ARHGAP24,FBN1,PPP3CA,CEP120,CLPB,ADAMTS3,RTEL1,WNT3,ZNF423,SETBP1,INSR,BCL7B,PKHD1,BAZ1B,DAAM2,WDR73,CCND1,PAX2,FGFR1,PRKCZ,RPS26,NUP93,RPS27,RERE,CTNNB1,PLEC,ACVRL1,GNB1,PIGV,SUFU,TERT,PRDM16,LTBP4,JMJD1C,ZAP70,TBL2,CASZ1,TCTN1,STAT1,WAC,SLC5A1,PLCE1
MicroRNA	hsa-miR-4308:mirSVR_lowEffct	hsa-miR-4308:mirSVR_nonconserved_lowEffect-0.1-0.5	MicroRNA.org	3.823e-05	0.2869	0.0006079	0.005775	10	1371	ERBB3,ARHGAP24,POLR1A,SETBP1,MYOCD,RERE,SMOC1,ACVRL1,TCTN1,SLC5A1
MicroRNA	hsa-miR-625*:mirSVR_lowEffct	hsa-miR-625*:mirSVR_nonconserved_lowEffect-0.1-0.5	MicroRNA.org	3.823e-05	0.2869	0.0006079	0.005775	10	1371	CDKN1B,CACNA1D,PPP3CA,CEP120,SETBP1,CCND1,CTNNB1,ARID1A,JMJD1C,TRIM37
Human Phenotype	HP:0011603	Congenital malformation of the great arteries		3.653e-05	0.1413	0.0006143	0.005429	22	500	RAD51,RAD51C,MLXIPL,PIGL,PTPN11,FBN1,CEP120,POLR1A,BCL7B,BAZ1B,MYOCD,FGFR1,PRKCZ,RPS26,RERE,ARID1A,SUFU,PRDM16,JMJD1C,TBL2,CASZ1,WAC
MicroRNA	hsa-miR-708:mirSVR_lowEffct	hsa-miR-708:mirSVR_conserved_lowEffect-0.1-0.5	MicroRNA.org	3.886e-05	0.2917	0.0006167	0.005859	11	1671	RAD51,PTPN11,PIEZO2,FBN1,SDCCAG8,BCL7B,BAZ1B,CTNNB1,ACVRL1,BICC1,WAC
MicroRNA	mmu-miR-5617-5p		MirDB	3.898e-05	0.2926	0.0006172	0.005864	5	251	SETBP1,PRKAG2,GNB1,CASZ1,PLCE1
Pubmed	19165927	Pathological responses to oncogenic Hedgehog signaling in skin are dependent on canonical Wnt/beta3-catenin signaling.	Pubmed	3.93e-07	0.01607	0.0006182	0.006921	4	24	GLI1,WNT3,CCND1,CTNNB1
Pubmed	31634485	Shp2 in myocytes is essential for cardiovascular and neointima development.	Pubmed	3.93e-07	0.01607	0.0006182	0.006921	4	24	CDKN1B,PTPN11,MYOCD,CCND1
Pubmed	24852369	Atmin mediates kidney morphogenesis by modulating Wnt signaling.	Pubmed	3.93e-07	0.01607	0.0006182	0.006921	4	24	GLI1,DAAM2,PRKCZ,CTNNB1
MicroRNA	hsa-miR-1227:mirSVR_highEffct	hsa-miR-1227:mirSVR_nonconserved_highEffect-0.5	MicroRNA.org	3.955e-05	0.2968	0.0006249	0.005937	6	417	TRIM32,SDCCAG8,PBX1,JMJD1C,TRIM37,TCTN1
GO: Biological Process	GO:0051961	negative regulation of nervous system development		2.846e-05	0.1182	0.0006255	0.005572	7	206	PPP3CA,WNT3,ABCC8,DAAM2,CTNNB1,TERT,CASZ1
MicroRNA	hsa-miR-3173:mirSVR_highEffct	hsa-miR-3173:mirSVR_nonconserved_highEffect-0.5	MicroRNA.org	3.975e-05	0.2983	0.0006267	0.005954	9	1100	ARHGAP24,CEP120,ADAMTS3,RERE,PBX1,ARID1A,CCDC141,PRDM16,TCTN1
MicroRNA	hsa-miR-9:mirSVR_highEffct	hsa-miR-9:mirSVR_conserved_highEffect-0.5	MicroRNA.org	3.989e-05	0.2994	0.0006277	0.005963	10	1378	ARHGAP24,FBN1,ADAMTS3,SETBP1,MYOCD,FGFR1,RERE,ARID1A,BICC1,KNL1
Human Phenotype	HP:0000238	Hydrocephalus		3.77e-05	0.1458	0.0006288	0.005557	19	392	RAD51,RAD51C,COL4A1,RPGRIP1,AKT3,PIEZO2,FBN1,CEP120,WNT3,ZNF423,FGFR1,CTNNB1,SMOC1,PRKAG2,PIGV,SUFU,TERT,JMJD1C,TCTN1
Human Phenotype	HP:0025033	Abnormality of digestive system morphology		3.771e-05	0.1459	0.0006288	0.005557	53	1944	RAD51,RAD51C,CDKN1B,NPM1,CDKN2C,MLXIPL,COL7A1,PIGL,ERBB3,NPHS2,PIEZO2,ARHGAP24,FBN1,PPP3CA,CEP120,CLPB,ADAMTS3,RTEL1,WNT3,ZNF423,SETBP1,INSR,BCL7B,PKHD1,BAZ1B,DAAM2,WDR73,CCND1,PAX2,FGFR1,PRKCZ,RPS26,NUP93,RPS27,RERE,CTNNB1,PLEC,ACVRL1,GNB1,PIGV,SUFU,TERT,PRDM16,LTBP4,JMJD1C,ZAP70,TBL2,CASZ1,TCTN1,STAT1,WAC,SLC5A1,PLCE1
Human Phenotype	HP:0011004	Abnormal systemic arterial morphology		3.799e-05	0.1469	0.0006306	0.005573	26	657	RAD51,RAD51C,COL4A1,CACNA1D,MLXIPL,PTPN11,FBN1,BCL7B,BAZ1B,APOA1,CCND1,FGFR1,PRKCZ,RPS26,RPS27,RERE,CTNNB1,ACVRL1,TERT,PRDM16,JMJD1C,TBL2,CASZ1,BICC1,STAT1,WAC
MicroRNA	hsa-miR-144:mirSVR_lowEffct	hsa-miR-144:mirSVR_conserved_lowEffect-0.1-0.5	MicroRNA.org	4.027e-05	0.3022	0.0006314	0.005998	12	1994	RAD51,COL4A1,CACNA1D,AKT3,MCPH1,CTNNB1,SMOC1,GNB1,PBX1,CCDC141,TERT,PRDM16
MicroRNA	hsa-miR-135b-5p		MirDB	4.03e-05	0.3024	0.0006314	0.005998	7	618	CACNA1D,AKT3,WNT3,SETBP1,MAPKBP1,PRDM16,CASZ1
Human Phenotype	HP:0000286	Epicanthus		3.826e-05	0.148	0.0006324	0.005589	24	578	RAD51,RAD51C,MLXIPL,PIGL,PTPN11,PIEZO2,ADAMTS3,BCL7B,BAZ1B,WDR73,FGFR1,PRKCZ,RPS26,RPS27,RERE,PBX1,PIGV,SUFU,PRDM16,JMJD1C,TBL2,CASZ1,WAC,VDR
MicroRNA	hsa-miR-935:mirSVR_lowEffct	hsa-miR-935:mirSVR_nonconserved_lowEffect-0.1-0.5	MicroRNA.org	4.057e-05	0.3045	0.0006344	0.006027	11	1679	PIEZO2,CEP120,ABCC8,ZNF423,SDCCAG8,SETBP1,MYOCD,ARID1A,CCDC141,JMJD1C,TRIM37
Human Phenotype	HP:0000492	Abnormal eyelid morphology		3.887e-05	0.1503	0.0006375	0.005634	41	1327	RAD51,RAD51C,NPM1,MLXIPL,PIGL,AKT3,PTPN11,PIEZO2,FBN1,PPP3CA,POLR1A,MCPH1,ADAMTS3,RTEL1,TRIM32,KCNJ5,SDCCAG8,SETBP1,BCL7B,BAZ1B,WDR73,APOA1,FGFR1,PRKCZ,RPS26,RPS27,RERE,PLEC,SMOC1,PBX1,ARID1A,PIGV,SUFU,TERT,PRDM16,JMJD1C,TBL2,CASZ1,WAC,KNL1,VDR
Human Phenotype	HP:0000453	Choanal atresia		3.89e-05	0.1505	0.0006375	0.005634	10	119	RAD51,RAD51C,POLR1A,WNT3,FGFR1,RPS26,RERE,SUFU,JMJD1C,WAC
Human Phenotype	HP:0001172	Abnormal thumb morphology		3.906e-05	0.1511	0.0006375	0.005634	19	393	RAD51,RAD51C,RPGRIP1,MLXIPL,ERBB3,FBN1,GLI1,SETBP1,BCL7B,BAZ1B,WDR73,FGFR1,RPS26,RPS27,SMOC1,GNB1,SUFU,TBL2,TCTN1
MicroRNA	hsa-miR-516b*:mirSVR_highEffct	hsa-miR-516b*:mirSVR_nonconserved_highEffect-0.5	MicroRNA.org	4.094e-05	0.3073	0.0006375	0.006056	8	849	RAD51C,AKT3,PTPN11,CLPB,TRIM32,CTNNB1,GNB1,ACE
MicroRNA	hsa-miR-516a-3p:mirSVR_highEffct	hsa-miR-516a-3p:mirSVR_nonconserved_highEffect-0.5	MicroRNA.org	4.094e-05	0.3073	0.0006375	0.006056	8	849	RAD51C,AKT3,PTPN11,CLPB,TRIM32,CTNNB1,GNB1,ACE
MicroRNA	hsa-miR-29c-3p:Functional MTI	Functional MTI	miRTarbase	4.124e-05	0.3095	0.0006408	0.006088	5	254	COL4A1,COL7A1,AKT3,FBN1,MAPKBP1
MicroRNA	hsa-miR-153-3p:TargetScan	hsa-miR-153-3p	TargetScan	4.154e-05	0.3118	0.0006415	0.006095	7	621	AKT3,PPP3CA,PKHD1,PLCB1,PAX2,ARID1A,PRDM16
MicroRNA	hsa-miR-135a-5p		MirDB	4.154e-05	0.3118	0.0006415	0.006095	7	621	CACNA1D,AKT3,WNT3,SETBP1,MAPKBP1,PRDM16,CASZ1
MicroRNA	hsa-miR-153-3p		MirDB	4.154e-05	0.3118	0.0006415	0.006095	7	621	RAD51C,COL4A1,ARHGAP24,PKHD1,PLCB1,PAX2,ARID1A
MicroRNA	hsa-miR-3126-5p:mirSVR_lowEffct	hsa-miR-3126-5p:mirSVR_nonconserved_lowEffect-0.1-0.5	MicroRNA.org	4.212e-05	0.3161	0.0006491	0.006167	11	1686	CDKN1B,MLXIPL,COL7A1,ARHGAP24,CEP120,MCPH1,CLCNKA,SETBP1,PLCB1,PRKCZ,ACVRL1
Human Phenotype	HP:0004428	Elfin facies		4.025e-05	0.1557	0.0006522	0.005764	5	23	MLXIPL,INSR,BCL7B,BAZ1B,TBL2
Human Phenotype	HP:0004377	Hematological neoplasm		4.047e-05	0.1565	0.0006522	0.005764	19	394	RAD51,RAD51C,NPM1,PIGL,ERBB3,PTPN11,CLPB,RTEL1,GLI1,SETBP1,CCND1,FGFR1,RPS26,RPS27,ACVRL1,GNB1,SUFU,TERT,ZAP70
Human Phenotype	HP:0000549	Abnormal conjugate eye movement		4.067e-05	0.1573	0.0006522	0.005764	37	1139	RAD51,RAD51C,COL4A1,MLXIPL,PIGL,PTPN11,PIEZO2,FBN1,CEP120,ADAMTS3,GLI1,ABCC8,ZNF423,MPDU1,SETBP1,BCL7B,BAZ1B,WDR73,PAX2,FGFR1,PRKCZ,RPS26,RPS27,RERE,CTNNB1,GNB1,PBX1,ARID1A,PIGV,SUFU,PRDM16,JMJD1C,TRIM37,TBL2,CASZ1,TCTN1,WAC
Human Phenotype	HP:0000670	Carious teeth		4.081e-05	0.1578	0.0006522	0.005764	12	172	NPM1,MLXIPL,COL7A1,RTEL1,BCL7B,BAZ1B,PLEC,SUFU,TERT,JMJD1C,TBL2,VDR
Human Phenotype	HP:0001909	Leukemia		4.081e-05	0.1578	0.0006522	0.005764	12	172	NPM1,PIGL,ERBB3,PTPN11,CLPB,GLI1,SETBP1,RPS26,RPS27,GNB1,TERT,ZAP70
MicroRNA	hsa-miR-570-3p		MirDB	4.257e-05	0.3195	0.0006548	0.006221	11	1688	PPP3CA,CEP120,MCPH1,SETBP1,INSR,MYOCD,PRKAG2,GNB1,PBX1,ARID1A,CCDC141
MicroRNA	hsa-miR-520g:mirSVR_highEffct	hsa-miR-520g:mirSVR_nonconserved_highEffect-0.5	MicroRNA.org	4.289e-05	0.3219	0.0006583	0.006255	10	1390	RAD51C,NPHS2,PIEZO2,FBN1,PPP3CA,PKHD1,PLCB1,CCDC141,JMJD1C,WAC
GO: Biological Process	GO:0046887	positive regulation of hormone secretion		3.028e-05	0.1257	0.0006597	0.005878	7	208	CACNA1D,PTPN11,ABCC8,PLCB1,FGFR1,KISS1,VDR
GO: Biological Process	GO:0001568	blood vessel development		3.034e-05	0.126	0.0006597	0.005878	16	1168	COL4A1,AKT3,ARHGAP24,ABCC8,AGT,MYOCD,FGFR1,PRKCZ,CTNNB1,ACVRL1,ARID1A,SUFU,ACE,TERT,ZAP70,STAT1
Human Phenotype	HP:0000159	Abnormal lip morphology		4.18e-05	0.1617	0.000663	0.00586	36	1094	MLXIPL,PIGL,PTPN11,PIEZO2,FBN1,PPP3CA,CEP120,MCPH1,ADAMTS3,GLI1,WNT3,ABCC8,KCNJ5,MPDU1,SETBP1,INSR,BCL7B,BAZ1B,FGFR1,PRKCZ,RERE,CTNNB1,SMOC1,ACVRL1,GNB1,PBX1,ARID1A,PIGV,SUFU,PRDM16,LTBP4,JMJD1C,TBL2,CASZ1,WAC,KNL1
Human Phenotype	HP:0012727	Thoracic aortic aneurysm		4.183e-05	0.1618	0.000663	0.00586	10	120	MLXIPL,FBN1,BCL7B,BAZ1B,PRKCZ,RERE,PRDM16,TBL2,CASZ1,BICC1
MicroRNA	hsa-miR-3154		MirDB	4.337e-05	0.3255	0.0006643	0.006311	6	424	RAD51C,PPP3CA,SETBP1,BAZ1B,DAAM2,PLEC
MicroRNA	hsa-miR-505:mirSVR_lowEffct	hsa-miR-505:mirSVR_conserved_lowEffect-0.1-0.5	MicroRNA.org	4.372e-05	0.3281	0.0006683	0.006349	11	1693	AKT3,PTPN11,ARHGAP24,SETBP1,INSR,DAAM2,SUFU,JMJD1C,TRIM37,WAC,SLC5A1
Human Phenotype	HP:0031065	Abnormal ovarian morphology		4.322e-05	0.1672	0.0006797	0.006007	12	173	MLXIPL,HNF1A,PTPN11,TRIM32,SDCCAG8,SETBP1,INSR,BCL7B,BAZ1B,FGFR1,KISS1,TBL2
Human Phenotype	HP:0000290	Abnormality of the forehead		4.323e-05	0.1672	0.0006797	0.006007	37	1142	RAD51,RAD51C,RPGRIP1,MLXIPL,PIGL,AKT3,PTPN11,FBN1,PPP3CA,MCPH1,ADAMTS3,VPS33B,ABCC8,KCNJ5,SETBP1,INSR,BCL7B,BAZ1B,WDR73,FGFR1,PRKCZ,RPS26,RPS27,RERE,SMOC1,ARID1A,SUFU,PRDM16,LTBP4,TRIM37,TBL2,CASZ1,TCTN1,H19,WAC,KNL1,VDR
Mouse Phenotype	MP:0011501	increased glomerular capsule space		7.239e-06	0.02326	0.0006841	0.005919	4	21	COL4A1,PKHD1,ACE,BICC1
MicroRNA	hsa-miR-142-3p.2:TargetScan	hsa-miR-142-3p.2	TargetScan	4.51e-05	0.3385	0.0006879	0.006536	6	427	COL4A1,CDKN1B,AKT3,CCND1,CTNNB1,PLEC
Transcription Factor Binding Site	GGGAGGRR_V$MAZ_Q6	GGGAGGRR_V$MAZ_Q6	TFBS	5.03e-06	0.004135	0.0006892	0.005024	19	1836	PIGL,HNF1A,ERBB3,ARHGAP24,FBN1,PPP3CA,ADAMTS3,WNT3,SDCCAG8,CCND1,PAX2,FGFR1,RERE,PLEC,ARID1A,SUFU,PRDM16,WAC,SLC5A1
GO: Biological Process	GO:0010631	epithelial cell migration		3.19e-05	0.1325	0.0006901	0.006148	10	471	AKT3,PTPN11,AGT,DAAM2,APOA1,FGFR1,PRKCZ,ACVRL1,ZAP70,STAT1
Human Phenotype	HP:0000849	Adrenocortical abnormality		4.426e-05	0.1712	0.0006931	0.006125	8	75	CDKN1B,CDKN2C,CACNA1D,CLCNKA,KCNJ5,INSR,CTNNB1,TERT
Pubmed	29158444	HNF1B controls epithelial organization and cell polarity during ureteric bud branching and collecting duct morphogenesis.	Pubmed	4.669e-07	0.0191	0.0006972	0.007806	4	25	PKHD1,PAX2,PRKCZ,CTNNB1
Pubmed	19625176	PTEN identified as important risk factor of chronic obstructive pulmonary disease.	Pubmed	4.773e-07	0.01952	0.0006972	0.007806	9	374	RAD51,CDKN1B,MPDU1,INSR,CCND1,CTNNB1,TERT,STAT1,VDR
MicroRNA	mmu-miR-1264-3p		MirDB	4.593e-05	0.3447	0.0006992	0.006643	7	631	AKT3,FBN1,PLCB1,MYOCD,RERE,TRIM37,PLCE1
MicroRNA	hsa-miR-6811-3p		MirDB	4.607e-05	0.3457	0.0006999	0.006649	5	260	HNF1A,PPP3CA,SMOC1,PBX1,SUFU
MicroRNA	hsa-miR-125b-5p:Functional MTI	Functional MTI	miRTarbase	4.628e-05	0.3473	0.0007017	0.006666	6	429	NPM1,ERBB3,FBN1,GLI1,NUP93,VDR
Pubmed	11963567	[Analysis of gene complexes predisposing to coronary atherosclerosis].	Pubmed	5.458e-07	0.02232	0.0007055	0.007899	3	7	AGT,APOA1,ACE
Pubmed	23740243	Activation of the transcription factor GLI1 by WNT signaling underlies the role of SULFATASE 2 as a regulator of tissue regeneration.	Pubmed	5.458e-07	0.02232	0.0007055	0.007899	3	7	GLI1,CCND1,CTNNB1
Pubmed	19520069	Analysis of polymorphism in renin angiotensin system and other related genes in South Indian chronic kidney disease patients.	Pubmed	5.458e-07	0.02232	0.0007055	0.007899	3	7	NPHS2,AGT,ACE
Pubmed	18676680	Pathway-based evaluation of 380 candidate genes and lung cancer susceptibility suggests the importance of the cell cycle pathway.	Pubmed	5.57e-07	0.02278	0.0007055	0.007899	9	381	RAD51,CDKN1B,MPDU1,INSR,CCND1,CTNNB1,TERT,STAT1,VDR
Pubmed	19170196	Polymorphisms in innate immunity genes and lung cancer risk in Xuanwei, China.	Pubmed	5.692e-07	0.02328	0.0007055	0.007899	9	382	RAD51,CDKN1B,MPDU1,INSR,CCND1,CTNNB1,TERT,STAT1,VDR
MicroRNA	hsa-miR-502-5p:mirSVR_highEffct	hsa-miR-502-5p:mirSVR_nonconserved_highEffect-0.5	MicroRNA.org	4.666e-05	0.3502	0.000706	0.006708	8	865	CDKN1B,AKT3,WNT3,PRKCZ,GNB1,CCDC141,JMJD1C,STAT1
GO: Biological Process	GO:0015833	peptide transport		3.287e-05	0.1365	0.0007067	0.006296	9	377	CACNA1D,HNF1A,PTPN11,FBN1,PPP3CA,ABCC8,AGT,PLCB1,KISS1
GO: Biological Process	GO:0023061	signal release		3.301e-05	0.1371	0.0007067	0.006296	12	685	CACNA1D,HNF1A,PTPN11,FBN1,PPP3CA,ABCC8,AGT,PLCB1,FGFR1,KISS1,LTBP4,VDR
Human Phenotype	HP:0001629	Ventricular septal defect		4.532e-05	0.1753	0.0007068	0.006246	22	507	CACNA1D,MLXIPL,PIGL,AKT3,ERBB3,PTPN11,PIEZO2,FBN1,VPS33B,GLI1,INSR,BCL7B,BAZ1B,MYOCD,FGFR1,RPS26,RPS27,RERE,ARID1A,JMJD1C,TBL2,WAC
MicroRNA	hsa-miR-6875-3p:Functional MTI (Weak)	Functional MTI (Weak)	miRTarbase	4.691e-05	0.3521	0.000707	0.006717	5	261	PTPN11,MYOCD,SMOC1,JMJD1C,BICC1
MicroRNA	hsa-miR-29b-3p:Functional MTI	Functional MTI	miRTarbase	4.691e-05	0.3521	0.000707	0.006717	5	261	COL4A1,COL7A1,AKT3,FBN1,MAPKBP1
Human Phenotype	HP:0010876	Abnormal circulating protein concentration		4.576e-05	0.177	0.000708	0.006257	26	664	COL4A1,MLXIPL,COL7A1,HNF1A,NPHS2,PIEZO2,ARHGAP24,TRIM32,ABCC8,MPDU1,INSR,BCL7B,PKHD1,BAZ1B,DAAM2,WDR73,APOA1,CCND1,PAX2,NUP93,CTNNB1,PLEC,PRDM16,LTBP4,TBL2,PLCE1
Human Phenotype	HP:0000044	Hypogonadotropic hypogonadism		4.576e-05	0.177	0.000708	0.006257	12	174	RAD51,MLXIPL,PTPN11,BCL7B,BAZ1B,FGFR1,CTNNB1,SUFU,CCDC141,KISS1,TERT,TBL2
MicroRNA	mmu-miR-325-3p		MirDB	4.708e-05	0.3533	0.0007081	0.006727	11	1707	CDKN1B,MLXIPL,PPP3CA,ADAMTS3,ZNF423,PLCB1,NUP93,MAPKBP1,ACVRL1,TBL2,CASZ1
MicroRNA	hsa-miR-3199:mirSVR_lowEffct	hsa-miR-3199:mirSVR_nonconserved_lowEffect-0.1-0.5	MicroRNA.org	4.719e-05	0.3542	0.0007084	0.00673	10	1406	NPM1,CACNA1D,PIGL,CLCNKA,GLI1,WDR73,RERE,SUFU,TCTN1,STAT1
GO: Biological Process	GO:0072210	metanephric nephron development		3.347e-05	0.139	0.0007109	0.006333	4	43	NPHS2,PAX2,CTNNB1,STAT1
GO: Biological Process	GO:0048738	cardiac muscle tissue development		3.355e-05	0.1393	0.0007109	0.006333	9	378	ERBB3,GLI1,AGT,MYOCD,FGFR1,CTNNB1,PLEC,ARID1A,PRDM16
MicroRNA	hsa-miR-124*:mirSVR_lowEffct	hsa-miR-124*:mirSVR_nonconserved_lowEffect-0.1-0.5	MicroRNA.org	4.758e-05	0.3571	0.0007124	0.006769	11	1709	PIGL,FBN1,MCPH1,VPS33B,MPDU1,MYOCD,PAX2,CTNNB1,PRKAG2,PRDM16,BICC1
MicroRNA	hsa-miR-4483:Functional MTI (Weak)	Functional MTI (Weak)	miRTarbase	4.79e-05	0.3595	0.0007124	0.006769	4	132	CLPB,CCND1,PLEC,VDR
MicroRNA	hsa-miR-1915-3p		MirDB	4.826e-05	0.3622	0.0007124	0.006769	7	636	MLXIPL,PIGL,HNF1A,MYOCD,PBX1,SUFU,VDR
MicroRNA	hsa-miR-762		MirDB	4.826e-05	0.3622	0.0007124	0.006769	7	636	AKT3,CLCNKA,PLEC,ACVRL1,SUFU,ACE,VDR
MicroRNA	hsa-miR-98-3p		MirDB	4.861e-05	0.3648	0.0007124	0.006769	10	1411	COL4A1,CACNA1D,FBN1,PPP3CA,BAZ1B,FGFR1,CTNNB1,SMOC1,PRDM16,WAC
MicroRNA	hsa-miR-4290		MirDB	4.864e-05	0.365	0.0007124	0.006769	5	263	COL4A1,CDKN1B,ERBB3,FGFR1,ACE
MicroRNA	hsa-let-7f-1-3p		MirDB	4.89e-05	0.367	0.0007124	0.006769	10	1412	COL4A1,CACNA1D,FBN1,PPP3CA,BAZ1B,FGFR1,CTNNB1,SMOC1,PRDM16,WAC
MicroRNA	hsa-let-7b-3p		MirDB	4.89e-05	0.367	0.0007124	0.006769	10	1412	COL4A1,CACNA1D,FBN1,PPP3CA,BAZ1B,FGFR1,CTNNB1,SMOC1,PRDM16,WAC
MicroRNA	hsa-miR-302b*:mirSVR_highEffct	hsa-miR-302b*:mirSVR_nonconserved_highEffect-0.5	MicroRNA.org	4.919e-05	0.3691	0.0007124	0.006769	10	1413	NPM1,MCPH1,WNT3,ZNF423,SDCCAG8,BAZ1B,FGFR1,ACE,JMJD1C,PLCE1
MicroRNA	hsa-miR-7112-3p:Functional MTI (Weak)	Functional MTI (Weak)	miRTarbase	4.929e-05	0.37	0.0007124	0.006769	3	47	DAAM2,CCND1,TERT
MicroRNA	hsa-miR-3116:mirSVR_lowEffct	hsa-miR-3116:mirSVR_nonconserved_lowEffect-0.1-0.5	MicroRNA.org	4.935e-05	0.3704	0.0007124	0.006769	11	1716	AKT3,ERBB3,INSR,BCL7B,PKHD1,DAAM2,CCND1,SMOC1,ACVRL1,TRIM37,CASZ1
MicroRNA	hsa-let-7g-5p:TargetScan	hsa-let-7g-5p	TargetScan	4.936e-05	0.3705	0.0007124	0.006769	8	872	COL4A1,PPP3CA,CLPB,INSR,CCND1,PAX2,PBX1,CCDC141
MicroRNA	hsa-let-7c-5p:TargetScan	hsa-let-7c-5p	TargetScan	4.936e-05	0.3705	0.0007124	0.006769	8	872	COL4A1,PPP3CA,CLPB,INSR,CCND1,PAX2,PBX1,CCDC141
MicroRNA	hsa-let-7b-5p:TargetScan	hsa-let-7b-5p	TargetScan	4.936e-05	0.3705	0.0007124	0.006769	8	872	COL4A1,PPP3CA,CLPB,INSR,CCND1,PAX2,PBX1,CCDC141
MicroRNA	hsa-miR-98-5p:TargetScan	hsa-miR-98-5p	TargetScan	4.936e-05	0.3705	0.0007124	0.006769	8	872	COL4A1,PPP3CA,CLPB,INSR,CCND1,PAX2,PBX1,CCDC141
MicroRNA	hsa-let-7e-5p:TargetScan	hsa-let-7e-5p	TargetScan	4.936e-05	0.3705	0.0007124	0.006769	8	872	COL4A1,PPP3CA,CLPB,INSR,CCND1,PAX2,PBX1,CCDC141
MicroRNA	hsa-let-7a-5p:TargetScan	hsa-let-7a-5p	TargetScan	4.936e-05	0.3705	0.0007124	0.006769	8	872	COL4A1,PPP3CA,CLPB,INSR,CCND1,PAX2,PBX1,CCDC141
MicroRNA	hsa-let-7i-5p:TargetScan	hsa-let-7i-5p	TargetScan	4.936e-05	0.3705	0.0007124	0.006769	8	872	COL4A1,PPP3CA,CLPB,INSR,CCND1,PAX2,PBX1,CCDC141
MicroRNA	hsa-let-7d-5p:TargetScan	hsa-let-7d-5p	TargetScan	4.936e-05	0.3705	0.0007124	0.006769	8	872	COL4A1,PPP3CA,CLPB,INSR,CCND1,PAX2,PBX1,CCDC141
MicroRNA	hsa-let-7f-5p:TargetScan	hsa-let-7f-5p	TargetScan	4.936e-05	0.3705	0.0007124	0.006769	8	872	COL4A1,PPP3CA,CLPB,INSR,CCND1,PAX2,PBX1,CCDC141
MicroRNA	hsa-let-7a-3p		MirDB	4.948e-05	0.3713	0.0007127	0.006771	10	1414	COL4A1,CACNA1D,FBN1,PPP3CA,BAZ1B,FGFR1,CTNNB1,SMOC1,PRDM16,WAC
Human Phenotype	HP:0002088	Abnormal lung morphology		4.659e-05	0.1802	0.0007162	0.00633	49	1742	NPM1,CACNA1D,MLXIPL,PIGL,ERBB3,NPHS2,PTPN11,PIEZO2,ARHGAP24,FBN1,CEP120,CLPB,ADAMTS3,RTEL1,GLI1,WNT3,KCNJ5,SDCCAG8,AGT,SETBP1,BCL7B,PKHD1,BAZ1B,DAAM2,CCND1,PAX2,FGFR1,RPS26,NUP93,CTNNB1,PLEC,ACVRL1,PRKAG2,GNB1,PBX1,ARID1A,SUFU,ACE,TERT,LTBP4,JMJD1C,TRIM37,ZAP70,TBL2,STAT1,H19,COX14,WAC,PLCE1
Human Phenotype	HP:0002315	Headache		4.666e-05	0.1805	0.0007162	0.00633	17	329	COL4A1,CDKN1B,CDKN2C,CACNA1D,NPHS2,ARHGAP24,ADAMTS3,KCNJ5,DAAM2,CCND1,PAX2,NUP93,CTNNB1,ACVRL1,SUFU,TERT,PLCE1
MicroRNA	hsa-miR-3139:mirSVR_lowEffct	hsa-miR-3139:mirSVR_nonconserved_lowEffect-0.1-0.5	MicroRNA.org	5.013e-05	0.3762	0.0007207	0.006847	11	1719	RAD51,PTPN11,PIEZO2,FBN1,SDCCAG8,BCL7B,PLCB1,BAZ1B,CTNNB1,BICC1,WAC
GO: Biological Process	GO:0048754	branching morphogenesis of an epithelial tube		3.419e-05	0.142	0.0007208	0.006422	7	212	COL4A1,AGT,PKHD1,PAX2,CTNNB1,PBX1,VDR
MicroRNA	hsa-miR-29a-3p:Functional MTI	Functional MTI	miRTarbase	5.041e-05	0.3784	0.0007214	0.006854	5	265	COL4A1,AKT3,FBN1,CCND1,MAPKBP1
MicroRNA	mmu-miR-15b-5p		MirDB	5.056e-05	0.3795	0.0007214	0.006854	8	875	AKT3,ADAMTS3,VPS33B,ZNF423,INSR,CCND1,FGFR1,RERE
MicroRNA	hsa-miR-4533		MirDB	5.056e-05	0.3795	0.0007214	0.006854	8	875	PIEZO2,TRIM32,KCNJ5,PLEC,CCDC141,PRDM16,STAT1,VDR
MicroRNA	hsa-let-7f-2-3p		MirDB	5.056e-05	0.3795	0.0007214	0.006854	8	875	COL4A1,CDKN1B,BAZ1B,FGFR1,CTNNB1,SMOC1,PRDM16,WAC
MicroRNA	mmu-miR-6353		MirDB	5.097e-05	0.3825	0.0007244	0.006883	8	876	AKT3,ADAMTS3,VPS33B,ZNF423,INSR,CCND1,FGFR1,RERE
MicroRNA	mmu-miR-16-5p		MirDB	5.097e-05	0.3825	0.0007244	0.006883	8	876	AKT3,ADAMTS3,VPS33B,ZNF423,INSR,CCND1,FGFR1,RERE
MicroRNA	hsa-miR-150-5p:TargetScan	hsa-miR-150-5p	TargetScan	5.132e-05	0.3852	0.0007281	0.006917	5	266	RAD51,AKT3,PKHD1,MYOCD,CTNNB1
GO: Biological Process	GO:0010243	response to organonitrogen compound		3.48e-05	0.1445	0.0007299	0.006502	17	1316	RAD51,COL4A1,CDKN1B,HNF1A,AKT3,PTPN11,FBN1,PPP3CA,ABCC8,AGT,INSR,PLCB1,CCND1,PRKCZ,CTNNB1,GNB1,STAT1
MicroRNA	mmu-miR-195b		MirDB	5.178e-05	0.3886	0.0007319	0.006953	8	878	AKT3,ADAMTS3,VPS33B,ZNF423,INSR,CCND1,FGFR1,RERE
MicroRNA	mmu-miR-195a-5p		MirDB	5.178e-05	0.3886	0.0007319	0.006953	8	878	AKT3,ADAMTS3,VPS33B,ZNF423,INSR,CCND1,FGFR1,RERE
Human Phenotype	HP:0001000	Abnormality of skin pigmentation		4.788e-05	0.1852	0.000732	0.006469	23	547	RAD51,RAD51C,CDKN1B,NPM1,CDKN2C,MLXIPL,COL7A1,PTPN11,FBN1,RTEL1,SETBP1,INSR,WDR73,FGFR1,PRKCZ,RPS27,RERE,PLEC,SUFU,TERT,PRDM16,JMJD1C,CASZ1
MicroRNA	hsa-miR-155*:mirSVR_lowEffct	hsa-miR-155*:mirSVR_nonconserved_lowEffect-0.1-0.5	MicroRNA.org	5.216e-05	0.3915	0.0007323	0.006957	10	1423	RAD51C,CACNA1D,HNF1A,PIEZO2,CLPB,WDR73,CCND1,CTNNB1,CCDC141,PRDM16
MicroRNA	mmu-miR-15a-5p		MirDB	5.22e-05	0.3917	0.0007323	0.006957	8	879	AKT3,ADAMTS3,VPS33B,ZNF423,INSR,CCND1,FGFR1,RERE
MicroRNA	hsa-miR-512-5p:Functional MTI	Functional MTI	miRTarbase	5.228e-05	0.3923	0.0007323	0.006957	4	135	CLPB,KCNJ5,CTNNB1,TERT
MicroRNA	hsa-miR-1293:Functional MTI (Weak)	Functional MTI (Weak)	miRTarbase	5.228e-05	0.3923	0.0007323	0.006957	4	135	CLPB,CCND1,PLEC,VDR
MicroRNA	hsa-miR-4719		MirDB	5.23e-05	0.3925	0.0007323	0.006957	9	1140	RAD51C,AKT3,NUP93,RERE,GNB1,PBX1,JMJD1C,TBL2,SLC5A1
MicroRNA	hsa-miR-6735-3p:Functional MTI (Weak)	Functional MTI (Weak)	miRTarbase	5.252e-05	0.3942	0.0007326	0.00696	3	48	CCND1,SMOC1,VDR
MicroRNA	hsa-miR-1185-2-3p		MirDB	5.261e-05	0.3949	0.0007326	0.00696	8	880	COL4A1,CDKN1B,BAZ1B,FGFR1,CTNNB1,SMOC1,PRDM16,WAC
MicroRNA	hsa-miR-1185-1-3p		MirDB	5.261e-05	0.3949	0.0007326	0.00696	8	880	COL4A1,CDKN1B,BAZ1B,FGFR1,CTNNB1,SMOC1,PRDM16,WAC
MicroRNA	hsa-miR-133b:mirSVR_lowEffct	hsa-miR-133b:mirSVR_conserved_lowEffect-0.1-0.5	MicroRNA.org	5.3e-05	0.3978	0.000733	0.006964	9	1142	ARHGAP24,FBN1,SETBP1,DAAM2,CCT2,FGFR1,PRKCZ,PBX1,PRDM16
MicroRNA	hsa-miR-133a:mirSVR_lowEffct	hsa-miR-133a:mirSVR_conserved_lowEffect-0.1-0.5	MicroRNA.org	5.3e-05	0.3978	0.000733	0.006964	9	1142	ARHGAP24,FBN1,SETBP1,DAAM2,CCT2,FGFR1,PRKCZ,PBX1,PRDM16
MicroRNA	hsa-miR-12124		MirDB	5.303e-05	0.398	0.000733	0.006964	8	881	AKT3,PPP3CA,WNT3,ZNF423,INSR,CTNNB1,GNB1,WAC
MicroRNA	hsa-miR-1279:mirSVR_highEffct	hsa-miR-1279:mirSVR_nonconserved_highEffect-0.5	MicroRNA.org	5.303e-05	0.398	0.000733	0.006964	8	881	COL4A1,ARHGAP24,BCL7B,PLCB1,FGFR1,CCDC141,JMJD1C,SLC5A1
Mouse Phenotype	MP:0002152	abnormal brain morphology		8.057e-06	0.02589	0.0007333	0.006345	26	1739	COL4A1,CDKN1B,NPM1,CDKN2C,AKT3,ERBB3,PPP3CA,MCPH1,ADAMTS3,ZNF423,SDCCAG8,AGT,PKHD1,PLCB1,PAX2,FGFR1,RERE,CTNNB1,ACVRL1,GNB1,PBX1,ARID1A,SUFU,TERT,PRDM16,TCTN1
Mouse Phenotype	MP:0002086	abnormal extraembryonic tissue morphology		8.216e-06	0.0264	0.0007333	0.006345	17	825	RAD51,COL4A1,NPM1,PIGL,PTPN11,FBN1,ADAMTS3,VPS33B,RTEL1,WNT3,MYOCD,FGFR1,CTNNB1,ACVRL1,PBX1,ARID1A,SUFU
MicroRNA	hsa-miR-5001-5p		MirDB	5.322e-05	0.3994	0.0007342	0.006975	7	646	AKT3,PAX2,PLEC,ACVRL1,SUFU,ACE,VDR
MicroRNA	hsa-miR-4795-3p		MirDB	5.339e-05	0.4007	0.0007347	0.00698	10	1427	COL4A1,CDKN1B,FBN1,PPP3CA,SETBP1,PKHD1,PLCB1,PAX2,ARID1A,TCTN1
MicroRNA	hsa-miR-4652-3p		MirDB	5.345e-05	0.4012	0.0007347	0.00698	8	882	AKT3,PPP3CA,MCPH1,MYOCD,PAX2,ACVRL1,SUFU,TRIM37
Pubmed	20602615	Physiogenomic analysis of statin-treated patients: domain-specific counter effects within the ACACB gene on low-density lipoprotein cholesterol?	Pubmed	6.144e-07	0.02513	0.000739	0.008274	7	192	MCPH1,ABCC8,AGT,INSR,APOA1,PRKAG2,ACE
GO: Biological Process	GO:0090132	epithelium migration		3.551e-05	0.1475	0.000741	0.006602	10	477	AKT3,PTPN11,AGT,DAAM2,APOA1,FGFR1,PRKCZ,ACVRL1,ZAP70,STAT1
MicroRNA	hsa-miR-148b*:mirSVR_highEffct	hsa-miR-148b*:mirSVR_nonconserved_highEffect-0.5	MicroRNA.org	5.408e-05	0.4059	0.0007411	0.007041	9	1145	RAD51,FBN1,ADAMTS3,PKHD1,FGFR1,CTNNB1,SUFU,TCTN1,WAC
MicroRNA	hsa-miR-628-5p		MirDB	5.411e-05	0.4061	0.0007411	0.007041	5	269	COL4A1,PTPN11,TRIM32,SLC5A1,PLCE1
Human Phenotype	HP:0007400	Irregular hyperpigmentation		4.951e-05	0.1915	0.000754	0.006663	14	234	RAD51,RAD51C,CDKN1B,NPM1,CDKN2C,COL7A1,PTPN11,RTEL1,SETBP1,INSR,FGFR1,RERE,PLEC,TERT
MicroRNA	hsa-miR-1915:mirSVR_highEffct	hsa-miR-1915:mirSVR_nonconserved_highEffect-0.5	MicroRNA.org	5.525e-05	0.4147	0.0007547	0.00717	6	443	PIGL,HNF1A,DAAM2,MYOCD,PBX1,CASZ1
MicroRNA	hsa-miR-4324:mirSVR_lowEffct	hsa-miR-4324:mirSVR_nonconserved_lowEffect-0.1-0.5	MicroRNA.org	5.531e-05	0.4151	0.0007547	0.00717	11	1738	RAD51C,HNF1A,ERBB3,MCPH1,PKHD1,MYOCD,PRKCZ,SMOC1,ACVRL1,GNB1,CCDC141
GO: Biological Process	GO:0031667	response to nutrient levels		3.643e-05	0.1513	0.0007564	0.006739	11	582	MLXIPL,FBN1,INSR,CCND1,PAX2,PLEC,PRKAG2,ACE,TBL2,STAT1,VDR
MicroRNA	mmu-miR-744-5p		MirDB	5.589e-05	0.4194	0.0007613	0.007232	3	49	RAD51,PLCB1,PAX2
Mouse Phenotype	MP:0003675	kidney cyst		9.202e-06	0.02957	0.0007623	0.006595	8	170	COL4A1,CDKN2C,SDCCAG8,PKHD1,PAX2,PIGV,ACE,BICC1
Mouse Phenotype	MP:0001718	abnormal visceral yolk sac morphology		9.557e-06	0.03071	0.0007623	0.006595	9	226	NPM1,PIGL,PTPN11,WNT3,MYOCD,FGFR1,ACVRL1,ARID1A,SUFU
Mouse Phenotype	MP:0000820	abnormal choroid plexus morphology		9.57e-06	0.03075	0.0007623	0.006595	5	47	ERBB3,ZNF423,SDCCAG8,PAX2,PRDM16
Mouse Phenotype	MP:0013306	abnormal tela choroidea morphology		9.57e-06	0.03075	0.0007623	0.006595	5	47	ERBB3,ZNF423,SDCCAG8,PAX2,PRDM16
Mouse Phenotype	MP:0004811	abnormal neuron physiology		9.727e-06	0.03125	0.0007623	0.006595	14	578	CDKN1B,CDKN2C,CACNA1D,AKT3,ERBB3,FBN1,MCPH1,ZNF423,SDCCAG8,CTNNB1,GNB1,CCDC141,TERT,STAT1
MicroRNA	hsa-miR-583:mirSVR_highEffct	hsa-miR-583:mirSVR_nonconserved_highEffect-0.5	MicroRNA.org	5.658e-05	0.4246	0.0007692	0.007308	10	1437	CDKN1B,PIEZO2,MCPH1,FGFR1,ARID1A,CCDC141,JMJD1C,STAT1,WAC,SLC5A1
GO: Biological Process	GO:0044087	regulation of cellular component biogenesis		3.763e-05	0.1563	0.0007775	0.006927	16	1189	CDKN1B,NPM1,PTPN11,ARHGAP24,CEP120,RTEL1,SDCCAG8,AGT,DAAM2,APOA1,PRKCZ,CTNNB1,ACVRL1,ACE,TRIM37,PLCE1
Mouse Phenotype	MP:0006208	lethality throughout fetal growth and development		1.017e-05	0.03267	0.0007779	0.00673	12	426	COL4A1,NPM1,ERBB3,ADAMTS3,PAX2,FGFR1,GNB1,PBX1,SUFU,CASZ1,TCTN1,BICC1
Drug	CID000006956	phthalamide	Stitch	7.215e-07	0.01248	0.0007801	0.008062	6	81	NPM1,GLI1,WNT3,ABCC8,PBX1,ACE
Mouse Phenotype	MP:0000771	abnormal brain size		1.098e-05	0.03527	0.0007802	0.006751	11	358	CDKN1B,AKT3,MCPH1,ZNF423,PLCB1,RERE,CTNNB1,GNB1,PBX1,ARID1A,TERT
Mouse Phenotype	MP:0002083	premature death		1.106e-05	0.03554	0.0007802	0.006751	19	1032	COL4A1,CDKN1B,CDKN2C,MLXIPL,HNF1A,PTPN11,FBN1,PPP3CA,MCPH1,ZNF423,PKHD1,CTNNB1,ACVRL1,ACE,TERT,TRIM37,BICC1,SLC5A1,VDR
Mouse Phenotype	MP:0005502	abnormal renal/urinary system physiology		1.112e-05	0.03573	0.0007802	0.006751	15	668	COL4A1,HNF1A,NPHS2,FBN1,PPP3CA,CLCNKA,SDCCAG8,AGT,INSR,PKHD1,PAX2,ACE,BICC1,SLC5A1,VDR
Mouse Phenotype	MP:0002191	abnormal artery morphology		1.117e-05	0.03589	0.0007802	0.006751	12	430	NPHS2,FBN1,ADAMTS3,AGT,BAZ1B,MYOCD,RERE,ACVRL1,PIGV,SUFU,ACE,LTBP4
MicroRNA	hsa-miR-1979:mirSVR_highEffct	hsa-miR-1979:mirSVR_nonconserved_highEffect-0.5	MicroRNA.org	5.782e-05	0.4339	0.0007847	0.007455	8	892	RAD51C,MPDU1,WDR73,RPS27,SMOC1,PIGV,JMJD1C,TBL2
Human Phenotype	HP:0012591	Abnormal urinary electrolyte concentration		5.177e-05	0.2002	0.0007853	0.00694	10	123	CDKN1B,CDKN2C,MLXIPL,CLCNKA,KCNJ5,INSR,BCL7B,BAZ1B,TBL2,BICC1
Human Phenotype	HP:0012243	Abnormal reproductive system morphology		5.202e-05	0.2012	0.0007854	0.006941	47	1644	RAD51,RAD51C,COL4A1,CDKN1B,NPM1,CDKN2C,RPGRIP1,MLXIPL,COL7A1,HNF1A,PTPN11,PIEZO2,FBN1,CEP120,ADAMTS3,RTEL1,TRIM32,GLI1,WNT3,SDCCAG8,SETBP1,INSR,BCL7B,BAZ1B,CCND1,PAX2,FGFR1,PRKCZ,RPS26,RPS27,RERE,CTNNB1,PLEC,SMOC1,PBX1,ARID1A,SUFU,CCDC141,KISS1,TERT,PRDM16,LTBP4,JMJD1C,TBL2,CASZ1,TCTN1,H19
Human Phenotype	HP:0002592	Gastric ulcer		5.239e-05	0.2026	0.0007854	0.006941	6	39	CDKN1B,CDKN2C,MLXIPL,BCL7B,BAZ1B,TBL2
Human Phenotype	HP:0004398	Peptic ulcer		5.239e-05	0.2026	0.0007854	0.006941	6	39	CDKN1B,CDKN2C,MLXIPL,BCL7B,BAZ1B,TBL2
MicroRNA	hsa-miR-6803-5p		MirDB	5.802e-05	0.4354	0.000786	0.007467	5	273	COL7A1,FBN1,SETBP1,SUFU,CCDC141
MicroRNA	mmu-miR-6995-5p		MirDB	5.856e-05	0.4395	0.0007919	0.007524	4	139	DAAM2,PAX2,PLEC,MAPKBP1
GO: Biological Process	GO:0042327	positive regulation of phosphorylation		3.863e-05	0.1604	0.0007943	0.007076	14	934	CDKN1B,NPM1,HNF1A,ERBB3,PTPN11,FBN1,AGT,INSR,CCND1,FGFR1,PRKCZ,ACVRL1,PRKAG2,ACE
Coexpression	M9150	GRESHOCK_CANCER_COPY_NUMBER_UP	C2:CGP: Chemical and Genetic Perturbations	1.379e-07	0.0007962	0.0007962	0.007356	10	323	NPM1,HNF1A,PTPN11,CCND1,FGFR1,CTNNB1,PBX1,SUFU,PRDM16,KNL1
MicroRNA	mmu-miR-29a-3p		MirDB	5.915e-05	0.4439	0.0007984	0.007585	7	657	COL4A1,COL7A1,AKT3,FBN1,RERE,MAPKBP1,TRIM37
GO: Biological Process	GO:0010833	telomere maintenance via telomere lengthening		3.926e-05	0.163	0.0007999	0.007126	5	89	RAD51,RTEL1,CCT2,CTNNB1,TERT
GO: Biological Process	GO:0071375	cellular response to peptide hormone stimulus		3.948e-05	0.164	0.0007999	0.007126	9	386	AKT3,PTPN11,FBN1,AGT,INSR,PLCB1,PRKCZ,CTNNB1,STAT1
GO: Biological Process	GO:0048762	mesenchymal cell differentiation		3.948e-05	0.164	0.0007999	0.007126	9	386	ERBB3,POLR1A,AGT,MYOCD,PAX2,FGFR1,CTNNB1,ACVRL1,STAT1
MicroRNA	hsa-miR-135b:PITA	hsa-miR-135b:PITA_TOP	PITA	5.95e-05	0.4465	0.0008002	0.007603	6	449	CACNA1D,INSR,PLCB1,SUFU,PRDM16,WAC
MicroRNA	hsa-miR-135a:PITA	hsa-miR-135a:PITA_TOP	PITA	5.95e-05	0.4465	0.0008002	0.007603	6	449	CACNA1D,INSR,PLCB1,SUFU,PRDM16,WAC
MicroRNA	mmu-miR-29b-3p		MirDB	5.971e-05	0.4481	0.0008002	0.007603	7	658	COL4A1,COL7A1,AKT3,FBN1,RERE,MAPKBP1,TRIM37
MicroRNA	mmu-miR-29c-3p		MirDB	5.971e-05	0.4481	0.0008002	0.007603	7	658	COL4A1,COL7A1,AKT3,FBN1,RERE,MAPKBP1,TRIM37
Human Phenotype	HP:0000099	Glomerulonephritis		5.364e-05	0.2075	0.000801	0.007079	8	77	COL7A1,NPHS2,ARHGAP24,DAAM2,PAX2,NUP93,ZAP70,PLCE1
MicroRNA	hsa-miR-296-3p:mirSVR_lowEffct	hsa-miR-296-3p:mirSVR_conserved_lowEffect-0.1-0.5	MicroRNA.org	5.993e-05	0.4497	0.0008017	0.007617	10	1447	COL4A1,MLXIPL,ZNF423,MPDU1,PLCB1,DAAM2,RERE,ARID1A,TCTN1,WAC
MicroRNA	mmu-miR-767		MirDB	6.005e-05	0.4507	0.0008019	0.007619	5	275	COL4A1,FBN1,PPP3CA,ADAMTS3,INSR
Mouse Phenotype	MP:0003014	abnormal kidney medulla morphology		1.178e-05	0.03786	0.0008055	0.00697	5	49	COL4A1,AGT,PAX2,PBX1,ACE
MicroRNA	hsa-miR-601:mirSVR_lowEffct	hsa-miR-601:mirSVR_nonconserved_lowEffect-0.1-0.5	MicroRNA.org	6.058e-05	0.4546	0.0008075	0.007672	8	898	CDKN1B,MLXIPL,AKT3,POLR1A,PLCB1,MYOCD,CCDC141,SLC5A1
GO: Biological Process	GO:0072283	metanephric renal vesicle morphogenesis		4.024e-05	0.1671	0.0008082	0.0072	3	16	PAX2,CTNNB1,STAT1
GO: Biological Process	GO:0048592	eye morphogenesis		4.028e-05	0.1673	0.0008082	0.0072	9	387	RPGRIP1,FBN1,CCND1,PAX2,PRKCZ,CTNNB1,SMOC1,ARID1A,CASZ1
MicroRNA	hsa-miR-922:mirSVR_highEffct	hsa-miR-922:mirSVR_nonconserved_highEffect-0.5	MicroRNA.org	6.096e-05	0.4575	0.0008112	0.007707	10	1450	CLPB,TRIM32,SETBP1,WDR73,PLEC,GNB1,PIGV,CCDC141,TRIM37,TCTN1
GO: Biological Process	GO:0009968	negative regulation of signal transduction		4.084e-05	0.1696	0.0008128	0.007241	19	1616	ERBB3,PTPN11,ARHGAP24,FBN1,TRIM32,GLI1,AGT,PKHD1,APOA1,MYOCD,PRKCZ,RERE,CTNNB1,MAPKBP1,SUFU,TERT,PRDM16,BICC1,STAT1
GO: Biological Process	GO:0021987	cerebral cortex development		4.093e-05	0.17	0.0008128	0.007241	6	148	CEP120,MCPH1,PLCB1,FGFR1,CTNNB1,CCDC141
GO: Biological Process	GO:0010001	glial cell differentiation		4.11e-05	0.1707	0.0008128	0.007241	9	388	CDKN2C,ERBB3,PTPN11,AGT,DAAM2,PAX2,CTNNB1,PLEC,CASZ1
GO: Biological Process	GO:0035850	epithelial cell differentiation involved in kidney development		4.143e-05	0.172	0.0008154	0.007264	5	90	NPHS2,PAX2,PRKCZ,CTNNB1,STAT1
MicroRNA	hsa-miR-602:mirSVR_highEffct	hsa-miR-602:mirSVR_nonconserved_highEffect-0.5	MicroRNA.org	6.191e-05	0.4646	0.0008223	0.007813	4	141	SMOC1,ARID1A,STAT1,WAC
Human Phenotype	HP:0005112	Abdominal aortic aneurysm		5.55e-05	0.2147	0.0008226	0.00727	10	124	MLXIPL,FBN1,BCL7B,BAZ1B,PRKCZ,RERE,PRDM16,TBL2,CASZ1,BICC1
Human Phenotype	HP:0000457	Depressed nasal ridge		5.55e-05	0.2147	0.0008226	0.00727	10	124	RPGRIP1,PIGL,PTPN11,PKHD1,FGFR1,PRKCZ,RERE,PRDM16,CASZ1,TCTN1
GO: Biological Process	GO:0090130	tissue migration		4.229e-05	0.1756	0.0008285	0.007381	10	487	AKT3,PTPN11,AGT,DAAM2,APOA1,FGFR1,PRKCZ,ACVRL1,ZAP70,STAT1
MicroRNA	hsa-miR-545-3p		MirDB	6.296e-05	0.4725	0.0008296	0.007881	8	903	COL4A1,AKT3,ARHGAP24,FGFR1,CTNNB1,GNB1,TRIM37,COX14
MicroRNA	hsa-miR-654-3p:mirSVR_highEffct	hsa-miR-654-3p:mirSVR_nonconserved_highEffect-0.5	MicroRNA.org	6.296e-05	0.4725	0.0008296	0.007881	8	903	NPM1,AKT3,ARHGAP24,PPP3CA,MCPH1,MYOCD,FGFR1,COX14
MicroRNA	hsa-miR-519b-3p:PITA	hsa-miR-519b-3p:PITA_TOP	PITA	6.319e-05	0.4743	0.0008296	0.007881	7	664	ERBB3,ARHGAP24,PPP3CA,CEP120,PLCB1,SMOC1,PRDM16
MicroRNA	hsa-miR-519c-3p:PITA	hsa-miR-519c-3p:PITA_TOP	PITA	6.319e-05	0.4743	0.0008296	0.007881	7	664	ERBB3,ARHGAP24,PPP3CA,CEP120,PLCB1,SMOC1,PRDM16
MicroRNA	hsa-miR-519a:PITA	hsa-miR-519a:PITA_TOP	PITA	6.319e-05	0.4743	0.0008296	0.007881	7	664	ERBB3,ARHGAP24,PPP3CA,CEP120,PLCB1,SMOC1,PRDM16
MicroRNA	hsa-miR-29b-3p:TargetScan	hsa-miR-29b-3p	TargetScan	6.345e-05	0.4762	0.0008296	0.007881	8	904	COL4A1,COL7A1,AKT3,FBN1,DAAM2,RERE,MAPKBP1,JMJD1C
MicroRNA	hsa-miR-6873-3p		MirDB	6.345e-05	0.4762	0.0008296	0.007881	8	904	ADAMTS3,SETBP1,PKHD1,CCND1,GNB1,PRDM16,TBL2,BICC1
MicroRNA	hsa-miR-29a-3p:TargetScan	hsa-miR-29a-3p	TargetScan	6.345e-05	0.4762	0.0008296	0.007881	8	904	COL4A1,COL7A1,AKT3,FBN1,DAAM2,RERE,MAPKBP1,JMJD1C
MicroRNA	hsa-miR-29c-3p:TargetScan	hsa-miR-29c-3p	TargetScan	6.345e-05	0.4762	0.0008296	0.007881	8	904	COL4A1,COL7A1,AKT3,FBN1,DAAM2,RERE,MAPKBP1,JMJD1C
Human Phenotype	HP:0002308	Chiari malformation		5.67e-05	0.2193	0.000837	0.007397	9	100	MLXIPL,PIEZO2,FBN1,SETBP1,BCL7B,BAZ1B,PAX2,FGFR1,TBL2
MicroRNA	hsa-miR-128-3p		MirDB	6.443e-05	0.4835	0.0008409	0.007989	8	906	TRIM32,INSR,MYOCD,RERE,PRKAG2,PRDM16,JMJD1C,BICC1
GO: Biological Process	GO:0071824	protein-DNA complex organization		4.337e-05	0.1801	0.0008457	0.007534	14	944	RAD51,RAD51C,NPM1,HNF1A,SETBP1,BCL7B,BAZ1B,MYOCD,RERE,ARID1A,PRDM16,JMJD1C,TRIM37,WAC
MicroRNA	hsa-miR-4306		MirDB	6.503e-05	0.4881	0.0008459	0.008036	9	1173	NPHS2,ZNF423,KCNJ5,SETBP1,INSR,PAX2,RERE,ARID1A,CCDC141
MicroRNA	hsa-miR-1324:mirSVR_highEffct	hsa-miR-1324:mirSVR_nonconserved_highEffect-0.5	MicroRNA.org	6.503e-05	0.4881	0.0008459	0.008036	9	1173	RAD51,MLXIPL,PPP3CA,ZNF423,PLCB1,CCT2,GNB1,JMJD1C,WAC
MicroRNA	mmu-miR-664-5p		MirDB	6.538e-05	0.4906	0.0008489	0.008065	5	280	RERE,SMOC1,ACVRL1,PBX1,PRDM16
MicroRNA	hsa-miR-1237-3p		MirDB	6.557e-05	0.4921	0.0008489	0.008065	6	457	ERBB3,MYOCD,CCND1,PRDM16,TBL2,VDR
MicroRNA	hsa-miR-101-3p.1:TargetScan	hsa-miR-101-3p.1	TargetScan	6.56e-05	0.4924	0.0008489	0.008065	7	668	AKT3,FBN1,ADAMTS3,PLCB1,GNB1,ARID1A,BICC1
MicroRNA	hsa-miR-103-as:mirSVR_highEffct	hsa-miR-103-as:mirSVR_nonconserved_highEffect-0.5	MicroRNA.org	6.636e-05	0.498	0.0008572	0.008144	6	458	CDKN1B,GLI1,SETBP1,CCT2,CCND1,JMJD1C
MicroRNA	mmu-miR-7657-3p		MirDB	6.648e-05	0.499	0.0008573	0.008145	5	281	CDKN1B,AKT3,CLPB,ADAMTS3,ACVRL1
Mouse Phenotype	MP:0011085	postnatal lethality, complete penetrance		1.284e-05	0.04124	0.0008592	0.007434	12	436	COL7A1,ERBB3,NPHS2,FBN1,ZNF423,INSR,BAZ1B,MYOCD,FGFR1,PLEC,SMOC1,BICC1
GO: Biological Process	GO:0010721	negative regulation of cell development		4.45e-05	0.1848	0.0008597	0.007659	9	392	FBN1,PPP3CA,WNT3,ABCC8,DAAM2,CTNNB1,TERT,PRDM16,CASZ1
GO: Biological Process	GO:0030902	hindbrain development		4.451e-05	0.1848	0.0008597	0.007659	8	302	PTPN11,CLPB,GLI1,ZNF423,WDR73,PAX2,RERE,CTNNB1
MicroRNA	hsa-miR-6505-3p:Functional MTI (Weak)	Functional MTI (Weak)	miRTarbase	6.682e-05	0.5015	0.0008602	0.008173	3	52	PKHD1,PBX1,CCDC141
MicroRNA	hsa-miR-4303:mirSVR_lowEffct	hsa-miR-4303:mirSVR_nonconserved_lowEffect-0.1-0.5	MicroRNA.org	6.707e-05	0.5033	0.0008619	0.008188	11	1776	PIEZO2,SETBP1,WDR73,MYOCD,CTNNB1,MAPKBP1,GNB1,SUFU,ZAP70,STAT1,VDR
MicroRNA	hsa-miR-761:mirSVR_highEffct	hsa-miR-761:mirSVR_nonconserved_highEffect-0.5	MicroRNA.org	6.745e-05	0.5062	0.0008653	0.008221	8	912	RAD51C,VPS33B,CTNNB1,ACVRL1,PBX1,CCDC141,TCTN1,WAC
GO: Biological Process	GO:0055017	cardiac muscle tissue growth		4.579e-05	0.1902	0.0008771	0.007814	6	151	GLI1,AGT,MYOCD,FGFR1,CTNNB1,PRDM16
GO: Biological Process	GO:0001678	intracellular glucose homeostasis		4.583e-05	0.1903	0.0008771	0.007814	7	222	CACNA1D,MLXIPL,HNF1A,PPP3CA,ABCC8,PAX2,ACE
Human Phenotype	HP:0011355	Localized skin lesion		5.98e-05	0.2313	0.0008795	0.007773	32	930	RAD51,RAD51C,CDKN1B,NPM1,CDKN2C,MLXIPL,COL7A1,PIGL,PTPN11,FBN1,CLPB,RTEL1,MPDU1,SETBP1,INSR,BCL7B,BAZ1B,APOA1,FGFR1,PRKCZ,RERE,CTNNB1,PLEC,SMOC1,SUFU,TERT,PRDM16,JMJD1C,TRIM37,TBL2,CASZ1,H19
MicroRNA	hsa-miR-142-5p:TargetScan	hsa-miR-142-5p	TargetScan	6.872e-05	0.5158	0.0008801	0.008362	7	673	PPP3CA,CCND1,RERE,PBX1,ARID1A,PRDM16,JMJD1C
MicroRNA	hsa-miR-4317:mirSVR_lowEffct	hsa-miR-4317:mirSVR_nonconserved_lowEffect-0.1-0.5	MicroRNA.org	6.893e-05	0.5173	0.0008813	0.008372	9	1182	RAD51,RAD51C,COL4A1,COL7A1,DAAM2,CCT2,FGFR1,TBL2,PLCE1
Human Phenotype	HP:0008067	Abnormally lax or hyperextensible skin		6.049e-05	0.234	0.0008862	0.007832	12	179	MLXIPL,AKT3,PTPN11,FBN1,RTEL1,INSR,BCL7B,BAZ1B,PAX2,TERT,LTBP4,TBL2
MicroRNA	hsa-miR-218:mirSVR_lowEffct	hsa-miR-218:mirSVR_conserved_lowEffect-0.1-0.5	MicroRNA.org	6.945e-05	0.5212	0.0008865	0.008422	11	1783	COL4A1,AKT3,FBN1,RTEL1,SDCCAG8,SETBP1,INSR,CCND1,ACE,TBL2,SLC5A1
MicroRNA	hsa-miR-624:mirSVR_lowEffct	hsa-miR-624:mirSVR_nonconserved_lowEffect-0.1-0.5	MicroRNA.org	7.05e-05	0.5291	0.0008983	0.008534	11	1786	CDKN1B,CACNA1D,PIEZO2,FBN1,MCPH1,ADAMTS3,TRIM32,KCNJ5,BCL7B,CCDC141,BICC1
MicroRNA	hsa-miR-550:mirSVR_lowEffct	hsa-miR-550:mirSVR_nonconserved_lowEffect-0.1-0.5	MicroRNA.org	7.085e-05	0.5317	0.0009001	0.008551	11	1787	CDKN1B,HNF1A,AKT3,ERBB3,CLCNKA,RTEL1,CCT2,NUP93,CTNNB1,ACVRL1,CASZ1
MicroRNA	hsa-miR-365b-3p:TargetScan	hsa-miR-365b-3p	TargetScan	7.106e-05	0.5333	0.0009001	0.008551	5	285	COL7A1,AKT3,PAX2,PRDM16,PLCE1
MicroRNA	hsa-miR-365a-3p:TargetScan	hsa-miR-365a-3p	TargetScan	7.106e-05	0.5333	0.0009001	0.008551	5	285	COL7A1,AKT3,PAX2,PRDM16,PLCE1
MicroRNA	hsa-miR-4325:mirSVR_highEffct	hsa-miR-4325:mirSVR_nonconserved_highEffect-0.5	MicroRNA.org	7.112e-05	0.5337	0.0009001	0.008551	8	919	FBN1,PPP3CA,MCPH1,ADAMTS3,PRKAG2,GNB1,SUFU,JMJD1C
MicroRNA	mmu-miR-6901-5p		MirDB	7.127e-05	0.5349	0.0009005	0.008555	6	464	MLXIPL,SETBP1,PBX1,SUFU,TRIM37,COX14
Human Phenotype	HP:0001734	Annular pancreas		6.181e-05	0.2391	0.0009021	0.007973	5	25	SETBP1,PRKCZ,RERE,PRDM16,CASZ1
MicroRNA	mmu-miR-493-5p		MirDB	7.196e-05	0.5401	0.0009077	0.008624	7	678	PLCB1,DAAM2,GNB1,ARID1A,SUFU,JMJD1C,VDR
Human Phenotype	HP:0004324	Increased body weight		6.268e-05	0.2425	0.0009079	0.008024	21	480	MLXIPL,PIGL,HNF1A,TRIM32,ABCC8,SDCCAG8,SETBP1,BCL7B,BAZ1B,FGFR1,PRKCZ,RERE,CTNNB1,SUFU,CCDC141,TERT,PRDM16,JMJD1C,TBL2,CASZ1,WAC
Human Phenotype	HP:0010438	Abnormal ventricular septum morphology		6.302e-05	0.2437	0.0009079	0.008024	22	518	CACNA1D,MLXIPL,PIGL,AKT3,ERBB3,PTPN11,PIEZO2,FBN1,VPS33B,GLI1,INSR,BCL7B,BAZ1B,MYOCD,FGFR1,RPS26,RPS27,RERE,ARID1A,JMJD1C,TBL2,WAC
Human Phenotype	HP:0005599	Hypopigmentation of hair		6.384e-05	0.2469	0.0009079	0.008024	15	271	RAD51,RAD51C,CDKN1B,NPM1,CDKN2C,MLXIPL,RTEL1,INSR,WDR73,PRKCZ,RERE,TERT,PRDM16,JMJD1C,CASZ1
Human Phenotype	HP:0001107	Ocular albinism		6.384e-05	0.2469	0.0009079	0.008024	15	271	RAD51,RAD51C,CDKN1B,NPM1,CDKN2C,MLXIPL,RTEL1,INSR,WDR73,PRKCZ,RERE,TERT,PRDM16,JMJD1C,CASZ1
Human Phenotype	HP:0007513	Generalized hypopigmentation		6.384e-05	0.2469	0.0009079	0.008024	15	271	RAD51,RAD51C,CDKN1B,NPM1,CDKN2C,MLXIPL,RTEL1,INSR,WDR73,PRKCZ,RERE,TERT,PRDM16,JMJD1C,CASZ1
Human Phenotype	HP:0001022	Albinism		6.384e-05	0.2469	0.0009079	0.008024	15	271	RAD51,RAD51C,CDKN1B,NPM1,CDKN2C,MLXIPL,RTEL1,INSR,WDR73,PRKCZ,RERE,TERT,PRDM16,JMJD1C,CASZ1
Human Phenotype	HP:0001010	Hypopigmentation of the skin		6.384e-05	0.2469	0.0009079	0.008024	15	271	RAD51,RAD51C,CDKN1B,NPM1,CDKN2C,MLXIPL,RTEL1,INSR,WDR73,PRKCZ,RERE,TERT,PRDM16,JMJD1C,CASZ1
Pubmed	28560839	Suppressor of fused controls cerebellar neuronal differentiation in a manner modulated by GLI3 repressor and Fgf15.	Pubmed	8.7e-07	0.03558	0.0009096	0.01018	4	29	GLI1,CCND1,PAX2,SUFU
Pubmed	14522949	Beta1 integrins regulate chondrocyte rotation, G1 progression, and cytokinesis.	Pubmed	8.7e-07	0.03558	0.0009096	0.01018	4	29	CDKN1B,CCND1,FGFR1,STAT1
Pubmed	34929174	Temporospatial regulation of intraflagellar transport is required for the endochondral ossification in mice.	Pubmed	8.7e-07	0.03558	0.0009096	0.01018	4	29	GLI1,FGFR1,CTNNB1,STAT1
Pubmed	28611215	Genome-wide CRISPR screen identifies HNRNPL as a prostate cancer dependency regulating RNA splicing.	Pubmed	9.391e-07	0.03841	0.0009096	0.01018	16	1489	PPP3CA,POLR1A,MCPH1,RTEL1,ABCC8,SDCCAG8,SETBP1,INSR,CCND1,PRKCZ,RERE,PRKAG2,PBX1,ARID1A,JMJD1C,CASZ1
Pubmed	24472646	Integrin linked kinase (ILK) is required for lens epithelial cell survival, proliferation and differentiation.	Pubmed	1.002e-06	0.04097	0.0009096	0.01018	4	30	AKT3,PTPN11,CCND1,CTNNB1
Pubmed	22228100	Regulation of retinal progenitor expansion by Frizzled receptors: implications for microphthalmia and retinal coloboma.	Pubmed	1.148e-06	0.04695	0.0009096	0.01018	4	31	CDKN1B,CCND1,PAX2,CTNNB1
Pubmed	16702404	Nuclear receptor TLX prevents retinal dystrophy and recruits the corepressor atrophin1.	Pubmed	1.148e-06	0.04695	0.0009096	0.01018	4	31	CDKN1B,CACNA1D,CCND1,PLCE1
Pubmed	19692168	Genetic susceptibility to distinct bladder cancer subphenotypes.	Pubmed	1.272e-06	0.052	0.0009096	0.01018	9	421	RAD51,CDKN1B,MPDU1,INSR,CCND1,CTNNB1,TERT,STAT1,VDR
Pubmed	15371513	Tlx, an orphan nuclear receptor, regulates cell numbers and astrocyte development in the developing retina.	Pubmed	1.305e-06	0.05338	0.0009096	0.01018	3	9	CDKN1B,CCND1,PAX2
Pubmed	19327148	Functional characterization and identification of mouse Rad51d splice variants.	Pubmed	1.305e-06	0.05338	0.0009096	0.01018	3	9	RAD51,RAD51C,PAX2
Pubmed	16489008	Patched1 functions as a gatekeeper by promoting cell cycle progression.	Pubmed	1.305e-06	0.05338	0.0009096	0.01018	3	9	GLI1,CCND1,CTNNB1
Pubmed	31613912	Dynamic activation of Wnt, Fgf, and Hh signaling during soft palate development.	Pubmed	1.305e-06	0.05338	0.0009096	0.01018	3	9	GLI1,FGFR1,CTNNB1
Pubmed	29386246	?-Catenin signaling is essential for mammalian larynx recanalization and the establishment of vocal fold progenitor cells.	Pubmed	1.305e-06	0.05338	0.0009096	0.01018	3	9	CDKN1B,CCND1,CTNNB1
Pubmed	34436835	Genetic Steroid-Resistant Nephrotic Syndrome Overview	Pubmed	1.305e-06	0.05338	0.0009096	0.01018	3	9	NPHS2,NUP93,PLCE1
Pubmed	19286674	Tubby-like protein 3 (TULP3) regulates patterning in the mouse embryo through inhibition of Hedgehog signaling.	Pubmed	1.31e-06	0.05356	0.0009096	0.01018	4	32	CDKN1B,GLI1,CCND1,SUFU
Pubmed	18193044	Six new loci associated with blood low-density lipoprotein cholesterol, high-density lipoprotein cholesterol or triglycerides in humans.	Pubmed	1.487e-06	0.06083	0.0009096	0.01018	4	33	MLXIPL,BCL7B,APOA1,TBL2
Pubmed	25689933	Genetic interaction between Pax6 and ?-catenin in the developing retinal pigment epithelium.	Pubmed	1.861e-06	0.07611	0.0009096	0.01018	3	10	CCND1,PAX2,CTNNB1
Pubmed	10022865	Cyclin D-CDK subunit arrangement is dependent on the availability of competing INK4 and p21 class inhibitors.	Pubmed	1.861e-06	0.07611	0.0009096	0.01018	3	10	CDKN1B,CDKN2C,CCND1
Pubmed	24886500	G1 checkpoint establishment in vivo during embryonic liver development.	Pubmed	1.861e-06	0.07611	0.0009096	0.01018	3	10	RAD51,CDKN1B,CCND1
Pubmed	11013070	Fine-scale comparative mapping of the human 7q11.23 region and the orthologous region on mouse chromosome 5G: the low-copy repeats that flank the Williams-Beuren syndrome deletion arose at breakpoint sites of an evolutionary inversion(s).	Pubmed	1.896e-06	0.07753	0.0009096	0.01018	4	35	MLXIPL,BCL7B,BAZ1B,TBL2
Pubmed	20686565	Biological, clinical and population relevance of 95 loci for blood lipids.	Pubmed	2.029e-06	0.08298	0.0009096	0.01018	6	146	MLXIPL,HNF1A,APOA1,PLEC,JMJD1C,TBL2
Pubmed	33737325	Hnf1b haploinsufficiency differentially affects developmental target genes in a new renal cysts and diabetes mouse model.	Pubmed	2.129e-06	0.08705	0.0009096	0.01018	4	36	HNF1A,PKHD1,PAX2,BICC1
Pubmed	25715395	Hnf1b controls pancreas morphogenesis and the generation of Ngn3+ endocrine progenitors.	Pubmed	2.129e-06	0.08705	0.0009096	0.01018	4	36	PKHD1,PRKCZ,CTNNB1,BICC1
Pubmed	27434733	Karyopherin Alpha 1 Regulates Satellite Cell Proliferation and Survival by Modulating Nuclear Import.	Pubmed	2.129e-06	0.08705	0.0009096	0.01018	4	36	CDKN1B,NPM1,CCND1,CTNNB1
Pubmed	9344654	Mouse chromosomal locations of nine genes encoding homologs of human paraneoplastic neurologic disorder antigens.	Pubmed	2.129e-06	0.08705	0.0009096	0.01018	4	36	ERBB3,GLI1,INSR,FGFR1
Pubmed	15735755	PML interacts with Myc, and Myc target gene expression is altered in PML-null fibroblasts.	Pubmed	2.382e-06	0.09742	0.0009096	0.01018	4	37	CDKN1B,NPM1,CCND1,TERT
Pubmed	22465667	GLI3 constrains digit number by controlling both progenitor proliferation and BMP-dependent exit to chondrogenesis.	Pubmed	2.382e-06	0.09742	0.0009096	0.01018	4	37	CDKN2C,GLI1,CCND1,FGFR1
Pubmed	19854167	Cell cycle regulation in the inner ear sensory epithelia: role of cyclin D1 and cyclin-dependent kinase inhibitors.	Pubmed	2.554e-06	0.1045	0.0009096	0.01018	3	11	CDKN1B,CDKN2C,CCND1
Pubmed	17822758	Altered trophoblast proliferation is insufficient to account for placental dysfunction in Egfr null embryos.	Pubmed	2.554e-06	0.1045	0.0009096	0.01018	3	11	CDKN1B,CDKN2C,ERBB3
Pubmed	20537417	Impact of genomic polymorphism on arterial hypertension after aortic coarctation repair.	Pubmed	2.554e-06	0.1045	0.0009096	0.01018	3	11	FBN1,AGT,ACE
Pubmed	16396903	GLI3-dependent transcriptional repression of Gli1, Gli2 and kidney patterning genes disrupts renal morphogenesis.	Pubmed	2.554e-06	0.1045	0.0009096	0.01018	3	11	GLI1,CCND1,PAX2
Pubmed	11779826	Generation and comparative analysis of approximately 3.3 Mb of mouse genomic sequence orthologous to the region of human chromosome 7q11.23 implicated in Williams syndrome.	Pubmed	2.657e-06	0.1087	0.0009096	0.01018	4	38	MLXIPL,BCL7B,BAZ1B,TBL2
Pubmed	12482669	Signaling pathways triggered by HIV-1 Tat in human monocytes to induce TNF-alpha.	Pubmed	2.657e-06	0.1087	0.0009096	0.01018	4	38	PPP3CA,PLCB1,PRKCZ,PLCE1
Pubmed	16510873	Cdc42 controls progenitor cell differentiation and beta-catenin turnover in skin.	Pubmed	2.955e-06	0.1209	0.0009096	0.01018	4	39	AKT3,WNT3,PRKCZ,CTNNB1
Pubmed	21909109	Large-scale genome-wide association studies in East Asians identify new genetic loci influencing metabolic traits.	Pubmed	2.955e-06	0.1209	0.0009096	0.01018	4	39	MLXIPL,HNF1A,APOA1,TBL2
Pubmed	33580754	FGF8 and BMP2 mediated dynamic regulation of dental mesenchyme proliferation and differentiation via Lhx8/Suv39h1 complex.	Pubmed	2.955e-06	0.1209	0.0009096	0.01018	4	39	COL4A1,COL7A1,CCND1,FGFR1
Pubmed	12756179	Retinal ganglion cell-derived sonic hedgehog signaling is required for optic disc and stalk neuroepithelial cell development.	Pubmed	3.399e-06	0.139	0.0009096	0.01018	3	12	GLI1,CCND1,PAX2
Pubmed	25535395	Notch inhibition induces mitotically generated hair cells in mammalian cochleae via activating the Wnt pathway.	Pubmed	3.399e-06	0.139	0.0009096	0.01018	3	12	CDKN1B,CCND1,CTNNB1
Pubmed	16273093	A quantitative protein interaction network for the ErbB receptors using protein microarrays.	Pubmed	3.45e-06	0.1411	0.0009096	0.01018	5	90	ERBB3,PTPN11,FGFR1,ZAP70,STAT1
Pubmed	18660489	Multiple genetic variants along candidate pathways influence plasma high-density lipoprotein cholesterol concentrations.	Pubmed	3.555e-06	0.1454	0.0009096	0.01018	7	250	PTPN11,PPP3CA,AGT,INSR,APOA1,ACE,STAT1
Pubmed	30485816	Six3 and Six6 Are Jointly Required for the Maintenance of Multipotent Retinal Progenitors through Both Positive and Negative Regulation.	Pubmed	3.998e-06	0.1635	0.0009096	0.01018	4	42	CDKN1B,GLI1,CCND1,PRKCZ
Pubmed	19258477	Candidate gene analysis using imputed genotypes: cell cycle single-nucleotide polymorphisms and ovarian cancer risk.	Pubmed	4.411e-06	0.1804	0.0009096	0.01018	3	13	CDKN1B,CDKN2C,CCND1
Pubmed	30979723	Deficiency in the secreted protein Semaphorin3d causes abnormal parathyroid development in mice.	Pubmed	4.411e-06	0.1804	0.0009096	0.01018	3	13	CDKN1B,CDKN2C,CCND1
Pubmed	18625210	Control of glial precursor cell development in the mouse optic nerve by sonic hedgehog from retinal ganglion cells.	Pubmed	4.411e-06	0.1804	0.0009096	0.01018	3	13	GLI1,CCND1,PAX2
Pubmed	18507837	Effects of common germline genetic variation in cell cycle control genes on breast cancer survival: results from a population-based cohort.	Pubmed	4.411e-06	0.1804	0.0009096	0.01018	3	13	CDKN1B,CDKN2C,CCND1
Pubmed	18463247	Loss of apoptosis-inducing factor results in cell-type-specific neurogenesis defects.	Pubmed	4.411e-06	0.1804	0.0009096	0.01018	3	13	CDKN1B,GLI1,CCND1
Pubmed	18174243	Association of single-nucleotide polymorphisms in the cell cycle genes with breast cancer in the British population.	Pubmed	4.411e-06	0.1804	0.0009096	0.01018	3	13	CDKN1B,CDKN2C,CCND1
Pubmed	34887903	Lineage Specific Deletion of	Pubmed	4.411e-06	0.1804	0.0009096	0.01018	3	13	GLI1,CCND1,CTNNB1
Pubmed	27174565	Homozygous mutation of VPS16 gene is responsible for an autosomal recessive adolescent-onset primary dystonia.	Pubmed	4.411e-06	0.1804	0.0009096	0.01018	3	13	CDKN1B,CCND1,PAX2
Pubmed	22154697	p21, an important mediator of quiescence during pituitary tumor formation, is dispensable for normal pituitary development during embryogenesis.	Pubmed	4.411e-06	0.1804	0.0009096	0.01018	3	13	CDKN1B,CDKN2C,CCND1
Pubmed	8530075	Distribution of the mammalian Stat gene family in mouse chromosomes.	Pubmed	4.411e-06	0.1804	0.0009096	0.01018	3	13	ERBB3,WNT3,STAT1
Pubmed	19155782	The environmental and genetic evidence for the association of hyperlipidemia and hypertension.	Pubmed	4.411e-06	0.1804	0.0009096	0.01018	3	13	AGT,APOA1,ACE
Pubmed	17409409	Tagging single nucleotide polymorphisms in cell cycle control genes and susceptibility to invasive epithelial ovarian cancer.	Pubmed	4.411e-06	0.1804	0.0009096	0.01018	3	13	CDKN1B,CDKN2C,CCND1
Pubmed	20858271	EMG1 is essential for mouse pre-implantation embryo development.	Pubmed	4.411e-06	0.1804	0.0009096	0.01018	3	13	NPM1,RTEL1,CTNNB1
Pubmed	15121182	Effects of Wnt1 signaling on proliferation in the developing mid-/hindbrain region.	Pubmed	4.411e-06	0.1804	0.0009096	0.01018	3	13	CCND1,PAX2,CTNNB1
Pubmed	19064572	Polymorphism in the IL18 gene and epithelial ovarian cancer in non-Hispanic white women.	Pubmed	4.889e-06	0.2	0.0009096	0.01018	6	170	RAD51,CDKN1B,INSR,CCND1,CTNNB1,VDR
Pubmed	28317875	Chd7 is indispensable for mammalian brain development through activation of a neuronal differentiation programme.	Pubmed	5.604e-06	0.2292	0.0009096	0.01018	3	14	CDKN1B,CCND1,PAX2
Pubmed	18281541	Effects of common germ-line genetic variation in cell cycle genes on ovarian cancer survival.	Pubmed	5.604e-06	0.2292	0.0009096	0.01018	3	14	CDKN1B,CDKN2C,CCND1
Pubmed	33640491	Proximity-dependent Mapping of the Androgen Receptor Identifies Kruppel-like Factor 4 as a Functional Partner.	Pubmed	5.607e-06	0.2293	0.0009096	0.01018	7	268	BCL7B,RERE,ARID1A,JMJD1C,CASZ1,WAC,KNL1
Pubmed	20059953	A systems approach reveals that the myogenesis genome network is regulated by the transcriptional repressor RP58.	Pubmed	5.805e-06	0.2374	0.0009096	0.01018	15	1515	CDKN2C,MLXIPL,HNF1A,POLR1A,CLPB,GLI1,ZNF423,MYOCD,CTNNB1,PBX1,TERT,PRDM16,JMJD1C,STAT1,VDR
Pubmed	25942340	HCT116 colonospheres shows elevated expression of hTERT and ?-catenin protein - a short report.	Pubmed	6.361e-06	0.2601	0.0009096	0.01018	2	2	CTNNB1,TERT
Pubmed	17608790	Sex-specific effects of AGT-6 and ACE I/D on pulse pressure after 6 months on antihypertensive treatment: the GenHAT study.	Pubmed	6.361e-06	0.2601	0.0009096	0.01018	2	2	AGT,ACE
Pubmed	15387996	[Association of polymorphisms in the angiotensin system genes with obstructive sleep apnea-hypopnea syndrome].	Pubmed	6.361e-06	0.2601	0.0009096	0.01018	2	2	AGT,ACE
Pubmed	17090192	Pleuropulmonary desmoid tumors: immunohistochemical comparison with solitary fibrous tumors and assessment of beta-catenin and cyclin D1 expression.	Pubmed	6.361e-06	0.2601	0.0009096	0.01018	2	2	CCND1,CTNNB1
Pubmed	34630086	Fractions of Shen-Sui-Tong-Zhi Formula Enhance Osteogenesis	Pubmed	6.361e-06	0.2601	0.0009096	0.01018	2	2	GLI1,CTNNB1
Pubmed	11158317	Genetic evidence for the interactions of cyclin D1 and p27(Kip1) in mice.	Pubmed	6.361e-06	0.2601	0.0009096	0.01018	2	2	CDKN1B,CCND1
Pubmed	27661004	Frequent somatic TERT promoter mutations and CTNNB1 mutations in hepatocellular carcinoma.	Pubmed	6.361e-06	0.2601	0.0009096	0.01018	2	2	CTNNB1,TERT
Pubmed	8982357	On the masking of signals on immunoblots by cellular proteins.	Pubmed	6.361e-06	0.2601	0.0009096	0.01018	2	2	CDKN1B,CCND1
Pubmed	32392180	Identification of candidate lncRNAs and circRNAs regulating WNT3/?-catenin signaling in essential hypertension.	Pubmed	6.361e-06	0.2601	0.0009096	0.01018	2	2	WNT3,CTNNB1
Pubmed	11836555	Immunohistochemistry of cyclin D1 and beta-catenin, and mutational analysis of exon 3 of beta-catenin gene in parathyroid adenomas.	Pubmed	6.361e-06	0.2601	0.0009096	0.01018	2	2	CCND1,CTNNB1
Pubmed	19932491	Angiotensinogen polymorphisms and acquired atrial fibrillation in Chinese.	Pubmed	6.361e-06	0.2601	0.0009096	0.01018	2	2	AGT,ACE
Pubmed	20671115	RNA interference reveals a requirement for both p18INK4c and p27Kip1 in B lymphopoiesis.	Pubmed	6.361e-06	0.2601	0.0009096	0.01018	2	2	CDKN1B,CDKN2C
Pubmed	23026511	1?,25(OH)2-dihydroxyvitamin D3/VDR protects the skin from UVB-induced tumor formation by interacting with the ?-catenin pathway.	Pubmed	6.361e-06	0.2601	0.0009096	0.01018	2	2	CTNNB1,VDR
Pubmed	12449516	Angiotensin-converting enzyme insertion/deletion polymorphism and polyneuropathy in type 2 diabetes without macroalbuminuria.	Pubmed	6.361e-06	0.2601	0.0009096	0.01018	2	2	AGT,ACE
Pubmed	18413162	Association of the angiotensinogen M235T and angiotensin-converting enzyme insertion/deletion gene polymorphisms in Turkish type 2 diabetic patients with and without nephropathy.	Pubmed	6.361e-06	0.2601	0.0009096	0.01018	2	2	AGT,ACE
Pubmed	23812731	RTEL1 and TERT polymorphisms are associated with astrocytoma risk in the Chinese Han population.	Pubmed	6.361e-06	0.2601	0.0009096	0.01018	2	2	RTEL1,TERT
Pubmed	15023884	Renin-angiotensin system gene polymorphisms and atrial fibrillation.	Pubmed	6.361e-06	0.2601	0.0009096	0.01018	2	2	AGT,ACE
Pubmed	29439679	Comprehensive genomic analysis identifies pathogenic variants in maturity-onset diabetes of the young (MODY) patients in South India.	Pubmed	6.361e-06	0.2601	0.0009096	0.01018	2	2	HNF1A,ABCC8
Pubmed	30599132	Rho GTPase Activating Protein 24 (ARHGAP24) Silencing Promotes Lung Cancer Cell Migration and Invasion by Activating ?-Catenin Signaling.	Pubmed	6.361e-06	0.2601	0.0009096	0.01018	2	2	ARHGAP24,CTNNB1
Pubmed	26626498	Refining the phenotype associated with CASC5 mutation.	Pubmed	6.361e-06	0.2601	0.0009096	0.01018	2	2	MCPH1,KNL1
Pubmed	11330874	Angiotensin-converting enzyme and angiotensinogen gene polymorphisms are non-randomly distributed in oral contraceptive-induced hypertension.	Pubmed	6.361e-06	0.2601	0.0009096	0.01018	2	2	AGT,ACE
Pubmed	11909970	Stat1-vitamin D receptor interactions antagonize 1,25-dihydroxyvitamin D transcriptional activity and enhance stat1-mediated transcription.	Pubmed	6.361e-06	0.2601	0.0009096	0.01018	2	2	STAT1,VDR
Pubmed	32632529	Rewiring ERBB3 and ERK signaling confers resistance to FGFR1 inhibition in gastrointestinal cancer harbored an ERBB3-E928G mutation.	Pubmed	6.361e-06	0.2601	0.0009096	0.01018	2	2	ERBB3,FGFR1
Pubmed	19900369	[Significance of beta-catenin and Cyclin D1 express in glioma].	Pubmed	6.361e-06	0.2601	0.0009096	0.01018	2	2	CCND1,CTNNB1
Pubmed	18672804	[Gene polymorphism of the renin-angiotensin system in six ethnic/geographic regions of Belarus].	Pubmed	6.361e-06	0.2601	0.0009096	0.01018	2	2	AGT,ACE
Pubmed	12692418	Expression of beta-catenin in hepatocellular carcinoma in relation to tumor cell proliferation and cyclin D1 expression.	Pubmed	6.361e-06	0.2601	0.0009096	0.01018	2	2	CCND1,CTNNB1
Pubmed	16635753	Polymorphism of the renin-angiotensin-aldosterone system in patients with chronic allograft dysfunction.	Pubmed	6.361e-06	0.2601	0.0009096	0.01018	2	2	AGT,ACE
Pubmed	21492065	Human telomerase reverse transcriptase regulates cyclin D1 and G1/S phase transition in laryngeal squamous carcinoma.	Pubmed	6.361e-06	0.2601	0.0009096	0.01018	2	2	CCND1,TERT
Pubmed	20683061	CCND1 and CDKN1B polymorphisms and risk of breast cancer.	Pubmed	6.361e-06	0.2601	0.0009096	0.01018	2	2	CDKN1B,CCND1
Pubmed	18309246	Effects of hepatitis B virus X protein (HBx) on cell-growth inhibition in a CCL13-HBx stable cell line.	Pubmed	6.361e-06	0.2601	0.0009096	0.01018	2	2	WNT3,CTNNB1
Pubmed	17429448	Polymorphisms of angiotensinogen and angiotensin-converting enzyme associated with lower extremity arterial disease in the Health, Aging and Body Composition study.	Pubmed	6.361e-06	0.2601	0.0009096	0.01018	2	2	AGT,ACE
Pubmed	24866132	Genetic spectrum and clinical correlates of somatic mutations in aldosterone-producing adenoma.	Pubmed	6.361e-06	0.2601	0.0009096	0.01018	2	2	CACNA1D,KCNJ5
Pubmed	28712073	Association between ACE and AGT polymorphism and cardiovascular risk in acromegalic patients.	Pubmed	6.361e-06	0.2601	0.0009096	0.01018	2	2	AGT,ACE
Pubmed	10559945	Mammalian suppressor-of-fused modulates nuclear-cytoplasmic shuttling of Gli-1.	Pubmed	6.361e-06	0.2601	0.0009096	0.01018	2	2	GLI1,SUFU
Pubmed	17069434	Genetic polymorphisms of angiotensin-I converting enzyme, haptoglobin and angiotensinogen and oxidative stress parameters in 12 to 15-year-old adolescents.	Pubmed	6.361e-06	0.2601	0.0009096	0.01018	2	2	AGT,ACE
Pubmed	29378484	The relationship between ACE/AGT gene polymorphisms and the risk of diabetic retinopathy in Chinese patients with type 2 diabetes.	Pubmed	6.361e-06	0.2601	0.0009096	0.01018	2	2	AGT,ACE
Pubmed	20722844	Renin angiotensin system gene polymorphisms modify angiotensin-converting enzyme inhibitors' effect on cognitive function: the health, aging and body composition study.	Pubmed	6.361e-06	0.2601	0.0009096	0.01018	2	2	AGT,ACE
Pubmed	12511525	Angiotensinogen 235T allele "dosage" is associated with blood pressure phenotypes.	Pubmed	6.361e-06	0.2601	0.0009096	0.01018	2	2	AGT,ACE
Pubmed	19062524	[Polymorphisms of genes of rennin-angiotensine system and their correlation with psychological manifestations of birth stress].	Pubmed	6.361e-06	0.2601	0.0009096	0.01018	2	2	AGT,ACE
Pubmed	15082899	Association of Angiotensin-converting enzyme and angiotensinogen gene polymorphisms with preeclampsia.	Pubmed	6.361e-06	0.2601	0.0009096	0.01018	2	2	AGT,ACE
Pubmed	15789057	Renin-angiotensin system gene polymorphisms predict the progression to renal insufficiency among Asians with lupus nephritis.	Pubmed	6.361e-06	0.2601	0.0009096	0.01018	2	2	AGT,ACE
Pubmed	32380883	FGFR1 regulates proliferation and metastasis by targeting CCND1 in FGFR1 amplified lung cancer.	Pubmed	6.361e-06	0.2601	0.0009096	0.01018	2	2	CCND1,FGFR1
Pubmed	16572049	Epistatic effects between two genes in the renin-angiotensin system and systolic blood pressure and coronary artery calcification.	Pubmed	6.361e-06	0.2601	0.0009096	0.01018	2	2	AGT,ACE
Pubmed	25692908	Small-molecule inhibitors targeting INK4 protein p18(INK4C) enhance ex vivo expansion of haematopoietic stem cells.	Pubmed	6.361e-06	0.2601	0.0009096	0.01018	2	2	CDKN1B,CDKN2C
Pubmed	12669427	[Polymorphism of the promotor region of the angiotensinogen gene and the gene for angiotensin I-converting enzyme in arterial hypertension and myocardial ischemia of the Kazakh ethnic groups].	Pubmed	6.361e-06	0.2601	0.0009096	0.01018	2	2	AGT,ACE
Pubmed	16981142	Insertion/deletion polymorphism on ACE gene is associated with endothelial dysfunction in young patients with hypertension.	Pubmed	6.361e-06	0.2601	0.0009096	0.01018	2	2	AGT,ACE
Pubmed	13679587	Dissecting the roles of beta-catenin and cyclin D1 during mammary development and neoplasia.	Pubmed	6.361e-06	0.2601	0.0009096	0.01018	2	2	CCND1,CTNNB1
Pubmed	11677359	Angiotensinogen genotype and blood pressure response in the Dietary Approaches to Stop Hypertension (DASH) study.	Pubmed	6.361e-06	0.2601	0.0009096	0.01018	2	2	AGT,ACE
Pubmed	23557855	PI3K and Notch signal pathways coordinately regulate the activation and proliferation of T lymphocytes in asthma.	Pubmed	6.361e-06	0.2601	0.0009096	0.01018	2	2	CDKN1B,CCND1
Pubmed	16644723	The glucocorticoid receptor represses cyclin D1 by targeting the Tcf-beta-catenin complex.	Pubmed	6.361e-06	0.2601	0.0009096	0.01018	2	2	CCND1,CTNNB1
Pubmed	17083063	Influence of gender and genetic variability on plasma angiotensin peptides.	Pubmed	6.361e-06	0.2601	0.0009096	0.01018	2	2	AGT,ACE
Pubmed	30521887	Gene polymorphisms of angiotensin-converting enzyme and angiotensinogen and risk of idiopathic ischemic stroke.	Pubmed	6.361e-06	0.2601	0.0009096	0.01018	2	2	AGT,ACE
Pubmed	20400964	Germline mutations in breast and ovarian cancer pedigrees establish RAD51C as a human cancer susceptibility gene.	Pubmed	6.361e-06	0.2601	0.0009096	0.01018	2	2	RAD51,RAD51C
Pubmed	25925673	Statin-induced anti-proliferative effects via cyclin D1 and p27 in a window-of-opportunity breast cancer trial.	Pubmed	6.361e-06	0.2601	0.0009096	0.01018	2	2	CDKN1B,CCND1
Pubmed	17579251	Cardiovascular diseases and molecular variants of the renin-angiotensin system components in Slovak population.	Pubmed	6.361e-06	0.2601	0.0009096	0.01018	2	2	AGT,ACE
Pubmed	30354720	Cellular and Genetic Causes of Idiopathic Hyperaldosteronism.	Pubmed	6.361e-06	0.2601	0.0009096	0.01018	2	2	CACNA1D,KCNJ5
Pubmed	18941537	Stat1 phosphorylation determines Ras oncogenicity by regulating p27 kip1.	Pubmed	6.361e-06	0.2601	0.0009096	0.01018	2	2	CDKN1B,STAT1
Pubmed	32871819	Association Between	Pubmed	6.361e-06	0.2601	0.0009096	0.01018	2	2	AGT,ACE
Pubmed	18180298	Alternate cyclin D1 mRNA splicing modulates p27KIP1 binding and cell migration.	Pubmed	6.361e-06	0.2601	0.0009096	0.01018	2	2	CDKN1B,CCND1
Pubmed	20300047	COC use, ACE/AGT gene polymorphisms, and risk of stroke.	Pubmed	6.361e-06	0.2601	0.0009096	0.01018	2	2	AGT,ACE
Pubmed	20833334	MEN-4 and other multiple endocrine neoplasias due to cyclin-dependent kinase inhibitors (p27(Kip1) and p18(INK4C)) mutations.	Pubmed	6.361e-06	0.2601	0.0009096	0.01018	2	2	CDKN1B,CDKN2C
Pubmed	35779252	Histopathology and Genetic Causes of Primary Aldosteronism in Young Adults.	Pubmed	6.361e-06	0.2601	0.0009096	0.01018	2	2	CACNA1D,KCNJ5
Pubmed	12575194	[Angiotensinogen and angiotensin-I converting enzyme gene variations in Chinese pregnancy induced hypertension].	Pubmed	6.361e-06	0.2601	0.0009096	0.01018	2	2	AGT,ACE
Pubmed	24427347	Overexpression of ?-catenin and cyclinD1 predicts a poor prognosis in ovarian serous carcinomas.	Pubmed	6.361e-06	0.2601	0.0009096	0.01018	2	2	CCND1,CTNNB1
Pubmed	35593740	Dysregulation of the Scribble/YAP/?-catenin axis sustains the fibroinflammatory response in a PKHD1	Pubmed	6.361e-06	0.2601	0.0009096	0.01018	2	2	PKHD1,CTNNB1
Pubmed	12675870	Cardiac hypertrophy and remodeling in relation to ACE and angiotensinogen genes genotypes in Chinese dialysis patients.	Pubmed	6.361e-06	0.2601	0.0009096	0.01018	2	2	AGT,ACE
Pubmed	33096083	Inverse Correlation of TRIM32 and Protein Kinase C ? in T Helper Type 2-Biased Inflammation.	Pubmed	6.361e-06	0.2601	0.0009096	0.01018	2	2	TRIM32,PRKCZ
Pubmed	19329935	Aberrant activation of hedgehog signaling pathway contributes to endometrial carcinogenesis through beta-catenin.	Pubmed	6.361e-06	0.2601	0.0009096	0.01018	2	2	GLI1,CTNNB1
Pubmed	16387306	Polymorphism of the angiotensin-converting enzyme (ACE) and angiotesinogen (AGT) genes and their associations with blood pressure and carotid artery intima media thickness among healthy Finnish young adults--the Cardiovascular Risk in Young Finns Study.	Pubmed	6.361e-06	0.2601	0.0009096	0.01018	2	2	AGT,ACE
Pubmed	26395261	TRIM37 promoted the growth and migration of the pancreatic cancer cells.	Pubmed	6.361e-06	0.2601	0.0009096	0.01018	2	2	CTNNB1,TRIM37
Pubmed	21440764	Angiotensinogen t235 and angiotensin-converting enzyme insertion/deletion polymorphisms associated with the development of posttransplantation diabetes mellitus in renal allograft recipients.	Pubmed	6.361e-06	0.2601	0.0009096	0.01018	2	2	AGT,ACE
Pubmed	34758313	Single-cell transcriptomics reveals opposing roles of Shp2 in Myc-driven liver tumor cells and microenvironment.	Pubmed	6.361e-06	0.2601	0.0009096	0.01018	2	2	PTPN11,CTNNB1
Pubmed	17710155	Mutational analysis of p27 (CDKN1B) and p18 (CDKN2C) in sporadic pancreatic endocrine tumors argues against tumor-suppressor function.	Pubmed	6.361e-06	0.2601	0.0009096	0.01018	2	2	CDKN1B,CDKN2C
Pubmed	26442284	Diabetic Nephropathy Induced by Increased Ace Gene Dosage Is Associated with High Renal Levels of Angiotensin (1-7) and Bradykinin.	Pubmed	6.361e-06	0.2601	0.0009096	0.01018	2	2	AGT,ACE
Pubmed	15112973	Association between polymorphisms of the angiotensin-converting enzyme and angiotensinogen genes and allergic rhinitis in a Korean population.	Pubmed	6.361e-06	0.2601	0.0009096	0.01018	2	2	AGT,ACE
Pubmed	12830507	[The role of polymorphic variants of renin-angiotensin system genes in the development of ischemic stroke in Moscow population].	Pubmed	6.361e-06	0.2601	0.0009096	0.01018	2	2	AGT,ACE
Pubmed	19846569	Major role for ACE-independent intrarenal ANG II formation in type II diabetes.	Pubmed	6.361e-06	0.2601	0.0009096	0.01018	2	2	AGT,ACE
Pubmed	23392256	Delayed puberty but normal fertility in mice with selective deletion of insulin receptors from Kiss1 cells.	Pubmed	6.361e-06	0.2601	0.0009096	0.01018	2	2	INSR,KISS1
Pubmed	17124396	Polymorphisms in genes of the renin-angiotensin system and cerebral small vessel disease.	Pubmed	6.361e-06	0.2601	0.0009096	0.01018	2	2	AGT,ACE
Pubmed	23056909	Molecular recognition and regulation of human angiotensin-I converting enzyme (ACE) activity by natural inhibitory peptides.	Pubmed	6.361e-06	0.2601	0.0009096	0.01018	2	2	AGT,ACE
Pubmed	24449255	Persistent Wnt/?-catenin signaling determines dorsalization of the postnatal subventricular zone and neural stem cell specification into oligodendrocytes and glutamatergic neurons.	Pubmed	6.361e-06	0.2601	0.0009096	0.01018	2	2	WNT3,CTNNB1
Pubmed	16843438	Telomerase reverse transcriptase regulates the expression of a key cell cycle regulator, cyclin D1.	Pubmed	6.361e-06	0.2601	0.0009096	0.01018	2	2	CCND1,TERT
Pubmed	22989054	ErbB3 mRNA leukocyte levels as a biomarker for major depressive disorder.	Pubmed	6.361e-06	0.2601	0.0009096	0.01018	2	2	ERBB3,FGFR1
Pubmed	19339512	Enhancement of calcium transport in Caco-2 monolayer through PKCzeta-dependent Cav1.3-mediated transcellular and rectifying paracellular pathways by prolactin.	Pubmed	6.361e-06	0.2601	0.0009096	0.01018	2	2	CACNA1D,PRKCZ
Pubmed	18279468	Ten renin-angiotensin system-related gene polymorphisms in maximally treated Canadian Caucasian patients with heart failure.	Pubmed	6.361e-06	0.2601	0.0009096	0.01018	2	2	AGT,ACE
Pubmed	10742110	The SH2 tyrosine phosphatase shp2 is required for mammalian limb development.	Pubmed	6.361e-06	0.2601	0.0009096	0.01018	2	2	PTPN11,FGFR1
Pubmed	22884695	Myocardin-A enhances expression of promyogenic genes without depressing telomerase activity in adipose tissue-derived mesenchymal stem cells.	Pubmed	6.361e-06	0.2601	0.0009096	0.01018	2	2	MYOCD,TERT
Pubmed	12964504	Angiotensin-converting enzyme gene polymorphism as a potent risk factor for developing microalbuminuria in Japanese patients with type 2 diabetes mellitus: a 9-year follow-up study.	Pubmed	6.361e-06	0.2601	0.0009096	0.01018	2	2	AGT,ACE
Pubmed	11668351	Effect of race, genetic population structure, and genetic models in two-locus association studies: clustering of functional renin-angiotensin system gene variants in hypertension association studies.	Pubmed	6.361e-06	0.2601	0.0009096	0.01018	2	2	AGT,ACE
Pubmed	10720939	Understanding hypertension through genetic manipulation in mice.	Pubmed	6.361e-06	0.2601	0.0009096	0.01018	2	2	AGT,ACE
Pubmed	17379330	AGT and ACE genes influence classic mitral valve prolapse predisposition in Marfan patients.	Pubmed	6.361e-06	0.2601	0.0009096	0.01018	2	2	AGT,ACE
Pubmed	11027844	Angiotensinogen and angiotensin converting enzyme gene polymorphisms and the risk of bipolar affective disorder in humans.	Pubmed	6.361e-06	0.2601	0.0009096	0.01018	2	2	AGT,ACE
Pubmed	26782563	Role of ACE and AGT gene polymorphisms in genetic susceptibility to diabetes mellitus type 2 in a Brazilian sample.	Pubmed	6.361e-06	0.2601	0.0009096	0.01018	2	2	AGT,ACE
Pubmed	19898427	Coincident expression of beta-catenin and cyclin D1 in endometrial stromal tumors and related high-grade sarcomas.	Pubmed	6.361e-06	0.2601	0.0009096	0.01018	2	2	CCND1,CTNNB1
Pubmed	29703210	Telomerase regulation by the long non-coding RNA H19 in human acute promyelocytic leukemia cells.	Pubmed	6.361e-06	0.2601	0.0009096	0.01018	2	2	TERT,H19
Pubmed	20415212	Lack of association between renin-angiotensin system (RAS) polymorphisms and hypertension in Tunisian type 2 diabetics.	Pubmed	6.361e-06	0.2601	0.0009096	0.01018	2	2	AGT,ACE
Pubmed	26108805	WNT3 and membrane-associated ?-catenin regulate trophectoderm lineage differentiation in human blastocysts.	Pubmed	6.361e-06	0.2601	0.0009096	0.01018	2	2	WNT3,CTNNB1
Pubmed	31527798	Trim32 suppresses cerebellar development and tumorigenesis by degrading Gli1/sonic hedgehog signaling.	Pubmed	6.361e-06	0.2601	0.0009096	0.01018	2	2	TRIM32,GLI1
Pubmed	32334373	Bushenhuoxue formula promotes osteogenic differentiation of growth plate chondrocytes through ?-catenin-dependent manner during osteoporosis.	Pubmed	6.361e-06	0.2601	0.0009096	0.01018	2	2	GLI1,CTNNB1
Pubmed	34462253	Genetic and Clinical Characterization of Patients with Maturity-Onset of Diabetes of the Young (MODY): Identification of Novel Variations.	Pubmed	6.361e-06	0.2601	0.0009096	0.01018	2	2	HNF1A,ABCC8
Pubmed	27162064	Relationship of the rs1799752 polymorphism of the angiotensin-converting enzyme gene and the rs699 polymorphism of the angiotensinogen gene to the process of in-stent restenosis in a population of Polish patients with stable coronary artery disease.	Pubmed	6.361e-06	0.2601	0.0009096	0.01018	2	2	AGT,ACE
Pubmed	24737640	Genetic variants of ACE (Insertion/Deletion) and AGT (M268T) genes in patients with diabetes and nephropathy.	Pubmed	6.361e-06	0.2601	0.0009096	0.01018	2	2	AGT,ACE
Pubmed	16937603	Renin-angiotensin system genes and exercise training-induced changes in sodium excretion in African American hypertensives.	Pubmed	6.361e-06	0.2601	0.0009096	0.01018	2	2	AGT,ACE
Pubmed	22644634	Associations of ACE I/D, AGT M235T gene polymorphisms with pregnancy induced hypertension in Chinese population: a meta-analysis.	Pubmed	6.361e-06	0.2601	0.0009096	0.01018	2	2	AGT,ACE
Pubmed	18284543	Mutational analysis of Wnt signaling molecules in ameloblastoma with aberrant nuclear expression of beta-catenin.	Pubmed	6.361e-06	0.2601	0.0009096	0.01018	2	2	CCND1,CTNNB1
Pubmed	20299978	The I allele of the angiotensin converting enzyme I/D polymorphism confers protection against coronary artery disease.	Pubmed	6.361e-06	0.2601	0.0009096	0.01018	2	2	AGT,ACE
Pubmed	21190963	Loss of canonical insulin signaling accelerates vascular smooth muscle cell proliferation and migration through changes in p27Kip1 regulation.	Pubmed	6.361e-06	0.2601	0.0009096	0.01018	2	2	CDKN1B,INSR
Pubmed	21248783	Epistatic effects of ACE I/D and AGT gene variants on left ventricular mass in hypertensive patients: the HyperGEN study.	Pubmed	6.361e-06	0.2601	0.0009096	0.01018	2	2	AGT,ACE
Pubmed	29249966	Lithium Suppresses Hedgehog Signaling via Promoting ITCH E3 Ligase Activity and Gli1-SUFU Interaction in PDA Cells.	Pubmed	6.361e-06	0.2601	0.0009096	0.01018	2	2	GLI1,SUFU
Pubmed	18849600	Gender-dependent effect of ACE I/D and AGT M235T polymorphisms on the progression of urinary albumin excretion in Taiwanese with type 2 diabetes.	Pubmed	6.361e-06	0.2601	0.0009096	0.01018	2	2	AGT,ACE
Pubmed	15009701	Wnt signaling through the beta-catenin pathway is sufficient to maintain, but not restore, anagen-phase characteristics of dermal papilla cells.	Pubmed	6.361e-06	0.2601	0.0009096	0.01018	2	2	WNT3,CTNNB1
Pubmed	29343518	Fibroblast-Specific	Pubmed	6.361e-06	0.2601	0.0009096	0.01018	2	2	GLI1,CTNNB1
Pubmed	19725129	Phenotype-genotype correlation in a patient with co-occurrence of Marfan and LEOPARD syndromes.	Pubmed	6.361e-06	0.2601	0.0009096	0.01018	2	2	PTPN11,FBN1
Pubmed	27019433	Case-control association study of polymorphisms in the angiotensinogen and angiotensin-converting enzyme genes and coronary artery disease and systemic artery hypertension in African-Brazilians and Caucasian-Brazilians.	Pubmed	6.361e-06	0.2601	0.0009096	0.01018	2	2	AGT,ACE
Pubmed	12169209	Essential arterial hypertension and polymorphism of angiotensinogen M235T gene.	Pubmed	6.361e-06	0.2601	0.0009096	0.01018	2	2	AGT,ACE
Pubmed	12015946	[Genetic polymorphisms of the renin-angiotensin system and essential hypertension].	Pubmed	6.361e-06	0.2601	0.0009096	0.01018	2	2	AGT,ACE
Pubmed	19379556	[Beta-catenin and cyclin D1 mRNA levels in newly diagnosed patients with acute myeloid leukemia and their significance].	Pubmed	6.361e-06	0.2601	0.0009096	0.01018	2	2	CCND1,CTNNB1
Pubmed	19805912	Suppression of KATP channel activity protects murine pancreatic beta cells against oxidative stress.	Pubmed	6.361e-06	0.2601	0.0009096	0.01018	2	2	ABCC8,KCNJ5
Pubmed	11737220	ACE and angiotensinogen gene genotypes and left ventricular mass in athletes.	Pubmed	6.361e-06	0.2601	0.0009096	0.01018	2	2	AGT,ACE
Pubmed	15475001	p18INK4c and p27KIP1 are required for cell cycle arrest of differentiated myotubes.	Pubmed	6.361e-06	0.2601	0.0009096	0.01018	2	2	CDKN1B,CDKN2C
Pubmed	21867613	[Cyclin D1, hTERT expression and telomerase activity in HL-60 and HL-60A cell lines and their significance].	Pubmed	6.361e-06	0.2601	0.0009096	0.01018	2	2	CCND1,TERT
Pubmed	32031116	Association of different patterns of expression of beta-catenin and cyclin D1 with pathogenesis of breast carcinoma.	Pubmed	6.361e-06	0.2601	0.0009096	0.01018	2	2	CCND1,CTNNB1
Pubmed	26953344	Inactivating ARID1A Tumor Suppressor Enhances TERT Transcription and Maintains Telomere Length in Cancer Cells.	Pubmed	6.361e-06	0.2601	0.0009096	0.01018	2	2	ARID1A,TERT
Pubmed	36853865	Association of the ACE and AGT gene polymorphisms with global disparities in COVID-19-related deaths.	Pubmed	6.361e-06	0.2601	0.0009096	0.01018	2	2	AGT,ACE
Pubmed	26292318	A Conserved Gammaherpesvirus Cyclin Specifically Bypasses Host p18(INK4c) To Promote Reactivation from Latency.	Pubmed	6.361e-06	0.2601	0.0009096	0.01018	2	2	CDKN1B,CDKN2C
Pubmed	24821973	Vitamin D receptor and Jak-STAT signaling crosstalk results in calcitriol-mediated increase of hepatocellular response to IFN-?.	Pubmed	6.361e-06	0.2601	0.0009096	0.01018	2	2	STAT1,VDR
Pubmed	33440156	Endogenous Fatty Acid Synthesis Drives Brown Adipose Tissue Involution.	Pubmed	6.361e-06	0.2601	0.0009096	0.01018	2	2	MLXIPL,INSR
Pubmed	12426310	Characterization of the physical interaction of Gli proteins with SUFU proteins.	Pubmed	6.361e-06	0.2601	0.0009096	0.01018	2	2	GLI1,SUFU
Pubmed	32356512	Association of angiotensin-converting enzyme insertion/deletion (ACE I/D) and angiotensinogen (AGT M235T) polymorphisms with the risk of obesity in a Tunisian population.	Pubmed	6.361e-06	0.2601	0.0009096	0.01018	2	2	AGT,ACE
Pubmed	34309825	Prognostic significance of E-Cadherin, ?-Catenin and cyclin D1 in oral squamous cell carcinoma: a tissue microarray study.	Pubmed	6.361e-06	0.2601	0.0009096	0.01018	2	2	CCND1,CTNNB1
Pubmed	17563539	Impact of maternal angiotensinogen M235T polymorphism and angiotensin-converting enzyme insertion/deletion polymorphism on blood pressure, protein excretion and fetal outcome in pregnancy.	Pubmed	6.361e-06	0.2601	0.0009096	0.01018	2	2	AGT,ACE
Pubmed	30079558	TRIM32 promotes cell proliferation and invasion by activating ?-catenin signalling in gastric cancer.	Pubmed	6.361e-06	0.2601	0.0009096	0.01018	2	2	TRIM32,CTNNB1
Pubmed	33358698	Targeting NPM1 in irradiated cells inhibits NPM1 binding to RAD51, RAD51 foci formation and radiosensitizes NSCLC.	Pubmed	6.361e-06	0.2601	0.0009096	0.01018	2	2	RAD51,NPM1
Pubmed	24204726	The influence of Angiotensin converting enzyme and angiotensinogen gene polymorphisms on hypertrophic cardiomyopathy.	Pubmed	6.361e-06	0.2601	0.0009096	0.01018	2	2	AGT,ACE
Pubmed	31812438	Ten patients with high-grade transformation of acinic cell carcinomas: Expression profiling of ?-catenin and cyclin D1 is useful.	Pubmed	6.361e-06	0.2601	0.0009096	0.01018	2	2	CCND1,CTNNB1
Pubmed	32944401	SHP2 promotes proliferation of breast cancer cells through regulating Cyclin D1 stability	Pubmed	6.361e-06	0.2601	0.0009096	0.01018	2	2	PTPN11,CCND1
Pubmed	23363816	SHP2 is overexpressed and inhibits pSTAT1-mediated APM component expression, T-cell attracting chemokine secretion, and CTL recognition in head and neck cancer cells.	Pubmed	6.361e-06	0.2601	0.0009096	0.01018	2	2	PTPN11,STAT1
Pubmed	36334246	Novel germline variants of CDKN1B and CDKN2C identified during screening for familial primary hyperparathyroidism.	Pubmed	6.361e-06	0.2601	0.0009096	0.01018	2	2	CDKN1B,CDKN2C
Pubmed	17107992	ACE I/D but not AGT (-6)A/G polymorphism is a risk factor for mortality in ARDS.	Pubmed	6.361e-06	0.2601	0.0009096	0.01018	2	2	AGT,ACE
Pubmed	29693804	Synergistic Growth Inhibitory Effects of Chrysin and Metformin Combination on Breast Cancer Cells through hTERT and Cyclin D1 Suppression	Pubmed	6.361e-06	0.2601	0.0009096	0.01018	2	2	CCND1,TERT
Pubmed	12426159	Relation of renin-angiotensin system gene polymorphisms and expressions with the efficacy of antihypertensive drugs.	Pubmed	6.361e-06	0.2601	0.0009096	0.01018	2	2	AGT,ACE
Pubmed	17492314	Sex-specific effects of ACE I/D and AGT-M235T on pulse pressure: the HyperGEN Study.	Pubmed	6.361e-06	0.2601	0.0009096	0.01018	2	2	AGT,ACE
Pubmed	19404196	Influence of angiotensinogen and angiotensin-converting enzyme polymorphisms on cardiac hypertrophy and improvement on maximal aerobic capacity caused by exercise training.	Pubmed	6.361e-06	0.2601	0.0009096	0.01018	2	2	AGT,ACE
Pubmed	15876875	The regulation of S phase initiation by p27Kip1 in NIH3T3 cells.	Pubmed	6.361e-06	0.2601	0.0009096	0.01018	2	2	CDKN1B,CCND1
Pubmed	15849235	Enhanced expression of fibrillin-1, a constituent of the myocardial extracellular matrix in fibrosis.	Pubmed	6.361e-06	0.2601	0.0009096	0.01018	2	2	FBN1,AGT
Pubmed	27879202	Quantifying ?-catenin subcellular dynamics and cyclin D1 mRNA transcription during Wnt signaling in single living cells.	Pubmed	6.361e-06	0.2601	0.0009096	0.01018	2	2	CCND1,CTNNB1
Pubmed	21179427	CyclinD1 protein expressed in pterygia is associated with ?-catenin protein localization.	Pubmed	6.361e-06	0.2601	0.0009096	0.01018	2	2	CCND1,CTNNB1
Pubmed	18925698	Cyclin D1 and p27 expression as prognostic factor in papillary carcinoma of thyroid: association with clinicopathological parameters.	Pubmed	6.361e-06	0.2601	0.0009096	0.01018	2	2	CDKN1B,CCND1
Pubmed	20087216	Association of angiotensinogen gene M235T and angiotensin-converting enzyme gene I/D polymorphisms with essential hypertension in Han Chinese population: a meta-analysis.	Pubmed	6.361e-06	0.2601	0.0009096	0.01018	2	2	AGT,ACE
Pubmed	18829466	Nuclear protein tyrosine phosphatase Shp-2 is one important negative regulator of nuclear export of telomerase reverse transcriptase.	Pubmed	6.361e-06	0.2601	0.0009096	0.01018	2	2	PTPN11,TERT
Pubmed	20185782	Renin angiotensin system gene polymorphisms and cerebral blood flow regulation: the MOBILIZE Boston study.	Pubmed	6.361e-06	0.2601	0.0009096	0.01018	2	2	AGT,ACE
Pubmed	35962322	CTNNB1 mutations, TERT polymorphism and CD8+ cell densities in resected hepatocellular carcinoma are associated with longer time to recurrence.	Pubmed	6.361e-06	0.2601	0.0009096	0.01018	2	2	CTNNB1,TERT
Pubmed	32711050	HNF1? controls glucagon secretion in pancreatic ?-cells through modulation of SGLT1.	Pubmed	6.361e-06	0.2601	0.0009096	0.01018	2	2	HNF1A,SLC5A1
Pubmed	29134609	Expression of p27	Pubmed	6.361e-06	0.2601	0.0009096	0.01018	2	2	CDKN1B,CDKN2C
Pubmed	21747292	Angiotensin-converting enzyme/vitamin D receptor gene polymorphisms and bioelectrical impedance analysis in predicting athletic performances of Italian young soccer players.	Pubmed	6.361e-06	0.2601	0.0009096	0.01018	2	2	ACE,VDR
Pubmed	11345362	Association of angiotensinogen M235T and A(-6)G gene polymorphisms with coronary heart disease with independence of essential hypertension: the PROCAGENE study. Prospective Cardiac Gene.	Pubmed	6.361e-06	0.2601	0.0009096	0.01018	2	2	AGT,ACE
Pubmed	11142763	Lack of association of ACE/angiotensinogen genotype with renal function in autosomal dominant polycystic kidney disease.	Pubmed	6.361e-06	0.2601	0.0009096	0.01018	2	2	AGT,ACE
Pubmed	8135823	Insulin receptor kinase phosphorylates protein tyrosine phosphatase containing Src homology 2 regions and modulates its PTPase activity in vitro.	Pubmed	6.361e-06	0.2601	0.0009096	0.01018	2	2	PTPN11,INSR
Pubmed	15294367	Associations of polymorphisms of the angiotensinogen M235 polymorphism and angiotensin-converting-enzyme intron 16 insertion/deletion polymorphism with preeclampsia in Korean women.	Pubmed	6.361e-06	0.2601	0.0009096	0.01018	2	2	AGT,ACE
Pubmed	11181802	Prognostic value of angiotensin-I converting enzyme I/D polymorphism for nephropathy in type 1 diabetes mellitus: a prospective study.	Pubmed	6.361e-06	0.2601	0.0009096	0.01018	2	2	AGT,ACE
Pubmed	11431175	Contribution of gene polymorphisms in the renin-angiotensin system to macroangiopathy in patients with diabetic nephropathy.	Pubmed	6.361e-06	0.2601	0.0009096	0.01018	2	2	AGT,ACE
Pubmed	15642127	Polymorphisms of the insertion / deletion ACE and M235T AGT genes and hypertension: surprising new findings and meta-analysis of data.	Pubmed	6.361e-06	0.2601	0.0009096	0.01018	2	2	AGT,ACE
Pubmed	32880048	CCND1 and FGFR1 gene amplifications are associated with reduced benefit from aromatase inhibitors in metastatic breast cancer.	Pubmed	6.361e-06	0.2601	0.0009096	0.01018	2	2	CCND1,FGFR1
Pubmed	12515730	Sequestration of p27Kip1 protein by cyclin D1 in typical and blastic variants of mantle cell lymphoma (MCL): implications for pathogenesis.	Pubmed	6.361e-06	0.2601	0.0009096	0.01018	2	2	CDKN1B,CCND1
Pubmed	27932504	Expression of Cav1.3 calcium channel in the human and mouse colon: posttranscriptional inhibition by IFN?.	Pubmed	6.361e-06	0.2601	0.0009096	0.01018	2	2	CACNA1D,STAT1
Pubmed	18832438	Loss of vitamin D receptor produces polyuria by increasing thirst.	Pubmed	6.361e-06	0.2601	0.0009096	0.01018	2	2	AGT,VDR
Pubmed	19324500	Immunohistochemical analyses of beta-catenin and cyclin D1 expression in giant cell tumor of bone (GCTB): a possible role of Wnt pathway in GCTB tumorigenesis.	Pubmed	6.361e-06	0.2601	0.0009096	0.01018	2	2	CCND1,CTNNB1
Pubmed	16339037	Multiple receptors coupled to phospholipase C gate long-term depression in visual cortex.	Pubmed	6.361e-06	0.2601	0.0009096	0.01018	2	2	PLCB1,CTNNB1
Pubmed	22240313	MCPH1/BRIT1 represses transcription of the human telomerase reverse transcriptase gene.	Pubmed	6.361e-06	0.2601	0.0009096	0.01018	2	2	MCPH1,TERT
Pubmed	20702504	Renin-angiotensin system gene polymorphisms in children with Henoch-Schönlein purpura in West China.	Pubmed	6.361e-06	0.2601	0.0009096	0.01018	2	2	AGT,ACE
Pubmed	25645196	?-Catenin-Gli1 interaction regulates proliferation and tumor growth in medulloblastoma.	Pubmed	6.361e-06	0.2601	0.0009096	0.01018	2	2	GLI1,CTNNB1
Pubmed	22152854	Wnt signaling and telomerase activation of hepatoblastoma: correlation with chemosensitivity and surgical resectability.	Pubmed	6.361e-06	0.2601	0.0009096	0.01018	2	2	CTNNB1,TERT
Pubmed	32025262	The Severity of Oxidative Stress in Comorbid Chronic Obstructive Pulmonary Disease (COPD) and Hypertension: Does it Depend On ACE and AGT Gene Polymorphisms?	Pubmed	6.361e-06	0.2601	0.0009096	0.01018	2	2	AGT,ACE
Pubmed	22800767	Association of AGT M235T and ACE I/D polymorphisms with the risk of ischemic stroke: meta-analysis in Han Chinese population.	Pubmed	6.361e-06	0.2601	0.0009096	0.01018	2	2	AGT,ACE
Pubmed	27276713	Tumor specific mutations in TERT promoter and CTNNB1 gene in hepatitis B and hepatitis C related hepatocellular carcinoma.	Pubmed	6.361e-06	0.2601	0.0009096	0.01018	2	2	CTNNB1,TERT
Pubmed	28733222	Molecular classification of hepatocellular adenoma in clinical practice.	Pubmed	6.361e-06	0.2601	0.0009096	0.01018	2	2	HNF1A,CTNNB1
Pubmed	16386515	Association of the genetic polymorphisms of the renin-angiotensin system with kidney graft long-term outcome: preliminary results.	Pubmed	6.361e-06	0.2601	0.0009096	0.01018	2	2	AGT,ACE
Pubmed	12938141	Coronary heart disease, hypertension, and angiotensinogen gene variants in Indian population.	Pubmed	6.361e-06	0.2601	0.0009096	0.01018	2	2	AGT,ACE
Pubmed	18604165	Confluence-induced cell cycle exit involves pre-mitotic CDK inhibition by p27(Kip1) and cyclin D1 downregulation.	Pubmed	6.361e-06	0.2601	0.0009096	0.01018	2	2	CDKN1B,CCND1
Pubmed	14767060	Calcineurin regulates cyclin D1 accumulation in growth-stimulated fibroblasts.	Pubmed	6.361e-06	0.2601	0.0009096	0.01018	2	2	PPP3CA,CCND1
Pubmed	23887712	High frequency of telomerase reverse-transcriptase promoter somatic mutations in hepatocellular carcinoma and preneoplastic lesions.	Pubmed	6.361e-06	0.2601	0.0009096	0.01018	2	2	CTNNB1,TERT
Pubmed	22942432	Selective sequestration of STAT1 in the cytoplasm via phosphorylated SHP-2 ameliorates murine experimental colitis.	Pubmed	6.361e-06	0.2601	0.0009096	0.01018	2	2	PTPN11,STAT1
Pubmed	20861628	Association between genetic polymorphisms in the renin-angiotensin system and systolic heart failure revised by a propensity score-based analysis.	Pubmed	6.361e-06	0.2601	0.0009096	0.01018	2	2	AGT,ACE
Pubmed	28059452	Shp2 promotes liver cancer stem cell expansion by augmenting ?-catenin signaling and predicts chemotherapeutic response of patients.	Pubmed	6.361e-06	0.2601	0.0009096	0.01018	2	2	PTPN11,CTNNB1
Pubmed	23151617	Association between RAS gene polymorphisms (ACE I/D, AGT M235T) and Henoch-Schönlein purpura in a Turkish population.	Pubmed	6.361e-06	0.2601	0.0009096	0.01018	2	2	AGT,ACE
Pubmed	9744866	CDK inhibitors p18(INK4c) and p27(Kip1) mediate two separate pathways to collaboratively suppress pituitary tumorigenesis.	Pubmed	6.361e-06	0.2601	0.0009096	0.01018	2	2	CDKN1B,CDKN2C
Pubmed	25373737	Suppressor of fused (Sufu) represses Gli1 transcription and nuclear accumulation, inhibits glioma cell proliferation, invasion and vasculogenic mimicry, improving glioma chemo-sensitivity and prognosis.	Pubmed	6.361e-06	0.2601	0.0009096	0.01018	2	2	GLI1,SUFU
Pubmed	17448297	M235T polymorphism of the angiotensinogen gene and insertion/deletion polymorphism of the angiotensin-1 converting enzyme gene in essential arterial hypertension in Caucasians.	Pubmed	6.361e-06	0.2601	0.0009096	0.01018	2	2	AGT,ACE
Pubmed	18665077	Exon III splicing of fibroblast growth factor receptor 1 is modulated by growth factors and cyclin D1.	Pubmed	6.361e-06	0.2601	0.0009096	0.01018	2	2	CCND1,FGFR1
Pubmed	21436211	Polymorphisms of the angiotensin-converting enzyme and angiotensinogen gene in patients with atrial fibrillation.	Pubmed	6.361e-06	0.2601	0.0009096	0.01018	2	2	AGT,ACE
Pubmed	22956765	The tyrosine phosphatase SHP2 regulates recovery of endothelial adherens junctions through control of ?-catenin phosphorylation.	Pubmed	6.361e-06	0.2601	0.0009096	0.01018	2	2	PTPN11,CTNNB1
Pubmed	18158355	Angiotensin-converting enzyme C-terminal catalytic domain is the main site of angiotensin I cleavage in vivo.	Pubmed	6.361e-06	0.2601	0.0009096	0.01018	2	2	AGT,ACE
Human Phenotype	HP:0001679	Abnormal aortic morphology		6.434e-05	0.2489	0.0009116	0.008057	18	372	RAD51,RAD51C,MLXIPL,PTPN11,FBN1,BCL7B,BAZ1B,FGFR1,PRKCZ,RPS26,RPS27,RERE,PRDM16,JMJD1C,TBL2,CASZ1,BICC1,WAC
GO: Biological Process	GO:0045892	negative regulation of DNA-templated transcription		4.85e-05	0.2014	0.0009184	0.008182	18	1492	CDKN1B,MLXIPL,HNF1A,MCPH1,ZNF423,PLCB1,MYOCD,CCND1,PAX2,FGFR1,RERE,CTNNB1,ARID1A,SUFU,PRDM16,TRIM37,STAT1,VDR
GO: Biological Process	GO:0072088	nephron epithelium morphogenesis		4.85e-05	0.2014	0.0009184	0.008182	5	93	AGT,PAX2,CTNNB1,PBX1,STAT1
GO: Biological Process	GO:0016049	cell growth		4.865e-05	0.2021	0.0009184	0.008182	12	713	CDKN1B,NPM1,CDKN2C,TRIM32,WNT3,AGT,MYOCD,PRKCZ,CTNNB1,ACVRL1,LTBP4,PLCE1
MicroRNA	hsa-miR-3925-5p		MirDB	7.297e-05	0.5476	0.0009189	0.00873	6	466	WNT3,INSR,DAAM2,RERE,PBX1,CCDC141
Drug	CID000005376	AC1L1K7T	Stitch	9.14e-07	0.01581	0.0009252	0.009562	13	632	RAD51,CDKN1B,ERBB3,CLCNKA,TRIM32,PLCB1,CCND1,PAX2,FGFR1,PRKCZ,ACVRL1,PLCE1,VDR
Drug	CID004184747	AC1N4UEG	Stitch	9.627e-07	0.01665	0.0009252	0.009562	4	20	NPM1,GLI1,CTNNB1,ACVRL1
Human Phenotype	HP:0011356	Regional abnormality of skin		6.564e-05	0.2539	0.0009267	0.00819	23	558	NPM1,MLXIPL,COL7A1,PIGL,PTPN11,PIEZO2,PPP3CA,VPS33B,RTEL1,SETBP1,BCL7B,BAZ1B,PLEC,SMOC1,ACVRL1,SUFU,TERT,PRDM16,LTBP4,TRIM37,TBL2,COX14,WAC
GO: Biological Process	GO:1903507	negative regulation of nucleic acid-templated transcription		4.935e-05	0.205	0.0009274	0.008262	18	1494	CDKN1B,MLXIPL,HNF1A,MCPH1,ZNF423,PLCB1,MYOCD,CCND1,PAX2,FGFR1,RERE,CTNNB1,ARID1A,SUFU,PRDM16,TRIM37,STAT1,VDR
MicroRNA	hsa-miR-424:mirSVR_highEffct	hsa-miR-424:mirSVR_conserved_highEffect-0.5	MicroRNA.org	7.424e-05	0.5572	0.0009326	0.008861	10	1485	RAD51,RAD51C,MLXIPL,AKT3,ADAMTS3,VPS33B,CCND1,FGFR1,CCDC141,TCTN1
MicroRNA	hsa-miR-145-5p		MirDB	7.464e-05	0.5602	0.0009326	0.008861	7	682	CACNA1D,AKT3,PPP3CA,MCPH1,CASZ1,BICC1,PLCE1
MicroRNA	hsa-miR-495-3p		MirDB	7.465e-05	0.5603	0.0009326	0.008861	10	1486	COL4A1,CDKN1B,CACNA1D,PPP3CA,TRIM32,RERE,MAPKBP1,PRKAG2,PRDM16,STAT1
MicroRNA	hsa-miR-6768-5p:Functional MTI (Weak)	Functional MTI (Weak)	miRTarbase	7.471e-05	0.5607	0.0009326	0.008861	4	148	CDKN1B,CCND1,WAC,PLCE1
MicroRNA	hsa-miR-3679-3p:Functional MTI (Weak)	Functional MTI (Weak)	miRTarbase	7.471e-05	0.5607	0.0009326	0.008861	4	148	ERBB3,POLR1A,WAC,VDR
MicroRNA	hsa-miR-32:mirSVR_lowEffct	hsa-miR-32:mirSVR_conserved_lowEffect-0.1-0.5	MicroRNA.org	7.481e-05	0.5615	0.0009326	0.008861	11	1798	NPM1,ARHGAP24,CEP120,ZNF423,SDCCAG8,PLCB1,CCT2,PRKAG2,CCDC141,JMJD1C,TRIM37
GO: Biological Process	GO:0009953	dorsal/ventral pattern formation		4.989e-05	0.2072	0.0009334	0.008315	7	225	GLI1,WNT3,FGFR1,CTNNB1,ACVRL1,SUFU,TCTN1
GO: Biological Process	GO:0060485	mesenchyme development		5.016e-05	0.2083	0.0009341	0.008322	10	497	HNF1A,ERBB3,POLR1A,AGT,MYOCD,PAX2,FGFR1,CTNNB1,ACVRL1,STAT1
MicroRNA	hsa-miR-5195-3p		MirDB	7.601e-05	0.5705	0.0009461	0.008988	7	684	CACNA1D,AKT3,PPP3CA,MCPH1,CASZ1,BICC1,PLCE1
Mouse Phenotype	MP:0006113	abnormal heart septum morphology		1.457e-05	0.04682	0.0009462	0.008186	11	369	PTPN11,ADAMTS3,BAZ1B,RERE,PBX1,ARID1A,PIGV,SUFU,LTBP4,CASZ1,BICC1
Mouse Phenotype	MP:0001614	abnormal blood vessel morphology		1.485e-05	0.0477	0.0009462	0.008186	22	1359	COL4A1,NPM1,NPHS2,FBN1,MCPH1,ADAMTS3,RTEL1,AGT,PKHD1,BAZ1B,MYOCD,PAX2,RERE,ACVRL1,PBX1,ARID1A,PIGV,SUFU,ACE,LTBP4,TRIM37,CASZ1
Mouse Phenotype	MP:0011499	abnormal glomerular capsule space morphology		1.502e-05	0.04825	0.0009462	0.008186	4	25	COL4A1,PKHD1,ACE,BICC1
Drug	2652_UP	Coralyne chloride hydrate [38989-38-7]; Up 200; 9.6uM; MCF7; HT_HG-U133A	Broad Institute CMAP Up	1.046e-06	0.01809	0.000952	0.009839	8	199	RAD51,KCNJ5,AGT,PLCB1,FGFR1,RERE,PLEC,TBL2
MicroRNA	hsa-miR-130b*:mirSVR_highEffct	hsa-miR-130b*:mirSVR_nonconserved_highEffect-0.5	MicroRNA.org	7.717e-05	0.5791	0.0009589	0.00911	10	1492	RAD51C,AKT3,ERBB3,PIEZO2,ADAMTS3,SDCCAG8,SETBP1,PRKCZ,SMOC1,WAC
Mouse Phenotype	MP:0005367	renal/urinary system phenotype		1.557e-05	0.05002	0.0009618	0.008322	25	1690	COL4A1,CDKN1B,CDKN2C,HNF1A,NPHS2,FBN1,PPP3CA,CLCNKA,ADAMTS3,SDCCAG8,AGT,INSR,PKHD1,PLCB1,MYOCD,PAX2,RERE,MAPKBP1,PBX1,PIGV,ACE,KISS1,BICC1,SLC5A1,VDR
MicroRNA	hsa-miR-519e*:mirSVR_highEffct	hsa-miR-519e*:mirSVR_nonconserved_highEffect-0.5	MicroRNA.org	7.76e-05	0.5824	0.0009626	0.009145	10	1493	RAD51,ARHGAP24,TRIM32,KCNJ5,SETBP1,PKHD1,CCT2,RERE,ACE,COX14
MicroRNA	hsa-miR-181a-2*:mirSVR_lowEffct	hsa-miR-181a-2*:mirSVR_nonconserved_lowEffect-0.1-0.5	MicroRNA.org	7.781e-05	0.584	0.0009626	0.009145	11	1806	ERBB3,PIEZO2,CEP120,TRIM32,ZNF423,PLCB1,GNB1,PBX1,ARID1A,SUFU,ZAP70
MicroRNA	hsa-miR-377-3p:TargetScan	hsa-miR-377-3p	TargetScan	7.827e-05	0.5874	0.0009626	0.009145	6	472	CDKN1B,PLCB1,MYOCD,FGFR1,ARID1A,JMJD1C
MicroRNA	hsa-miR-548bb-3p:Functional MTI (Weak)	Functional MTI (Weak)	miRTarbase	7.836e-05	0.5881	0.0009626	0.009145	5	291	CDKN1B,PTPN11,MYOCD,ARID1A,VDR
MicroRNA	hsa-miR-548h-3p:Functional MTI (Weak)	Functional MTI (Weak)	miRTarbase	7.836e-05	0.5881	0.0009626	0.009145	5	291	CDKN1B,PTPN11,MYOCD,ARID1A,VDR
MicroRNA	mmu-miR-222-5p		MirDB	7.836e-05	0.5881	0.0009626	0.009145	5	291	ADAMTS3,PLCB1,SMOC1,ACVRL1,CCDC141
MicroRNA	hsa-miR-548z:Functional MTI (Weak)	Functional MTI (Weak)	miRTarbase	7.836e-05	0.5881	0.0009626	0.009145	5	291	CDKN1B,PTPN11,MYOCD,ARID1A,VDR
MicroRNA	hsa-miR-509-3-5p:mirSVR_highEffct	hsa-miR-509-3-5p:mirSVR_nonconserved_highEffect-0.5	MicroRNA.org	7.896e-05	0.5926	0.0009683	0.009199	8	933	RAD51C,AKT3,PTPN11,PIEZO2,ZNF423,INSR,CCT2,CTNNB1
Mouse Phenotype	MP:0000787	abnormal telencephalon morphology		1.604e-05	0.05152	0.0009721	0.008411	16	777	COL4A1,CDKN1B,AKT3,ERBB3,PPP3CA,MCPH1,ADAMTS3,ZNF423,SDCCAG8,AGT,PLCB1,RERE,CTNNB1,GNB1,TERT,TCTN1
Human Phenotype	HP:0001098	Abnormal fundus morphology		6.914e-05	0.2674	0.0009725	0.008595	44	1507	RAD51,RAD51C,COL4A1,CDKN1B,NPM1,CDKN2C,RPGRIP1,MLXIPL,PIGL,HNF1A,AKT3,PIEZO2,FBN1,PPP3CA,CEP120,RTEL1,TRIM32,WNT3,ABCC8,ZNF423,SDCCAG8,MPDU1,INSR,BCL7B,BAZ1B,WDR73,CCND1,PAX2,FGFR1,PRKCZ,RERE,CTNNB1,SMOC1,ACVRL1,SUFU,CCDC141,TERT,PRDM16,JMJD1C,TRIM37,TBL2,CASZ1,TCTN1,WAC
Human Phenotype	HP:0011563	Abnormal ventriculoarterial connection		6.948e-05	0.2688	0.0009738	0.008606	15	273	RAD51,RAD51C,MLXIPL,PIGL,BCL7B,BAZ1B,FGFR1,PRKCZ,RERE,ARID1A,SUFU,PRDM16,JMJD1C,TBL2,CASZ1
MicroRNA	hsa-miR-548ac:Functional MTI (Weak)	Functional MTI (Weak)	miRTarbase	7.964e-05	0.5977	0.000975	0.009263	5	292	CDKN1B,PTPN11,MYOCD,ARID1A,VDR
MicroRNA	hsa-let-7g*:mirSVR_highEffct	hsa-let-7g*:mirSVR_nonconserved_highEffect-0.5	MicroRNA.org	7.979e-05	0.5988	0.0009752	0.009265	9	1205	COL4A1,CACNA1D,ERBB3,PLCB1,PBX1,ARID1A,JMJD1C,TCTN1,VDR
GO: Biological Process	GO:1905114	cell surface receptor signaling pathway involved in cell-cell signaling		5.274e-05	0.219	0.0009777	0.008711	12	719	HNF1A,PPP3CA,GLI1,WNT3,ZNF423,BCL7B,DAAM2,CCND1,PRKCZ,CTNNB1,TERT,BICC1
GO: Biological Process	GO:0014706	striated muscle tissue development		5.302e-05	0.2202	0.0009783	0.008716	9	401	ERBB3,GLI1,AGT,MYOCD,FGFR1,CTNNB1,PLEC,ARID1A,PRDM16
GO: Biological Process	GO:0001667	ameboidal-type cell migration		5.345e-05	0.222	0.0009783	0.008716	12	720	AKT3,ERBB3,PTPN11,AGT,DAAM2,APOA1,FGFR1,PRKCZ,PLEC,ACVRL1,ZAP70,STAT1
GO: Biological Process	GO:0072053	renal inner medulla development		5.372e-05	0.2231	0.0009783	0.008716	2	3	CLCNKA,CTNNB1
GO: Biological Process	GO:0044338	canonical Wnt signaling pathway involved in mesenchymal stem cell differentiation		5.372e-05	0.2231	0.0009783	0.008716	2	3	WNT3,CTNNB1
GO: Biological Process	GO:0009725	response to hormone		5.395e-05	0.224	0.0009783	0.008716	15	1092	CDKN1B,AKT3,PTPN11,FBN1,ABCC8,AGT,INSR,PLCB1,CCND1,PRKCZ,CTNNB1,GNB1,ARID1A,ACE,STAT1
Pubmed	35563538	Cullin 3 Exon 9 Deletion in Familial Hyperkalemic Hypertension Impairs Cullin3-Ring-E3 Ligase (CRL3) Dynamic Regulation and Cycling.	Pubmed	6.881e-06	0.2814	0.0009806	0.01098	17	1949	RAD51C,NPM1,FBN1,CLPB,RTEL1,TRIM32,INSR,CCT2,RPS26,NUP93,RPS27,PLEC,SUFU,PRDM16,LTBP4,TRIM37,VDR
Pubmed	17681174	Phases of canonical Wnt signaling during the development of mouse intestinal epithelium.	Pubmed	6.992e-06	0.286	0.0009861	0.01104	3	15	APOA1,CCND1,CTNNB1
Pubmed	14502571	Generation of a floxed allele of Smad5 for cre-mediated conditional knockout in the mouse.	Pubmed	6.992e-06	0.286	0.0009861	0.01104	3	15	AKT3,CCND1,CTNNB1
Pubmed	19782130	Influence of natriuretic peptide receptor-1 on survival and cardiac hypertrophy during development.	Pubmed	6.992e-06	0.286	0.0009861	0.01104	3	15	PPP3CA,AGT,ACE
Transcription Factor Binding Site	V$ETF_Q6	V$ETF_Q6	TFBS	8.403e-06	0.006908	0.0009868	0.007193	5	85	RERE,GNB1,ARID1A,PRDM16,WAC
Pathway	M39637	WP_GLIOBLASTOMA_SIGNALING_PATHWAYS	WikiPathways	5.705e-07	0.0009979	0.0009979	0.008027	7	83	CDKN1B,CDKN2C,AKT3,ERBB3,CCND1,FGFR1,PRKCZ
Human Phenotype	HP:0000177	Abnormal upper lip morphology		7.152e-05	0.2766	0.0009987	0.008826	31	894	MLXIPL,PIGL,PIEZO2,FBN1,PPP3CA,CEP120,MCPH1,ADAMTS3,WNT3,ABCC8,KCNJ5,SETBP1,BCL7B,BAZ1B,FGFR1,PRKCZ,RERE,CTNNB1,SMOC1,GNB1,PBX1,ARID1A,PIGV,SUFU,PRDM16,LTBP4,JMJD1C,TBL2,CASZ1,WAC,KNL1
MicroRNA	hsa-miR-942:mirSVR_highEffct	hsa-miR-942:mirSVR_nonconserved_highEffect-0.5	MicroRNA.org	8.21e-05	0.6162	0.001002	0.009519	11	1817	CDKN1B,CACNA1D,ADAMTS3,PKHD1,PLCB1,MYOCD,CCND1,FGFR1,RERE,PIGV,BICC1
Human Phenotype	HP:0002538	Abnormal cerebral cortex morphology		7.216e-05	0.2791	0.001004	0.008873	28	765	COL4A1,NPM1,MLXIPL,PIGL,AKT3,CEP120,MCPH1,ADAMTS3,VPS33B,RTEL1,SETBP1,BCL7B,BAZ1B,WDR73,FGFR1,PRKCZ,RERE,CTNNB1,GNB1,ARID1A,PIGV,SUFU,TERT,PRDM16,TBL2,CASZ1,TCTN1,KNL1
Human Phenotype	HP:0009887	Abnormality of hair pigmentation		7.246e-05	0.2803	0.001005	0.008879	15	274	RAD51,RAD51C,CDKN1B,NPM1,CDKN2C,MLXIPL,RTEL1,INSR,WDR73,PRKCZ,RERE,TERT,PRDM16,JMJD1C,CASZ1
MicroRNA	hsa-miR-1909-3p		MirDB	8.291e-05	0.6222	0.00101	0.009597	6	477	HNF1A,WNT3,ABCC8,BCL7B,RERE,PRDM16
GO: Biological Process	GO:1902679	negative regulation of RNA biosynthetic process		5.62e-05	0.2334	0.001011	0.009006	18	1509	CDKN1B,MLXIPL,HNF1A,MCPH1,ZNF423,PLCB1,MYOCD,CCND1,PAX2,FGFR1,RERE,CTNNB1,ARID1A,SUFU,PRDM16,TRIM37,STAT1,VDR
GO: Biological Process	GO:0071417	cellular response to organonitrogen compound		5.64e-05	0.2342	0.001011	0.009006	13	843	RAD51,COL4A1,HNF1A,AKT3,PTPN11,FBN1,AGT,INSR,PLCB1,PRKCZ,CTNNB1,GNB1,STAT1
GO: Biological Process	GO:0061333	renal tubule morphogenesis		5.647e-05	0.2345	0.001011	0.009006	5	96	COL4A1,AGT,PAX2,CTNNB1,PBX1
MicroRNA	hsa-miR-548d-3p:Functional MTI	Functional MTI	miRTarbase	8.355e-05	0.627	0.001016	0.009655	5	295	CDKN1B,PTPN11,MYOCD,ARID1A,VDR
Human Phenotype	HP:0001780	Abnormal toe morphology		7.43e-05	0.2874	0.001026	0.009071	30	852	RAD51,RAD51C,RPGRIP1,MLXIPL,PIGL,PIEZO2,FBN1,CEP120,ADAMTS3,GLI1,ZNF423,KCNJ5,SETBP1,BCL7B,BAZ1B,WDR73,FGFR1,PRKCZ,RERE,PLEC,SMOC1,ARID1A,PIGV,SUFU,PRDM16,LTBP4,JMJD1C,TBL2,CASZ1,TCTN1
MicroRNA	TGGTGCT,MIR-29C:MSigDB	TGGTGCT,MIR-29C:MSigDB	MSigDB	8.483e-05	0.6366	0.001027	0.009756	6	479	COL4A1,COL7A1,AKT3,FBN1,MAPKBP1,TRIM37
MicroRNA	TGGTGCT,MIR-29A:MSigDB	TGGTGCT,MIR-29A:MSigDB	MSigDB	8.483e-05	0.6366	0.001027	0.009756	6	479	COL4A1,COL7A1,AKT3,FBN1,MAPKBP1,TRIM37
MicroRNA	TGGTGCT,MIR-29B:MSigDB	TGGTGCT,MIR-29B:MSigDB	MSigDB	8.483e-05	0.6366	0.001027	0.009756	6	479	COL4A1,COL7A1,AKT3,FBN1,MAPKBP1,TRIM37
MicroRNA	hsa-miR-1275:mirSVR_lowEffct	hsa-miR-1275:mirSVR_nonconserved_lowEffect-0.1-0.5	MicroRNA.org	8.535e-05	0.6406	0.001032	0.0098	11	1825	RAD51C,COL4A1,CDKN2C,CLCNKA,SETBP1,PKHD1,BAZ1B,PAX2,RERE,PBX1,CASZ1
MicroRNA	hsa-miR-509-3-5p		MirDB	8.58e-05	0.6439	0.001034	0.009823	6	480	AKT3,PTPN11,PIEZO2,WNT3,ZNF423,CTNNB1
MicroRNA	hsa-miR-556-3p:mirSVR_lowEffct	hsa-miR-556-3p:mirSVR_nonconserved_lowEffect-0.1-0.5	MicroRNA.org	8.618e-05	0.6468	0.001034	0.009823	11	1827	RAD51C,CACNA1D,PTPN11,INSR,PLCB1,DAAM2,GNB1,ARID1A,CASZ1,TCTN1,WAC
MicroRNA	hsa-miR-875-3p:mirSVR_highEffct	hsa-miR-875-3p:mirSVR_nonconserved_highEffect-0.5	MicroRNA.org	8.618e-05	0.6468	0.001034	0.009823	11	1827	RAD51C,ARHGAP24,CEP120,TRIM32,MPDU1,SETBP1,RERE,CTNNB1,CASZ1,STAT1,COX14
MicroRNA	mmu-miR-300-3p		MirDB	8.624e-05	0.6472	0.001034	0.009823	5	297	CDKN1B,PLCB1,PBX1,TBL2,WAC
MicroRNA	mmu-miR-6947-3p		MirDB	8.624e-05	0.6472	0.001034	0.009823	5	297	ADAMTS3,INSR,WDR73,TBL2,CASZ1
Human Phenotype	HP:0200037	Skin vesicle		7.546e-05	0.2919	0.001039	0.00918	5	26	NPM1,COL7A1,RTEL1,PLEC,TERT
MicroRNA	hsa-miR-584:mirSVR_highEffct	hsa-miR-584:mirSVR_nonconserved_highEffect-0.5	MicroRNA.org	8.687e-05	0.652	0.00104	0.009879	8	946	CACNA1D,ERBB3,MCPH1,PKHD1,SUFU,CCDC141,TCTN1,STAT1
MicroRNA	hsa-miR-151-3p:mirSVR_lowEffct	hsa-miR-151-3p:mirSVR_nonconserved_lowEffect-0.1-0.5	MicroRNA.org	8.762e-05	0.6576	0.001047	0.009948	9	1220	FBN1,PPP3CA,CEP120,ADAMTS3,MYOCD,ACE,CCDC141,TBL2,SLC5A1
MicroRNA	mmu-miR-882		MirDB	8.777e-05	0.6587	0.001047	0.00995	6	482	CEP120,ADAMTS3,RERE,PLEC,ARID1A,SUFU
Pubmed	15588985	Substrate-trapping techniques in the identification of cellular PTP targets.	Pubmed	7.466e-06	0.3054	0.001049	0.01175	4	49	PTPN11,INSR,CTNNB1,ZAP70
MicroRNA	hsa-miR-150*:mirSVR_highEffct	hsa-miR-150*:mirSVR_nonconserved_highEffect-0.5	MicroRNA.org	8.814e-05	0.6615	0.00105	0.009976	8	948	PTPN11,ARHGAP24,INSR,CCT2,PRKAG2,JMJD1C,STAT1,KNL1
MicroRNA	hsa-miR-548v:mirSVR_lowEffct	hsa-miR-548v:mirSVR_nonconserved_lowEffect-0.1-0.5	MicroRNA.org	8.845e-05	0.6638	0.001052	0.009995	10	1517	RAD51,CDKN1B,CACNA1D,CLPB,BCL7B,PBX1,ARID1A,CCDC141,PRDM16,TRIM37
Human Phenotype	HP:0001162	Postaxial hand polydactyly		7.73e-05	0.299	0.001058	0.00935	9	104	RPGRIP1,AKT3,CEP120,TRIM32,SDCCAG8,SETBP1,SMOC1,SUFU,TCTN1
Human Phenotype	HP:0004415	Pulmonary artery stenosis		7.741e-05	0.2994	0.001058	0.00935	8	81	MLXIPL,PIGL,PTPN11,BCL7B,BAZ1B,FGFR1,LTBP4,TBL2
MicroRNA	hsa-miR-3130-5p:mirSVR_lowEffct	hsa-miR-3130-5p:mirSVR_nonconserved_lowEffect-0.1-0.5	MicroRNA.org	8.926e-05	0.6699	0.00106	0.01007	9	1223	RAD51C,ERBB3,SETBP1,BCL7B,BAZ1B,CCT2,ACVRL1,ARID1A,TCTN1
MicroRNA	hsa-miR-509-5p		MirDB	8.978e-05	0.6738	0.001064	0.01011	6	484	AKT3,PTPN11,PIEZO2,WNT3,ZNF423,CTNNB1
Human Phenotype	HP:0100691	Abnormality of the curvature of the cornea		7.891e-05	0.3052	0.001075	0.009499	16	309	RAD51,RAD51C,COL4A1,RPGRIP1,MLXIPL,PIEZO2,FBN1,SETBP1,BCL7B,BAZ1B,PAX2,RERE,PBX1,TRIM37,TBL2,WAC
MicroRNA	hsa-miR-148a:mirSVR_lowEffct	hsa-miR-148a:mirSVR_conserved_lowEffect-0.1-0.5	MicroRNA.org	9.087e-05	0.6819	0.001076	0.01022	11	1838	CDKN1B,COL7A1,TRIM32,BCL7B,PLCB1,PRKCZ,RERE,CCDC141,PRDM16,TRIM37,STAT1
MicroRNA	hsa-miR-6864-5p		MirDB	9.182e-05	0.6891	0.001082	0.01028	5	301	COL4A1,ARHGAP24,ADAMTS3,PKHD1,PBX1
MicroRNA	mmu-miR-6922-5p		MirDB	9.182e-05	0.6891	0.001082	0.01028	5	301	SETBP1,INSR,MAPKBP1,PBX1,LTBP4
MicroRNA	hsa-miR-138-5p		MirDB	9.182e-05	0.6891	0.001082	0.01028	6	486	PTPN11,POLR1A,BAZ1B,DAAM2,MAPKBP1,JMJD1C
Transcription Factor Binding Site	M30001	HMG20B_TARGET_GENES	MSigDB	1.099e-05	0.00903	0.001087	0.007924	19	1939	RAD51,RAD51C,HNF1A,ARHGAP24,POLR1A,AGT,INSR,PLCB1,APOA1,CCT2,PRKCZ,RERE,CTNNB1,PLEC,MAPKBP1,ARID1A,CASZ1,STAT1,WAC
Transcription Factor Binding Site	CAGGTG_V$E12_Q6	CAGGTG_V$E12_Q6	TFBS	1.19e-05	0.009783	0.001087	0.007924	19	1950	CDKN2C,CACNA1D,ERBB3,ARHGAP24,CLCNKA,WNT3,PLCB1,DAAM2,MYOCD,PAX2,PRKCZ,PLEC,SMOC1,PRKAG2,ARID1A,PRDM16,JMJD1C,TRIM37,VDR
GO: Biological Process	GO:0009612	response to mechanical stimulus		6.12e-05	0.2542	0.001091	0.009718	8	316	CACNA1D,PTPN11,PIEZO2,AGT,PAX2,CTNNB1,PLEC,STAT1
MicroRNA	hsa-miR-133b:TargetScan	hsa-miR-133b	TargetScan	9.286e-05	0.6969	0.001091	0.01036	6	487	ARHGAP24,FBN1,INSR,FGFR1,PRDM16,BICC1
MicroRNA	hsa-miR-133a-3p.2:TargetScan	hsa-miR-133a-3p.2	TargetScan	9.286e-05	0.6969	0.001091	0.01036	6	487	ARHGAP24,FBN1,INSR,FGFR1,PRDM16,BICC1
GO: Molecular Function	GO:0019901	protein kinase binding		4.263e-06	0.002208	0.001104	0.007538	15	859	CDKN1B,NPM1,CDKN2C,MLXIPL,AKT3,PTPN11,INSR,CCND1,PRKCZ,CTNNB1,ACVRL1,PRKAG2,SUFU,ACE,TBL2
MicroRNA	hsa-miR-6895-3p		MirDB	9.471e-05	0.7108	0.001107	0.01051	5	303	NPM1,ADAMTS3,PBX1,PRDM16,TRIM37
MicroRNA	hsa-miR-9718		MirDB	9.471e-05	0.7108	0.001107	0.01051	5	303	COL4A1,PTPN11,TRIM32,SLC5A1,PLCE1
MicroRNA	mmu-miR-135a-5p		MirDB	9.496e-05	0.7126	0.001107	0.01051	6	489	CACNA1D,WNT3,SETBP1,MYOCD,MAPKBP1,CASZ1
MicroRNA	mmu-miR-135b-5p		MirDB	9.496e-05	0.7126	0.001107	0.01051	6	489	CACNA1D,WNT3,SETBP1,MYOCD,MAPKBP1,CASZ1
MicroRNA	hsa-miR-4524a-5p		MirDB	9.496e-05	0.7126	0.001107	0.01051	6	489	COL4A1,AKT3,ADAMTS3,VPS33B,ZNF423,CCND1
MicroRNA	hsa-miR-1303:mirSVR_lowEffct	hsa-miR-1303:mirSVR_nonconserved_lowEffect-0.1-0.5	MicroRNA.org	9.531e-05	0.7153	0.001109	0.01054	11	1848	COL4A1,PIGL,RTEL1,ZNF423,MPDU1,SETBP1,CTNNB1,PBX1,ACE,CCDC141,TRIM37
Human Phenotype	HP:0011545	Abnormal connection of the cardiac segments		8.209e-05	0.3175	0.001114	0.009846	15	277	RAD51,RAD51C,MLXIPL,PIGL,BCL7B,BAZ1B,FGFR1,PRKCZ,RERE,ARID1A,SUFU,PRDM16,JMJD1C,TBL2,CASZ1
MicroRNA	hsa-miR-374a*:mirSVR_highEffct	hsa-miR-374a*:mirSVR_nonconserved_highEffect-0.5	MicroRNA.org	9.588e-05	0.7196	0.001114	0.01058	10	1532	RAD51,COL4A1,PIEZO2,CEP120,GLI1,PLCB1,CTNNB1,ARID1A,TCTN1,KNL1
Mouse Phenotype	MP:0000452	abnormal mouth morphology		1.885e-05	0.06056	0.001115	0.009644	14	613	CDKN1B,COL7A1,ADAMTS3,SDCCAG8,BAZ1B,CCND1,FGFR1,RERE,CTNNB1,SMOC1,PBX1,PIGV,SUFU,PRDM16
Mouse Phenotype	MP:0002988	decreased urine osmolality		1.908e-05	0.0613	0.001115	0.009644	5	54	COL4A1,PPP3CA,CLCNKA,AGT,ACE
MicroRNA	hsa-miR-6871-3p		MirDB	9.618e-05	0.7219	0.001116	0.0106	5	304	COL4A1,COL7A1,AKT3,FBN1,RERE
MicroRNA	hsa-miR-4524b-5p		MirDB	9.709e-05	0.7287	0.001119	0.01063	6	491	COL4A1,AKT3,ADAMTS3,VPS33B,ZNF423,CCND1
MicroRNA	hsa-miR-19b-1-5p		MirDB	9.709e-05	0.7287	0.001119	0.01063	6	491	MCPH1,GNB1,PBX1,ARID1A,CCDC141,CASZ1
MicroRNA	hsa-miR-19b-2-5p		MirDB	9.709e-05	0.7287	0.001119	0.01063	6	491	MCPH1,GNB1,PBX1,ARID1A,CCDC141,CASZ1
MicroRNA	mmu-miR-3473f		MirDB	9.709e-05	0.7287	0.001119	0.01063	6	491	ADAMTS3,DAAM2,WDR73,PRDM16,LTBP4,WAC
MicroRNA	hsa-miR-145-3p:Functional MTI (Weak)	Functional MTI (Weak)	miRTarbase	9.756e-05	0.7322	0.001123	0.01067	3	59	CCND1,JMJD1C,PLCE1
MicroRNA	hsa-miR-19b-3p:Functional MTI (Weak)	Functional MTI (Weak)	miRTarbase	9.832e-05	0.7379	0.00113	0.01074	7	713	ZNF423,BCL7B,DAAM2,SMOC1,TRIM37,CASZ1,WAC
MicroRNA	hsa-miR-625:mirSVR_lowEffct	hsa-miR-625:mirSVR_nonconserved_lowEffect-0.1-0.5	MicroRNA.org	9.847e-05	0.739	0.00113	0.01074	10	1537	CDKN1B,COL7A1,AKT3,CLCNKA,PKHD1,PLCB1,BAZ1B,CCND1,PAX2,SLC5A1
MicroRNA	hsa-miR-3978		MirDB	9.917e-05	0.7443	0.001136	0.0108	7	714	ARHGAP24,SETBP1,PLCB1,MYOCD,RERE,CCDC141,PRDM16
MicroRNA	hsa-miR-489:mirSVR_lowEffct	hsa-miR-489:mirSVR_nonconserved_lowEffect-0.1-0.5	MicroRNA.org	9.947e-05	0.7465	0.001138	0.01081	11	1857	CDKN2C,ERBB3,PTPN11,SETBP1,INSR,DAAM2,GNB1,PIGV,SUFU,CCDC141,JMJD1C
MicroRNA	hsa-miR-3140-3p		MirDB	0.0001	0.7507	0.00114	0.01083	7	715	CDKN1B,MLXIPL,AKT3,PIEZO2,JMJD1C,TRIM37,TCTN1
MicroRNA	hsa-miR-10a:mirSVR_lowEffct	hsa-miR-10a:mirSVR_conserved_lowEffect-0.1-0.5	MicroRNA.org	0.0001	0.7509	0.00114	0.01083	10	1540	COL4A1,PIGL,PKHD1,DAAM2,MAPKBP1,ACVRL1,PRKAG2,SUFU,CCDC141,VDR
MicroRNA	hsa-miR-144-3p		MirDB	0.0001003	0.7529	0.00114	0.01083	8	966	CACNA1D,FBN1,ADAMTS3,PLCB1,MYOCD,ARID1A,PRDM16,BICC1
MicroRNA	hsa-miR-133b		MirDB	0.0001004	0.7533	0.00114	0.01083	6	494	ARHGAP24,FBN1,PKHD1,FGFR1,PRDM16,BICC1
MicroRNA	hsa-miR-133a-3p		MirDB	0.0001004	0.7533	0.00114	0.01083	6	494	ARHGAP24,FBN1,PKHD1,FGFR1,PRDM16,BICC1
MicroRNA	hsa-miR-3115:mirSVR_lowEffct	hsa-miR-3115:mirSVR_nonconserved_lowEffect-0.1-0.5	MicroRNA.org	0.000101	0.7583	0.001145	0.01088	8	967	RAD51C,ADAMTS3,PKHD1,FGFR1,PRKCZ,SUFU,CCDC141,KNL1
Human Phenotype	HP:0000343	Long philtrum		8.503e-05	0.3289	0.001146	0.01013	18	380	MLXIPL,PIEZO2,FBN1,ABCC8,SETBP1,BCL7B,BAZ1B,FGFR1,PRKCZ,RERE,CTNNB1,SMOC1,ARID1A,PRDM16,LTBP4,JMJD1C,TBL2,CASZ1
Human Phenotype	HP:0100627	Displacement of the urethral meatus		8.503e-05	0.3289	0.001146	0.01013	18	380	RAD51,RAD51C,NPM1,PTPN11,PIEZO2,RTEL1,GLI1,SETBP1,FGFR1,PRKCZ,RPS26,RPS27,RERE,ARID1A,TERT,PRDM16,JMJD1C,CASZ1
MicroRNA	hsa-miR-1305:mirSVR_highEffct	hsa-miR-1305:mirSVR_nonconserved_highEffect-0.5	MicroRNA.org	0.0001014	0.7608	0.001147	0.0109	11	1861	AKT3,PTPN11,PIEZO2,PKHD1,RERE,PRKAG2,GNB1,ARID1A,CCDC141,JMJD1C,STAT1
MicroRNA	hsa-miR-155*:mirSVR_highEffct	hsa-miR-155*:mirSVR_nonconserved_highEffect-0.5	MicroRNA.org	0.0001015	0.7617	0.001147	0.0109	9	1244	CDKN1B,NPM1,PTPN11,CEP120,MCPH1,PLCB1,RERE,TCTN1,PLCE1
MicroRNA	hsa-miR-589:mirSVR_lowEffct	hsa-miR-589:mirSVR_nonconserved_lowEffect-0.1-0.5	MicroRNA.org	0.0001017	0.7629	0.001147	0.0109	10	1543	RAD51,PTPN11,ADAMTS3,PLCB1,PRKCZ,GNB1,TRIM37,CASZ1,TCTN1,BICC1
MicroRNA	hsa-let-7g-3p		MirDB	0.0001018	0.7638	0.001147	0.0109	7	717	RAD51C,COL4A1,CACNA1D,PLCB1,SUFU,JMJD1C,WAC
MicroRNA	hsa-miR-875-5p:mirSVR_lowEffct	hsa-miR-875-5p:mirSVR_conserved_lowEffect-0.1-0.5	MicroRNA.org	0.0001021	0.7663	0.001147	0.0109	9	1245	GLI1,PKHD1,PRKCZ,SMOC1,PBX1,JMJD1C,TBL2,STAT1,KNL1
MicroRNA	hsa-miR-330-3p:mirSVR_highEffct	hsa-miR-330-3p:mirSVR_nonconserved_highEffect-0.5	MicroRNA.org	0.0001023	0.768	0.001147	0.0109	11	1863	CDKN1B,NPM1,PIGL,ZNF423,WDR73,FGFR1,PRKCZ,CTNNB1,PRDM16,TRIM37,TBL2
MicroRNA	hsa-miR-19a-5p		MirDB	0.0001026	0.77	0.001147	0.0109	6	496	MCPH1,GNB1,PBX1,ARID1A,CCDC141,CASZ1
MicroRNA	hsa-let-7a-2-3p		MirDB	0.0001027	0.7704	0.001147	0.0109	7	718	RAD51C,COL4A1,CACNA1D,PLCB1,SUFU,JMJD1C,WAC
MicroRNA	hsa-miR-626:mirSVR_highEffct	hsa-miR-626:mirSVR_nonconserved_highEffect-0.5	MicroRNA.org	0.0001027	0.7704	0.001147	0.0109	7	718	COL4A1,CDKN1B,ERBB3,SDCCAG8,PLCB1,RERE,TRIM37
MicroRNA	hsa-miR-148a*:mirSVR_highEffct	hsa-miR-148a*:mirSVR_nonconserved_highEffect-0.5	MicroRNA.org	0.0001027	0.771	0.001147	0.0109	10	1545	RAD51,NPM1,CACNA1D,PIEZO2,FBN1,PKHD1,PLCB1,PRKAG2,ARID1A,TCTN1
MicroRNA	hsa-miR-450b-3p		MirDB	0.0001034	0.7763	0.001153	0.01096	4	161	PTPN11,CTNNB1,CCDC141,PRDM16
MicroRNA	hsa-miR-550*:mirSVR_highEffct	hsa-miR-550*:mirSVR_nonconserved_highEffect-0.5	MicroRNA.org	0.0001037	0.7785	0.001154	0.01096	6	497	AKT3,SDCCAG8,BCL7B,PLCB1,ARID1A,TCTN1
MicroRNA	hsa-miR-3171:mirSVR_lowEffct	hsa-miR-3171:mirSVR_nonconserved_lowEffect-0.1-0.5	MicroRNA.org	0.0001038	0.7789	0.001154	0.01096	11	1866	NPM1,ARHGAP24,FBN1,ADAMTS3,ZNF423,SDCCAG8,SETBP1,SUFU,JMJD1C,TRIM37,TCTN1
MicroRNA	hsa-miR-4300:mirSVR_lowEffct	hsa-miR-4300:mirSVR_nonconserved_lowEffect-0.1-0.5	MicroRNA.org	0.0001052	0.7898	0.001168	0.0111	9	1250	CACNA1D,NPHS2,PTPN11,MCPH1,KCNJ5,MPDU1,PRKCZ,MAPKBP1,TCTN1
GO: Biological Process	GO:0003002	regionalization		6.59e-05	0.2737	0.00117	0.01042	13	856	PTPN11,GLI1,WNT3,DAAM2,PAX2,FGFR1,CTNNB1,ACVRL1,PBX1,SUFU,TCTN1,BICC1,VDR
Pubmed	19956635	Fulfilling the promise of personalized medicine? Systematic review and field synopsis of pharmacogenetic studies.	Pubmed	8.443e-06	0.3453	0.001171	0.01311	5	108	AGT,APOA1,CCND1,ACE,VDR
Pubmed	30953627	GLI3 repressor but not GLI3 activator is essential for mouse eye patterning and morphogenesis.	Pubmed	8.59e-06	0.3513	0.001171	0.01311	3	16	PAX2,CTNNB1,SMOC1
Pubmed	22677559	c-Met and NF-?B-dependent overexpression of Wnt7a and -7b and Pax2 promotes cystogenesis in polycystic kidney disease.	Pubmed	8.59e-06	0.3513	0.001171	0.01311	3	16	WNT3,PAX2,CTNNB1
Pubmed	23034632	Kif7 regulates Gli2 through Sufu-dependent and -independent functions during skin development and tumorigenesis.	Pubmed	8.59e-06	0.3513	0.001171	0.01311	3	16	GLI1,CTNNB1,SUFU
Pubmed	21736876	Phosphorylated ?-catenin localizes to centrosomes of neuronal progenitors and is required for cell polarity and neurogenesis in developing midbrain.	Pubmed	8.59e-06	0.3513	0.001171	0.01311	3	16	CDKN1B,CCND1,CTNNB1
Pubmed	19056892	A functional link between Wnt signaling and SKP2-independent p27 turnover in mammary tumors.	Pubmed	8.59e-06	0.3513	0.001171	0.01311	3	16	CDKN1B,CCND1,CTNNB1
Pubmed	19233133	Craniofacial malformation in R-spondin2 knockout mice.	Pubmed	8.59e-06	0.3513	0.001171	0.01311	3	16	GLI1,WNT3,CTNNB1
Pubmed	25196150	FOG-2 mediated recruitment of the NuRD complex regulates cardiomyocyte proliferation during heart development.	Pubmed	8.59e-06	0.3513	0.001171	0.01311	3	16	CDKN1B,CDKN2C,CCND1
Pubmed	30338292	Mitochondrial oxidation of the carbohydrate fuel is required for neural precursor/stem cell function and postnatal cerebellar development.	Pubmed	8.59e-06	0.3513	0.001171	0.01311	3	16	CDKN1B,CCND1,PAX2
MicroRNA	hsa-miR-122b-5p		MirDB	0.000106	0.7957	0.001175	0.01117	6	499	COL4A1,CDKN1B,ADAMTS3,SETBP1,CCND1,CTNNB1
Human Phenotype	HP:0002118	Abnormal cerebral ventricle morphology		8.812e-05	0.3409	0.001184	0.01046	33	993	RAD51,RAD51C,COL4A1,RPGRIP1,AKT3,PIEZO2,FBN1,CEP120,MCPH1,RTEL1,WNT3,ZNF423,MPDU1,SETBP1,WDR73,CCND1,FGFR1,PRKCZ,RERE,CTNNB1,SMOC1,PRKAG2,ARID1A,PIGV,SUFU,TERT,PRDM16,JMJD1C,TRIM37,CASZ1,TCTN1,WAC,KNL1
Pubmed	20682687	Common variants in 40 genes assessed for diabetes incidence and response to metformin and lifestyle intervention in the diabetes prevention program.	Pubmed	8.772e-06	0.3588	0.001192	0.01334	4	51	HNF1A,ABCC8,PRKAG2,ACE
Pubmed	31980649	Extensive rewiring of the EGFR network in colorectal cancer cells expressing transforming levels of KRAS	Pubmed	8.955e-06	0.3662	0.001192	0.01335	16	1776	NPM1,ERBB3,PTPN11,PPP3CA,CCT2,FGFR1,PRKCZ,RPS26,RPS27,CTNNB1,PLEC,GNB1,ZAP70,TBL2,STAT1,KNL1
Pubmed	15840001	Characterization of an exchangeable gene trap using pU-17 carrying a stop codon-beta geo cassette.	Pubmed	8.991e-06	0.3677	0.001192	0.01335	9	536	PTPN11,ZNF423,WDR73,FGFR1,RERE,CTNNB1,ARID1A,JMJD1C,TCTN1
Pubmed	10512203	Exchangeable gene trap using the Cre/mutated lox system.	Pubmed	9.262e-06	0.3788	0.001192	0.01335	9	538	PTPN11,ZNF423,WDR73,FGFR1,RERE,CTNNB1,ARID1A,JMJD1C,TCTN1
Pubmed	20301743	Congenital Hepatic Fibrosis Overview	Pubmed	9.485e-06	0.3879	0.001192	0.01335	4	52	TRIM32,ZNF423,PKHD1,TCTN1
Pubmed	18455718	Fibroblast growth factor receptor signaling is essential for lens fiber cell differentiation.	Pubmed	1.041e-05	0.4258	0.001192	0.01335	3	17	CDKN1B,CCND1,FGFR1
Pubmed	21289193	Suppressor of fused controls mid-hindbrain patterning and cerebellar morphogenesis via GLI3 repressor.	Pubmed	1.041e-05	0.4258	0.001192	0.01335	3	17	GLI1,PAX2,SUFU
Pubmed	18927546	Lp(a) and risk of recurrent cardiac events in obese postinfarction patients.	Pubmed	1.041e-05	0.4258	0.001192	0.01335	3	17	AGT,APOA1,ACE
Pubmed	29771971	Constitutive metanephric mesenchyme-specific expression of interferon-gamma causes renal dysplasia by regulating Sall1 expression.	Pubmed	1.041e-05	0.4258	0.001192	0.01335	3	17	PAX2,CTNNB1,STAT1
Pubmed	18533146	An FGF-WNT gene regulatory network controls lung mesenchyme development.	Pubmed	1.041e-05	0.4258	0.001192	0.01335	3	17	CCND1,FGFR1,CTNNB1
Pubmed	28718761	The human cytoplasmic dynein interactome reveals novel activators of motility.	Pubmed	1.052e-05	0.4303	0.001192	0.01335	11	853	CEP120,VPS33B,SDCCAG8,CCT2,NUP93,PLEC,GNB1,SUFU,ACE,LTBP4,TRIM37
Pubmed	19060906	Common variants at 30 loci contribute to polygenic dyslipidemia.	Pubmed	1.104e-05	0.4514	0.001192	0.01335	4	54	MLXIPL,HNF1A,BAZ1B,APOA1
Pubmed	19124506	Common genetic variation in candidate genes and susceptibility to subtypes of breast cancer.	Pubmed	1.247e-05	0.5098	0.001192	0.01335	5	117	RAD51,RAD51C,CDKN1B,CDKN2C,CCND1
Pubmed	18996102	Physiogenomic comparison of edema and BMI in patients receiving rosiglitazone or pioglitazone.	Pubmed	1.247e-05	0.5098	0.001192	0.01335	5	117	ABCC8,INSR,PRKAG2,ACE,TBL2
Pubmed	28334964	Mutations in the leukemia inhibitory factor receptor (LIFR) gene and Lifr deficiency cause urinary tract malformations.	Pubmed	1.247e-05	0.51	0.001192	0.01335	3	18	NPHS2,MYOCD,SLC5A1
Pubmed	21562282	N-myc controls proliferation, morphogenesis, and patterning of the inner ear.	Pubmed	1.247e-05	0.51	0.001192	0.01335	3	18	CDKN1B,CCND1,PAX2
Pubmed	18462697	Brain area-specific effect of TGF-beta signaling on Wnt-dependent neural stem cell expansion.	Pubmed	1.247e-05	0.51	0.001192	0.01335	3	18	CCND1,PAX2,CTNNB1
Pubmed	25968320	An illustrated anatomical ontology of the developing mouse lower urogenital tract.	Pubmed	1.247e-05	0.51	0.001192	0.01335	3	18	GLI1,PAX2,CTNNB1
Pubmed	22083510	Oct4 links multiple epigenetic pathways to the pluripotency network.	Pubmed	1.346e-05	0.5504	0.001192	0.01335	6	203	CCT2,NUP93,CTNNB1,GNB1,ARID1A,JMJD1C
Pubmed	20211142	An atlas of combinatorial transcriptional regulation in mouse and man.	Pubmed	1.362e-05	0.5568	0.001192	0.01335	11	877	RAD51,HNF1A,POLR1A,GLI1,MYOCD,RERE,CTNNB1,PBX1,SUFU,STAT1,VDR
Pubmed	35140242	Human transcription factor protein interaction networks.	Pubmed	1.389e-05	0.5682	0.001192	0.01335	14	1429	HNF1A,FBN1,BCL7B,BAZ1B,CCT2,PAX2,NUP93,RERE,PBX1,ARID1A,SUFU,PRDM16,JMJD1C,STAT1
Pubmed	20400693	Transventricular delivery of Sonic hedgehog is essential to cerebellar ventricular zone development.	Pubmed	1.478e-05	0.6045	0.001192	0.01335	3	19	GLI1,CCND1,PAX2
Pubmed	8575294	A role for En-2 and other murine homologues of Drosophila segment polarity genes in regulating positional information in the developing cerebellum.	Pubmed	1.478e-05	0.6045	0.001192	0.01335	3	19	GLI1,WNT3,PAX2
Pubmed	24492243	Patched 1 and patched 2 redundancy has a key role in regulating epidermal differentiation.	Pubmed	1.478e-05	0.6045	0.001192	0.01335	3	19	GLI1,CCND1,CTNNB1
Pubmed	28202523	Cancer Stem Cells Regulate Cancer-Associated Fibroblasts via Activation of Hedgehog Signaling in Mammary Gland Tumors.	Pubmed	1.478e-05	0.6045	0.001192	0.01335	3	19	GLI1,CCND1,CTNNB1
Pubmed	27684187	Genetic and Proteomic Interrogation of Lower Confidence Candidate Genes Reveals Signaling Networks in ?-Catenin-Active Cancers.	Pubmed	1.524e-05	0.6233	0.001192	0.01335	13	1247	RAD51,NPM1,INSR,CCT2,PRKCZ,RPS26,NUP93,RPS27,CTNNB1,GNB1,ARID1A,TBL2,STAT1
Pubmed	26912792	An improved smaller biotin ligase for BioID proximity labeling.	Pubmed	1.589e-05	0.6497	0.001192	0.01335	5	123	FBN1,CCT2,NUP93,ARID1A,JMJD1C
Pubmed	21654808	A function for cyclin D1 in DNA repair uncovered by protein interactome analyses in human cancers.	Pubmed	1.717e-05	0.7024	0.001192	0.01335	5	125	RAD51,CDKN1B,CDKN2C,CCT2,CCND1
Pubmed	21935430	Fuz regulates craniofacial development through tissue specific responses to signaling factors.	Pubmed	1.736e-05	0.7099	0.001192	0.01335	3	20	GLI1,CCND1,CTNNB1
Pubmed	18692041	Bmp4 is required for tracheal formation: a novel mouse model for tracheal agenesis.	Pubmed	1.736e-05	0.7099	0.001192	0.01335	3	20	GLI1,CCND1,CTNNB1
Pubmed	23193000	Correct timing of proliferation and differentiation is necessary for normal inner ear development and auditory hair cell viability.	Pubmed	1.736e-05	0.7099	0.001192	0.01335	3	20	CDKN1B,CCND1,PAX2
Pubmed	17251353	Glomerulocystic kidney disease in mice with a targeted inactivation of Wwtr1.	Pubmed	1.736e-05	0.7099	0.001192	0.01335	3	20	PKHD1,PAX2,BICC1
Pubmed	12036913	Effect of germ-line genetic variation on breast cancer survival in a population-based study.	Pubmed	1.736e-05	0.7099	0.001192	0.01335	3	20	RAD51,RAD51C,VDR
Pubmed	25803581	Stromally expressed ?-catenin modulates Wnt9b signaling in the ureteric epithelium.	Pubmed	1.736e-05	0.7099	0.001192	0.01335	3	20	PAX2,CTNNB1,PBX1
Pubmed	20637749	Pinin modulates expression of an intestinal homeobox gene, Cdx2, and plays an essential role for small intestinal morphogenesis.	Pubmed	1.736e-05	0.7099	0.001192	0.01335	3	20	GLI1,APOA1,CTNNB1
Pubmed	20459474	Can we predict top-level sports performance in power vs endurance events? A genetic approach.	Pubmed	1.736e-05	0.7099	0.001192	0.01335	3	20	AGT,APOA1,ACE
Pubmed	19542352	Cux2 functions downstream of Notch signaling to regulate dorsal interneuron formation in the spinal cord.	Pubmed	1.736e-05	0.7099	0.001192	0.01335	3	20	CDKN1B,CCND1,PAX2
Pubmed	24465223	FGFR1-Frs2/3 signalling maintains sensory progenitors during inner ear hair cell formation.	Pubmed	1.736e-05	0.7099	0.001192	0.01335	3	20	CDKN1B,PAX2,FGFR1
Pubmed	17123502	A cell-autonomous requirement for Cip/Kip cyclin-kinase inhibitors in regulating neuronal cell cycle exit but not differentiation in the developing spinal cord.	Pubmed	1.736e-05	0.7099	0.001192	0.01335	3	20	CDKN1B,CCND1,PAX2
Pubmed	34746147	Alternative Functions of Cell Cycle-Related and DNA Repair Proteins in Post-mitotic Neurons.	Pubmed	1.797e-05	0.7349	0.001192	0.01335	4	61	RAD51,CDKN1B,CDKN2C,CCND1
Pubmed	26871637	Widespread Expansion of Protein Interaction Capabilities by Alternative Splicing.	Pubmed	1.876e-05	0.7671	0.001192	0.01335	10	742	NPM1,RPGRIP1,PPP3CA,VPS33B,TRIM32,MPDU1,FGFR1,TRIM37,TBL2,WAC
Pubmed	25073953	Colocalization of ?-catenin with Notch intracellular domain in colon cancer: a possible role of Notch1 signaling in activation of CyclinD1-mediated cell proliferation.	Pubmed	1.9e-05	0.7772	0.001192	0.01335	2	3	CCND1,CTNNB1
Pubmed	26553052	Comprehensive analyses of mutations and hepatitis B virus integration in hepatocellular carcinoma with clinicopathological features.	Pubmed	1.9e-05	0.7772	0.001192	0.01335	2	3	CTNNB1,TERT
Pubmed	19887615	Wnt signaling stimulates transcriptional outcome of the Hedgehog pathway by stabilizing GLI1 mRNA.	Pubmed	1.9e-05	0.7772	0.001192	0.01335	2	3	GLI1,CTNNB1
Pubmed	23810717	The HsRAD51B-HsRAD51C stabilizes the HsRAD51 nucleoprotein filament.	Pubmed	1.9e-05	0.7772	0.001192	0.01335	2	3	RAD51,RAD51C
Pubmed	28584016	Aldosterone-Producing Adenomas: Histopathology-Genotype Correlation and Identification of a Novel CACNA1D Mutation.	Pubmed	1.9e-05	0.7772	0.001192	0.01335	2	3	CACNA1D,KCNJ5
Pubmed	19147535	Two tumor suppressors, p27Kip1 and patched-1, collaborate to prevent medulloblastoma.	Pubmed	1.9e-05	0.7772	0.001192	0.01335	2	3	CDKN1B,CDKN2C
Pubmed	28584012	NEFM (Neurofilament Medium) Polypeptide, a Marker for Zona Glomerulosa Cells in Human Adrenal, Inhibits D1R (Dopamine D1 Receptor)-Mediated Secretion of Aldosterone.	Pubmed	1.9e-05	0.7772	0.001192	0.01335	2	3	CACNA1D,KCNJ5
Pubmed	11484170	[Association between angiotensin system gene polymorphism and essential hypertension].	Pubmed	1.9e-05	0.7772	0.001192	0.01335	2	3	AGT,ACE
Pubmed	19549900	Microcephalin regulates BRCA2 and Rad51-associated DNA double-strand break repair.	Pubmed	1.9e-05	0.7772	0.001192	0.01335	2	3	RAD51,MCPH1
Pubmed	15062885	Gene polymorphisms of the renin-angiotensin system and age-related changes in systolic and diastolic blood pressure in subjects with hypertension.	Pubmed	1.9e-05	0.7772	0.001192	0.01335	2	3	AGT,ACE
Pubmed	24885829	Associations of hormone replacement therapy and oral contraceptives with risk of colorectal cancer defined by clinicopathological factors, beta-catenin alterations, expression of cyclin D1, p53, and microsatellite-instability.	Pubmed	1.9e-05	0.7772	0.001192	0.01335	2	3	CCND1,CTNNB1
Pubmed	10780788	WBSCR14, a putative transcription factor gene deleted in Williams-Beuren syndrome: complete characterisation of the human gene and the mouse ortholog.	Pubmed	1.9e-05	0.7772	0.001192	0.01335	2	3	MLXIPL,TBL2
Pubmed	22864797	Prognostic significance of cyclin D1, ?-catenin, and MTA1 in patients with invasive ductal carcinoma of the breast.	Pubmed	1.9e-05	0.7772	0.001192	0.01335	2	3	CCND1,CTNNB1
Pubmed	17307998	Angiotensin II mediates postischemic leukocyte-endothelial interactions: role of calcitonin gene-related peptide.	Pubmed	1.9e-05	0.7772	0.001192	0.01335	2	3	AGT,ACE
Pubmed	11594781	Involvement of tyrosine phosphatase PTP1D in the inhibition of interleukin-6-induced Stat3 signaling by alpha-thrombin.	Pubmed	1.9e-05	0.7772	0.001192	0.01335	2	3	PTPN11,STAT1
Pubmed	16865250	Aberrant expression of beta-catenin, Pin1 and cylin D1 in salivary adenoid cystic carcinoma: relation to tumor proliferation and metastasis.	Pubmed	1.9e-05	0.7772	0.001192	0.01335	2	3	CCND1,CTNNB1
Pubmed	29079187	Overexpression of eEF1A1 regulates G1-phase progression to promote HCC proliferation through the STAT1-cyclin D1 pathway.	Pubmed	1.9e-05	0.7772	0.001192	0.01335	2	3	CCND1,STAT1
Pubmed	24978482	Polymorphisms in genes of the renin-angiotensin-aldosterone system and renal cell cancer risk: interplay with hypertension and intakes of sodium, potassium and fluid.	Pubmed	1.9e-05	0.7772	0.001192	0.01335	2	3	AGT,ACE
Pubmed	19185300	A propensity score-based case-control study of renin-angiotensin system gene polymorphisms and diastolic heart failure.	Pubmed	1.9e-05	0.7772	0.001192	0.01335	2	3	AGT,ACE
Pubmed	11401320	FGF-1 and FGF-2 modulate the E-cadherin/catenin system in pancreatic adenocarcinoma cell lines.	Pubmed	1.9e-05	0.7772	0.001192	0.01335	2	3	FGFR1,CTNNB1
Pubmed	11330506	Interaction between gene polymorphisms of renin-angiotensin system and metabolic risk factors in premature myocardial infarction.	Pubmed	1.9e-05	0.7772	0.001192	0.01335	2	3	AGT,ACE
Pubmed	12932862	Interaction between the polymorphisms of the renin-angiotensin system in preeclampsia.	Pubmed	1.9e-05	0.7772	0.001192	0.01335	2	3	AGT,ACE
Pubmed	21803945	LEOPARD-type SHP2 mutant Gln510Glu attenuates cardiomyocyte differentiation and promotes cardiac hypertrophy via dysregulation of Akt/GSK-3?/?-catenin signaling.	Pubmed	1.9e-05	0.7772	0.001192	0.01335	2	3	PTPN11,CTNNB1
Pubmed	31262447	PIWIL2 stabilizes ?-catenin to promote cell cycle and proliferation in tumor cells.	Pubmed	1.9e-05	0.7772	0.001192	0.01335	2	3	CCND1,CTNNB1
Pubmed	15069075	Protein kinase C-zeta-induced phosphorylation of Ser318 in insulin receptor substrate-1 (IRS-1) attenuates the interaction with the insulin receptor and the tyrosine phosphorylation of IRS-1.	Pubmed	1.9e-05	0.7772	0.001192	0.01335	2	3	INSR,PRKCZ
Pubmed	27771714	Wnt/?-Catenin Signaling Exacerbates Keloid Cell Proliferation by Regulating Telomerase.	Pubmed	1.9e-05	0.7772	0.001192	0.01335	2	3	CTNNB1,TERT
Pubmed	11800646	Immunohistochemical analysis of p18INK4C and p14ARF protein expression in 117 oligodendrogliomas: correlation with tumor grade and clinical outcome.	Pubmed	1.9e-05	0.7772	0.001192	0.01335	2	3	CDKN1B,CDKN2C
Pubmed	19440933	Quercetin inhibit human SW480 colon cancer growth in association with inhibition of cyclin D1 and survivin expression through Wnt/beta-catenin signaling pathway.	Pubmed	1.9e-05	0.7772	0.001192	0.01335	2	3	CCND1,CTNNB1
Pubmed	15505642	Renin-angiotensin system gene polymorphisms: relationship with blood pressure and microalbuminuria in telmisartan-treated hypertensive patients.	Pubmed	1.9e-05	0.7772	0.001192	0.01335	2	3	AGT,ACE
Pubmed	17393422	Interaction of MUC1 with beta-catenin modulates the Wnt target gene cyclinD1 in H. pylori-induced gastric cancer.	Pubmed	1.9e-05	0.7772	0.001192	0.01335	2	3	CCND1,CTNNB1
Pubmed	11053482	Polymorphism of angiotensin converting enzyme, angiotensinogen, and angiotensin II type 1 receptor genes and end-stage renal failure in IgA nephropathy: IGARAS--a study of 274 Men.	Pubmed	1.9e-05	0.7772	0.001192	0.01335	2	3	AGT,ACE
Pubmed	18413222	Angiotensinogen gene T235 variant: a marker for the development of persistent microalbuminuria in children and adolescents with type 1 diabetes mellitus.	Pubmed	1.9e-05	0.7772	0.001192	0.01335	2	3	AGT,ACE
Pubmed	22234583	Resveratrol downregulates Akt/GSK and ERK signalling pathways in OVCAR-3 ovarian cancer cells.	Pubmed	1.9e-05	0.7772	0.001192	0.01335	2	3	AKT3,CCND1
Pubmed	16395335	Interplay between human DNA repair proteins at a unique double-strand break in vivo.	Pubmed	1.9e-05	0.7772	0.001192	0.01335	2	3	RAD51,RAD51C
Pubmed	18258629	Vitamin D receptor genotypes influence quadriceps strength in chronic obstructive pulmonary disease.	Pubmed	1.9e-05	0.7772	0.001192	0.01335	2	3	ACE,VDR
Pubmed	22439934	The crosstalk of mTOR/S6K1 and Hedgehog pathways.	Pubmed	1.9e-05	0.7772	0.001192	0.01335	2	3	GLI1,SUFU
Pubmed	25024229	Arhgap36-dependent activation of Gli transcription factors.	Pubmed	1.9e-05	0.7772	0.001192	0.01335	2	3	GLI1,SUFU
Pubmed	24401839	Telomerase governs immunomodulatory properties of mesenchymal stem cells by regulating FAS ligand expression.	Pubmed	1.9e-05	0.7772	0.001192	0.01335	2	3	FBN1,TERT
Pubmed	11354780	Polymorphisms of renin-angiotensin system genes in childhood IgA nephropathy.	Pubmed	1.9e-05	0.7772	0.001192	0.01335	2	3	AGT,ACE
Pubmed	12183406	Cyclin D1 is not an essential target of beta-catenin signaling during intestinal tumorigenesis, but it may act as a modifier of disease severity in multiple intestinal neoplasia (Min) mice.	Pubmed	1.9e-05	0.7772	0.001192	0.01335	2	3	CCND1,CTNNB1
Pubmed	16407831	TIMP-1 regulation of cell cycle in human breast epithelial cells via stabilization of p27(KIP1) protein.	Pubmed	1.9e-05	0.7772	0.001192	0.01335	2	3	CDKN1B,CCND1
Pubmed	14765837	The renin-angiotensin system genetic polymorphisms and rheumatic mitral valve disease.	Pubmed	1.9e-05	0.7772	0.001192	0.01335	2	3	AGT,ACE
Pubmed	15045574	Renin-angiotensin system polymorphisms in Taiwanese primary vesicoureteral reflux.	Pubmed	1.9e-05	0.7772	0.001192	0.01335	2	3	AGT,ACE
Pubmed	33042275	Cyclin K interacts with ?-catenin to induce Cyclin D1 expression and facilitates tumorigenesis and radioresistance in lung cancer.	Pubmed	1.9e-05	0.7772	0.001192	0.01335	2	3	CCND1,CTNNB1
Pubmed	11317203	Polymorphisms of the renin-angiotensin system in patients with multifocal renal arterial fibromuscular dysplasia.	Pubmed	1.9e-05	0.7772	0.001192	0.01335	2	3	AGT,ACE
Pubmed	26014354	CCDC26, CDKN2BAS, RTEL1 and TERT Polymorphisms in pediatric brain tumor susceptibility.	Pubmed	1.9e-05	0.7772	0.001192	0.01335	2	3	RTEL1,TERT
Pubmed	11200871	Albuminuria and the renin-angiotensin system gene polymorphisms in type-2-diabetic and in normoglycemic hypertensive Chinese.	Pubmed	1.9e-05	0.7772	0.001192	0.01335	2	3	AGT,ACE
Pubmed	15934435	Polymorphisms of the renin-angiotensin system genes in Brazilian patients with lupus nephropathy.	Pubmed	1.9e-05	0.7772	0.001192	0.01335	2	3	AGT,ACE
Pubmed	12728975	Study of the polymorphism of angiotensinogen, anigiotensin-converting enzyme and angiotensin receptor in type II diabetes with end-stage renal disease in Taiwan.	Pubmed	1.9e-05	0.7772	0.001192	0.01335	2	3	AGT,ACE
Pubmed	18491423	Relation between renin-angiotensin-aldosterone system and otosclerosis: a genetic association and in vitro study.	Pubmed	1.9e-05	0.7772	0.001192	0.01335	2	3	AGT,ACE
Pubmed	12476891	[Association of the renin-angiotensin system gene polymorphism with nephropathy in type II diabetes].	Pubmed	1.9e-05	0.7772	0.001192	0.01335	2	3	AGT,ACE
Pubmed	11136175	Effect of ACE gene polymorphism on age at renal death in polycystic kidney disease in Japan.	Pubmed	1.9e-05	0.7772	0.001192	0.01335	2	3	AGT,ACE
Pubmed	15153556	Angiotensin II increases Pax-2 expression in fetal kidney cells via the AT2 receptor.	Pubmed	1.9e-05	0.7772	0.001192	0.01335	2	3	AGT,PAX2
Pubmed	12427746	Complex formation by the human Rad51B and Rad51C DNA repair proteins and their activities in vitro.	Pubmed	1.9e-05	0.7772	0.001192	0.01335	2	3	RAD51,RAD51C
Pubmed	24854174	Overlapping binding sites for importin ?1 and suppressor of fused (SuFu) on glioma-associated oncogene homologue 1 (Gli1) regulate its nuclear localization.	Pubmed	1.9e-05	0.7772	0.001192	0.01335	2	3	GLI1,SUFU
Pubmed	20107607	BRIT1/MCPH1 is essential for mitotic and meiotic recombination DNA repair and maintaining genomic stability in mice.	Pubmed	1.9e-05	0.7772	0.001192	0.01335	2	3	RAD51,MCPH1
Pubmed	28126968	CD244 maintains the proliferation ability of leukemia initiating cells through SHP-2/p27(kip1) signaling.	Pubmed	1.9e-05	0.7772	0.001192	0.01335	2	3	CDKN1B,PTPN11
Pubmed	29486427	Pharmacogenetics and target identification in diabetes.	Pubmed	1.9e-05	0.7772	0.001192	0.01335	2	3	HNF1A,ABCC8
Pubmed	18454324	Angiotensinogen, angiotensine converting enzyme and plasminogen activator inhibitor-1 gene polymorphism in chronic allograft dysfunction.	Pubmed	1.9e-05	0.7772	0.001192	0.01335	2	3	AGT,ACE
Pubmed	12716844	Renin-angiotensin system gene polymorphisms and retinopathy in chinese patients with type 2 diabetes.	Pubmed	1.9e-05	0.7772	0.001192	0.01335	2	3	AGT,ACE
[truncated: 49,170 more rows]

## Sheet: STE3
p-value	q-value	pathway	source	external_id	members_input_overlap	members_input_overlap_geneids	size	effective_size
[truncated: 294 more rows]

[truncated: 21 more sheets: STE4, STE5, STE6, STE7, STE8, STE9, STE10, STE11, STE12, STE13, STE14, STE15, STE16, STE17, STE18, STE19, STE20, STE21, STE22, STE23 …]
